# Supplementary material for: Proteomic analysis of HDL from inbred mouse strains implicates APOE associated with HDL in reduced cholesterol efflux capacity via the ABCA1 pathway
Source: J Lipid Res. 2016 Feb;57(2):246–57. doi: 10.1194/jlr.M063701 (PMC4727420; doi:10.1194/jlr.M063701)
Supplement: Supplemental Data [file 10.1194_M063701_jlr.M063701-1.xlsx]

## Sheet: Information
Supplemental Tables and Files for LC-ESI-MS/MS Analyses
Table 1: mean adjusted spectral counts for each protein for all the mouse strains.
Summary Table: adjusted peptide spectral matches (PSMs) for each sample grouped by mouse strain. This table was used to generate Table 1.
Protein ID: cross reference of IPI and Uniprot protein identification numbers.
Sample Key: strain names for samples.
Sheet 1-37: peptide and protein spectral counts for each isolated HDL digest (identified by Assay ID). The tables are sorted by the IPI numbers.

## Sheet: Table 1
Gene	C57BL/6J	C57BLKS/J	DBA/2J	NZW/LacJ	SWR/J	P value
Abpe	67±95	89±126	283±105	116±113	100±134	0.0981
Ahsg	176±116	260±174	314±197	131±208	347±239	0.123
Alb	3683±1002	3703±863	2724±1233	2778±1157	3338±832	0.236
Antxr2	591±635	635±57	523±112	460±261	616±54	0.2302
Apbh	108±128	69±100	186±64	207±147	69±82	0.0675
Apcs	37±122	n.d.	n.d	170±103	9±19	0.0005
Apoa1	24755±2751	28181±1057	24703±1667	23312±3339	26559±1608	0.0005
Apoa2	4999±696	4738±237	6430±717	7466±1179	8016±921	<0.0001
Apoa4	2722±1674	1669±372	2293±330	3624±1196	1926±595	0.0042
Apob	5718±2172	4373±1198	3952±481	5723±3472	3014±534	0.016
Apoc1	1838±233	1890±249	1556±179	1776±329	1510±47	0.0207
Apoc2	2873±461	2417±528	3885±1051	2770±473	3366±820	0.0298
Apoc3	7996±1654	7906±660	11379±1627	8034±1031	9187±763	0.0024
Apoc4	487±100	500±96	483±63	330±99	484±33	0.0491
Apod	900±161	811±170	985±82	616±104	1001±174	0.0056
Apoe	5789±846	6812±508	4300±613	6601±972	5543±550	0.0008
Apom	957±143	1096±148	799±185	1164±181	887±213	0.0133
Apon	1013±137	1026±146	1131±77	955±158	517±184	0.0068
Aqp4	n.d	8±25	227±78	25±67	n.d	< 0.0001
B2m	1217±222	996±169	1547±383	1482±432	1443±306	0.0165
C3	396±527	427±251	64±62	766±322	655±404	0.0018
C4b	844±251	556±127	602±137	1142±299	423±293	0.0018
Camp	355±113	245±79	177±80	378±143	235±54	0.0125
Cd97	4±12.5	45±85	335±216	29±31	314±182	0.0002
Clu	929±126	945±149	1111±157	951±198	1144±221	0.1826
Cst6	77±48	242±178	113±125.9	71±98	142±109	0.1244
Ctsd	n.d	9±26	130±91	5±15	30±61	0.0002
Fam158a	38±52	59±36	81±29	51±39	31±39	0.2409
Fga	160±229	271±200	340±183	207±174	206±134	0.2694
Gm4362	20±67	n.d	520±172	293±311	n.d	<0.0001
Gm5938	38±81	64±104	24±54	88±135	20±40	0.8186
Gm6857	18±50	30±49	58±56	11±31	n.d	0.2448
Gm94	330±116	291±69	388±109	274±124	297±27	0.4573
Gpld1	15±34	29±54	220±112	30±40	30±39	0.0065
Grn	83±86	54±38	178±123	161±81	141±67	0.0743
H-2K	115±68	89±5	89±35	80±8	84±71	0.3494
H2-L	1118±188	1188±176	1195±278	1160±227	1083±230	0.8923
H2-Q1	4±13	57±44	39±39	n.d	10±21	0.0023
H2-Q10	3172±412	2961±123	3294±235	3452±789	2965±209	0.1914
Hba-a2	1305±522	1140±236	1276±383	408±557	1131±382	0.0334
Hbb-b1	680±289	539±102	413±116	153±370	655±240	0.0098
Hbb-b2	311±115	306±65	630±98	151±165	334±174	0.0024
Igfals	n.d	63±56	161±49	192±158	80±63	0.0005
Ighvhs	28±43	76±75	49±46	52±47	19±23	0.3711
IgKappa	20±30	18±40	n.d	17±31	10±20	0.6271
Ihh	72±76	141±103	142±138	78±111	61±71	0.4218
Lcat	299±204	267±111	332±80	228±145	164±7	0.2176
Ly6e	64±67	69±31	24±36	89±68	41±35	0.1827
Mug1	65±79	36±43	138±71	123±93	102±107	0.09
Mup2	457±240	509±190	458±139	809±189	432±103	0.016
Mup5	233±80	269±54	226±48	236±44	203±66	0.3912
Napsa	201±75	201±45	104±35	143±58	301±106	0.0053
Nirc4	18±62	67±107	156±179	5±15	n.d	0.0203
Obp1a	98±138	109±162	65±74	157±154	89±105	0.917
Pcyox1	238±68	334±122	248±107	190±94	481±155	0.0065
Pltp	1507±479	1481±189	1376±177	980±332	1331±171	0.014
Pon1	5764±1067	5862±749	5374±388	4173±979	4913±1078	0.0116
Ppic	46±47	94±12	48±41	157±64	82±3	0.0039
Psap	553±148	728±121	936±32	539±179	699±82	0.0007
Psp	603±432	575±284	369±599	779±646	2415±672	0.0087
Rbp4	98±100	19±40	n.d	56±98	21±43	0.038
Saa1	2020±3522	995±162	547±149	4908±4206	1065±1605	0.0176
Saa2	683±1769	33±94	15±35	2004±2070	214±429	0.0141
Saa3	n.d	n.d	n.d	199±239	n.d	0.6757
Saa4	2674±647	3225±375	2611±322	1687±538	2272±383	0.0007
Sell	132±79	55±35	48±53	46±48	101±50	0.0293
Serpina1b	n.d	n.d.	162±95	n.d	n.d	< 0.0001
Serpina1c	735±300	738±148	848±293	710±174	746±206	0.9498
Tceal5	29±41	34±42	n.d	51±31	82±34	0.0297
Tfpi	246±72	244±52	251±71	267±102	227±31	0.9494
Tfrc	38±100	89±48	105±80	41±109	175±106	0.0101
Vtn	19±43	47±79	15±34	17±31	102±52	0.0501

## Sheet: PSMs per strain
C57Bl.6J												C57BLKS/J										DBA/2J						NZW/LacJ								SWR/J
Gene	16	14	11	30	29	21	26	32	17	34	24	Gene	33	27	23	22	3	12	13	18	36	Gene	28	1	2	20	37	Gene	35	19	4	25	15	8	9	Gene	7	31	5	6
Abpe	6	5	0	4	2	0	0	0	1	0	0	Abpe	6	0	0	0	0	6	0	6	0	Abpe	11	5	6	5	8	Abpe	0	6	0	0	4	5	6	Abpe	7	0	3	0
Ahsg	5	0	3	6	4	1	4	11	3	6	3	Ahsg	12	6	5	3	3	1	4	5	13	Ahsg	7	2	6	9	15	Ahsg	12	1	0	7	1	0	0	Ahsg	7	15	2	9
Akap9	0	0	2	1	2	0	1	1	2	0	0	Akap9	0	1	1	0	0	2	1	0	0	Akap9	1	0	2	0	0	Akap9	0	0	0	0	1	2	1	Akap9	0	0	1	2
Alb	88	33	78	111	109	80	109	102	64	92	88	Alb	91	106	78	52	66	68	88	79	115	Alb	107	42	50	46	91	Alb	94	49	56	95	81	34	60	Alb	82	102	63	75
Antxr2	12	2	14	14	15	13	19	16	19	15	14	Antxr2	13	12	15	14	18	15	14	13	14	Antxr2	14	8	13	16	14	Antxr2	15	7	19	9	15	0	12	Antxr2	17	13	15	15
Apbh	6	11	0	2	2	0	0	2	3	0	3	Apbh	5	0	0	0	0	4	0	5	0	Apbh	7	5	4	3	4	Apbh	1	11	0	6	5	8	6	Apbh	4	0	3	0
Apcs	0	11	0	0	0	0	0	0	0	0	0	Apcs	0	0	0	0	0	0	0	0	0	Apcs	0	0	0	0	0	Apcs	4	6	4	2	0	10	5	Apcs	0	0	1	0
Apoa1	584	458	579	616	614	620	625	638	580	595	529	Apoa1	573	612	634	628	698	657	565	651	655	Apoa1	596	595	695	636	540	Apoa1	561	561	630	598	594	508	571	Apoa1	680	566	659	680
Apoa2	90	148	94	129	110	135	142	122	120	106	111	Apoa2	68	70	78	60	130	106	93	93	100	Apoa2	156	129	164	191	158	Apoa2	209	174	185	194	110	174	172	Apoa2	164	187	223	206
Apoa4	112	127	146	43	48	25	37	52	44	56	31	Apoa4	37	37	27	25	56	37	26	42	53	Apoa4	46	63	66	59	50	Apoa4	64	93	78	78	66	195	80	Apoa4	43	37	72	37
Apob	185	290	169	104	111	101	96	164	119	92	85	Apob	89	66	65	85	101	86	149	137	104	Apob	100	108	83	102	95	Apob	73	111	82	94	181	404	111	Apob	66	81	87	59
Apoc1	43	43	38	44	43	40	44	39	53	45	46	Apoc1	42	45	41	46	36	39	46	45	38	Apoc1	33	36	39	47	38	Apoc1	53	47	43	42	40	39	42	Apoc1	37	35	40	35
Apoc2	52	76	58	72	73	76	59	61	89	70	63	Apoc2	36	38	49	50	51	55	65	81	64	Apoc2	102	55	89	130	107	Apoc2	75	67	58	75	52	79	75	Apoc2	66	103	73	83
Apoc3	101	199	134	207	202	206	237	231	213	207	156	Apoc3	138	151	172	180	220	185	167	181	204	Apoc3	242	333	269	286	275	Apoc3	211	209	189	193	146	261	196	Apoc3	207	221	222	242
Apoc4	12	6	11	10	12	12	13	12	13	13	12	Apoc4	7	8	13	10	11	14	13	13	12	Apoc4	11	10	12	15	12	Apoc4	8	7	8	7	13	7	7	Apoc4	11	12	12	12
Apod	17	16	22	28	22	20	24	22	18	22	23	Apod	24	13	21	15	23	18	16	15	18	Apod	23	26	27	24	22	Apod	15	16	15	11	17	15	18	Apod	27	25	19	26
Apoe	157	160	176	121	124	109	118	134	138	137	136	Apoe	152	152	134	144	147	156	164	162	157	Apoe	113	80	130	106	105	Apoe	167	153	173	184	163	163	139	Apoe	136	110	157	138
Apom	27	21	26	24	25	18	19	22	24	20	23	Apom	18	24	22	25	32	25	21	32	23	Apom	16	21	27	15	20	Apom	24	35	27	30	26	28	32	Apom	24	13	26	24
Apon	20	21	21	25	28	20	28	26	25	26	24	Apon	19	26	28	23	21	23	19	24	23	Apon	26	27	27	31	29	Apon	21	25	26	28	19	30	18	Apon	14	6	18	13
Aqp4	0	0	0	0	0	0	0	0	0	0	0	Aqp4	0	0	0	0	2	0	0	0	0	Aqp4	7	5	4	4	8	Aqp4	4	0	0	0	0	0	0	Aqp4	0	0	0	0
B2m	19	31	24	23	27	30	34	36	37	30	27	B2m	21	22	19	18	35	24	20	18	25	B2m	28	42	54	36	32	B2m	38	37	48	43	24	25	39	B2m	27	31	47	36
C3	8	41	33	2	4	1	2	2	3	7	5	C3	15	7	5	20	13	3	7	5	10	C3	0	1	2	1	4	C3	24	8	22	24	10	33	14	C3	31	10	12	11
C4b	21	33	10	17	26	14	21	25	27	16	13	C4b	10	13	15	14	18	14	9	8	11	C4b	16	9	17	19	14	C4b	27	31	30	25	15	32	39	C4b	7	5	22	8
Camp	8	16	6	6	11	8	7	6	8	7	10	Camp	5	8	4	8	6	4	5	6	3	Camp	5	2	5	3	7	Camp	10	13	8	13	4	12	6	Camp	7	5	7	4
Cd97	0	0	0	1	0	0	0	0	0	0	0	Cd97	0	1	0	0	7	0	0	1	1	Cd97	3	7	18	8	6	Cd97	1	1	0	0	2	0	1	Cd97	13	2	9	7
Clu	16	27	19	20	25	23	21	23	27	22	20	Clu	22	25	20	15	28	21	16	20	24	Clu	23	26	34	31	24	Clu	25	26	26	18	22	19	28	Clu	31	25	22	33
Cst6	1	0	4	1	3	2	2	3	1	1	2	Cst6	1	2	1	1	6	10	11	10	8	Cst6	1	7	5	1	0	Cst6	6	0	3	0	0	1	2	Cst6	5	0	3	6
Ctsd	0	0	0	0	0	0	0	0	0	0	0	Ctsd	0	0	0	0	0	0	0	0	2	Ctsd	1	6	1	4	4	Ctsd	0	1	0	0	0	0	0	Ctsd	3	0	0	0
Fam158a	1	0	0	1	0	0	1	2	0	4	1	Fam158a	1	2	2	0	2	1	2	2	0	Fam158a	1	2	2	2	3	Fam158a	2	0	1	2	2	2	0	Fam158a	2	1	0	0
Fga	5	6	19	5	0	0	0	5	2	1	0	Fga	13	3	2	3	3	9	2	6	14	Fga	15	5	5	6	11	Fga	2	7	1	0	12	8	7	Fga	4	8	7	1
Gm4362	0	6	0	0	0	0	0	0	0	0	0	Gm4362	0	0	0	0	0	0	0	0	0	Gm4362	18	15	8	10	13	Gm4362	1	22	1	6	0	13	10	Gm4362	0	0	0	0
Gm5938	6	2	0	2	0	0	0	0	0	0	0	Gm5938	4	0	0	0	0	7	0	2	0	Gm5938	3	0	0	0	0	Gm5938	0	9	0	0	4	3	0	Gm5938	2	0	0	0
Gm6857	0	0	0	4	1	0	0	0	0	0	0	Gm6857	3	0	0	0	0	2	0	1	0	Gm6857	2	3	0	0	2	Gm6857	0	0	0	0	2	0	0	Gm6857	0	0	0	0
Gm94	8	4	10	11	8	5	5	12	6	11	6	Gm94	5	6	5	5	7	6	9	6	10	Gm94	11	10	12	5	10	Gm94	7	5	9	3	11	4	8	Gm94	8	6	8	7
Gpld1	2	0	2	0	0	0	0	0	0	0	0	Gpld1	0	0	3	0	3	0	0	0	0	Gpld1	2	8	4	5	8	Gpld1	2	0	0	0	2	0	1	Gpld1	2	0	0	1
Grn	0	0	6	2	2	1	2	6	0	1	2	Grn	1	1	1	0	0	3	1	2	2	Grn	7	1	3	3	8	Grn	4	5	4	5	3	0	6	Grn	4	1	5	4
H-2K	0	2	0	4	4	3	3	4	2	4	4	H-2K	2	2	2	2	2	2	2	2	2	H-2K	3	2	1	2	3	H-2K	2	2	2	2	2	2	2	H-2K	2	4	0	2
H2-L	29	20	31	25	29	30	29	21	26	25	25	H2-L	24	33	26	22	34	25	28	24	23	H2-L	27	37	35	29	20	H2-L	29	26	32	34	23	26	30	H2-L	25	18	32	31
H2-Q1	0	0	0	0	0	1	0	0	0	0	0	H2-Q1	0	0	1	1	1	3	1	2	3	H2-Q1	0	0	2	2	1	H2-Q1	0	0	0	0	0	0	0	H2-Q1	0	1	0	0
H2-Q10	63	78	64	81	69	78	81	69	82	78	82	H2-Q10	61	63	64	62	75	66	69	70	66	H2-Q10	82	84	77	80	84	H2-Q10	94	93	92	97	58	72	88	H2-Q10	70	65	84	70
Hba-a2	34	2	32	39	49	34	36	41	17	29	25	Hba-a2	23	23	22	25	27	40	23	18	29	Hba-a2	39	20	23	36	40	Hba-a2	8	1	16	0	38	4	3	Hba-a2	24	39	24	22
Hbb-b1	17	0	18	23	27	15	21	21	14	12	9	Hbb-b1	12	9	8	10	13	16	14	15	12	Hbb-b1	11	8	7	11	14	Hbb-b1	0	0	2	0	24	0	0	Hbb-b1	15	23	12	13
Hbb-b2	7	2	8	10	12	8	9	8	5	8	4	Hbb-b2	7	4	5	8	7	9	6	7	9	Hbb-b2	16	13	14	16	19	Hbb-b2	5	2	2	0	12	3	2	Hbb-b2	9	13	5	5
Igfals	0	0	0	0	0	0	0	0	0	0	0	Igfals	2	0	1	2	4	1	0	3	0	Igfals	4	5	4	5	2	Igfals	10	6	7	6	1	0	2	Igfals	2	0	4	2
Ighvhs107.a3.106	0	1	0	0	1	0	1	0	0	1	3	Ighvhs107.a3.106	0	0	0	2	2	1	2	3	6	Ighvhs107.a3.106	1	3	1	0	1	Ighvhs107.a3.106	1	0	2	3	2	1	0	Ighvhs107.a3.106	1	0	1	0
IgKappa	1	0	0	0	0	2	0	0	1	0	1	IgKappa	0	0	0	0	0	0	0	3	1	IgKappa	0	0	0	0	0	IgKappa	0	2	0	0	1	0	0	IgKappa	1	0	0	0
Ihh	3	0	2	0	0	4	2	0	3	0	4	Ihh	0	3	0	4	7	3	6	5	1	Ihh	1	3	9	5	0	Ihh	0	0	2	6	0	0	5	Ihh	1	0	1	4
Lcat	14	1	16	9	10	1	6	6	6	6	3	Lcat	2	8	8	4	4	5	6	11	6	Lcat	9	9	5	10	8	Lcat	10	6	5	4	9	0	4	Lcat	4	4	4	4
Ly6e	0	3	1	2	2	0	0	5	1	0	3	Ly6e	2	2	0	2	2	1	2	1	2	Ly6e	2	0	0	0	1	Ly6e	0	3	4	2	0	3	4	Ly6e	0	2	1	1
Mug1	1	3	0	0	0	0	4	1	0	5	3	Mug1	1	1	3	1	1	0	0	0	0	Mug1	3	4	2	2	6	Mug1	7	1	4	3	2	3	1	Mug1	6	1	0	3
Mup2	3	18	0	13	9	11	10	20	14	16	7	Mup2	10	13	11	13	12	11	3	12	16	Mup2	10	11	7	10	10	Mup2	11	14	18	7	10	19	16	Mup2	13	11	11	7
Mup5	4	6	4	9	4	7	6	3	8	6	4	Mup5	6	8	7	6	5	6	4	6	6	Mup5	7	5	4	6	6	Mup5	6	4	7	6	6	6	6	Mup5	6	3	7	4
Napsa	5	4	9	3	4	3	7	6	5	4	3	Napsa	4	4	2	4	6	5	4	6	6	Napsa	2	3	2	4	2	Napsa	4	2	4	2	6	4	3	Napsa	9	9	4	7
Nirc4	0	0	0	5	0	0	0	0	0	0	0	Nirc4	2	0	0	0	0	7	0	5	0	Nirc4	9	8	0	1	1	Nirc4	0	0	0	0	1	0	0	Nirc4	0	0	0	0
Obp1a	10	4	2	6	2	0	0	0	2	0	0	Obp1a	8	0	0	0	0	9	0	5	0	Obp1a	3	1	0	0	4	Obp1a	0	9	0	0	6	9	5	Obp1a	5	0	4	0
Pcyox1	7	3	6	8	6	7	7	5	5	4	4	Pcyox1	3	8	7	8	15	8	8	6	5	Pcyox1	4	6	10	8	3	Pcyox1	5	2	9	3	6	4	4	Pcyox1	10	8	12	17
Pltp	28	10	23	39	47	36	48	42	43	38	36	Pltp	26	35	36	38	35	31	26	34	37	Pltp	36	26	37	40	32	Pltp	30	20	27	28	22	11	28	Pltp	36	25	37	32
Pm20d1	0	5	0	0	0	0	0	0	0	0	0	Pm20d1	0	0	0	0	0	0	0	0	0	Pm20d1	0	0	0	0	0	Pm20d1	1	0	0	1	0	9	2	Pm20d1	0	0	1	0
Pon1	136	75	127	151	135	150	150	147	146	141	135	Pon1	128	136	153	140	141	113	121	120	122	Pon1	139	129	123	147	127	Pon1	115	113	106	92	129	76	86	Pon1	127	145	104	99
Ppic	2	2	3	0	0	2	0	0	2	0	1	Ppic	2	2	2	2	2	2	2	3	2	Ppic	0	2	2	2	0	Ppic	3	5	5	5	2	2	5	Ppic	2	2	2	2
Psap	15	6	16	12	13	11	17	19	10	14	11	Psap	18	18	13	13	13	16	19	17	19	Psap	24	21	24	24	23	Psap	13	19	15	15	11	6	13	Psap	20	16	16	16
Psp	25	29	37	12	8	11	9	4	8	7	9	Psp	11	13	18	12	30	6	5	13	9	Psp	4	2	37	0	4	Psp	2	8	15	11	48	40	17	Psp	82	46	47	60
Rbp4	0	0	1	5	3	2	4	8	0	1	2	Rbp4	0	1	0	0	0	0	0	0	3	Rbp4	0	0	0	0	0	Rbp4	6	0	0	2	1	0	0	Rbp4	0	2	0	0
Saa1	22	338	53	18	17	10	14	22	38	11	23	Saa1	17	21	18	21	21	32	23	22	26	Saa1	8	13	15	19	13	Saa1	14	199	125	44	14	372	154	Saa1	7	4	89	8
Saa2	5	161	18	0	0	0	0	2	12	0	0	Saa2	0	0	0	0	0	7	0	0	0	Saa2	0	0	0	2	0	Saa2	4	87	46	10	0	178	58	Saa2	0	0	22	0
Saa3	0	12	0	0	0	0	0	0	0	0	0	Saa3	0	0	0	0	0	0	0	0	0	Saa3	0	0	0	0	0	Saa3	0	0	0	0	0	17	0	Saa3	0	0	0	0
Saa4	42	45	45	75	69	67	60	73	90	67	62	Saa4	69	76	79	72	73	80	57	61	81	Saa4	66	54	63	80	61	Saa4	16	46	53	28	51	66	41	Saa4	62	58	44	56
Sell	6	0	6	4	1	3	4	3	2	2	3	Sell	1	2	2	2	2	1	0	1	0	Sell	0	0	2	1	3	Sell	0	3	2	0	2	0	1	Sell	4	1	3	2
Serpina1b	0	0	0	0	0	0	0	0	0	0	0	Serpina1b	0	0	0	0	0	0	0	0	0	Serpina1b	6	0	0	0	4	Serpina1b	0	0	0	0	0	0	0	Serpina1b	0	0	0	0
Serpina1c	13	9	6	29	21	16	26	26	13	19	14	Serpina1c	16	22	14	14	19	14	13	14	23	Serpina1c	30	12	21	16	26	Serpina1c	23	15	17	16	16	15	20	Serpina1c	17	24	15	16
Serpina3k	2	0	0	1	2	0	4	1	0	1	0	Serpina3k	2	2	0	0	4	0	0	0	2	Serpina3k	5	0	0	0	6	Serpina3k	0	0	0	0	4	0	0	Serpina3k	2	2	0	1
Smr3a	0	0	0	0	0	0	0	0	0	0	0	Smr3a	0	0	0	0	3	0	0	0	0	Smr3a	0	0	4	0	0	Smr3a	0	0	0	0	0	0	0	Smr3a	0	0	0	0
Tceal5	2	2	2	0	0	0	0	2	0	0	0	Tceal5	0	3	1	0	1	1	0	0	1	Tceal5	0	0	0	0	0	Tceal5	0	2	2	2	1	1	1	Tceal5	1	2	2	3
Tfpi	6	4	10	4	6	5	6	5	7	5	6	Tfpi	5	6	6	7	7	5	5	4	4	Tfpi	4	8	7	5	7	Tfpi	5	9	10	6	4	4	8	Tfpi	6	6	5	5
Tfrc	2	0	8	0	0	0	0	0	0	0	0	Tfrc	3	1	0	3	2	3	2	1	3	Tfrc	4	0	2	2	5	Tfrc	0	0	0	0	7	0	0	Tfrc	8	3	2	4
Vtn	2	0	3	0	0	0	0	0	0	0	0	Vtn	0	0	0	0	2	6	1	0	1	Vtn	0	0	2	0	0	Vtn	0	0	2	0	1	0	0	Vtn	4	1	2	3
Total	2130	2652	2255	2273	2232	2098	2260	2371	2218	2140	1943	TOTAL	1928	2002	1992	1963	2314	2139	1995	2182	2261	TOTAL	2337	2184	2423	2442	2305	TOTAL	2219	2461	2381	2252	2174	3075	2330	TOTAL	2314	2185	2436	2272

## Sheet: Protein ID
Protein	You Entered:	IPI	Description	REFSEQ	ENTREZ	UNIPROT	GENE_ID	Seq Length	Mol Weight
IPI00109044	IPI00109044	IPI00109044	myosin light chain... regulatory B-like	NP_080340	67268	Q6ZWQ9	2900073G15Rik	172	19896
IPI00109861	IPI00109861	IPI00109861	Tmtc2 protein	NP_796342	278279	Q9CX93	Tmtc2	139	15758
IPI00109966	IPI00109966	IPI00109966	Beta-2-microglobulin	NP_033865	12010		B2m	119	13823
IPI00109996	IPI00109996	IPI00109996	H-2 class I histocompatibility antigen... L-D alpha chain	NP_001254737	14980		H2-L	362	40711
IPI00110130	IPI00110130	IPI00110130	Alpha-protein kinase 1	NP_082084	71481		Alpk1	1231	136135
IPI00110136	IPI00110136	IPI00110136	olfactory receptor 631	NP_667170	258961		Olfr631	319	36052
IPI00110264	IPI00110264	IPI00110264	Receptor-type tyrosine-protein phosphatase F	NP_035343	19268		Ptprf	1898	211492
IPI00110520	IPI00110520	IPI00110520	Ly6e lymphocyte antigen 6 complex locus E	NP_001157508	17069	Q9CXN2	Ly6e	133	14442
IPI00110658	IPI00110658	IPI00110658	Putative uncharacterized protein	NP_032244	15122	Q9CY10	Hba-a2	142	15202
IPI00111013	IPI00111013	IPI00111013	Cathepsin D	NP_034113	13033	Q05BF3	Ctsd	410	44954
IPI00111210	IPI00111210	IPI00111210	Platelet basic protein	NP_076274	57349	Q9EQI5	Ppbp	113	12252
IPI00111315	IPI00111315	IPI00111315	Apolipoprotein A-II	NP_038502	11807	Q6LD55	Apoa2	102	11319
IPI00111385	IPI00111385	IPI00111385	Isoform HF1 of Granzyme A (Fragment)	NP_034500	14938	Q3U0N0	Gzma	260	28600
IPI00112284	IPI00112284	IPI00112284	WD repeat-containing protein 38	NP_083963	76646		Wdr38	303	33052
IPI00112786	IPI00112786	IPI00112786	Leucine-rich repeat and death domain-containing protein	NP_073145	57913		Lrdd	915	101142
IPI00112884	IPI00112884	IPI00112884	Pyridoxal phosphate phosphatase PHOSPHO2	NP_082797	73373		Phospho2	241	27563
IPI00112941	IPI00112941	IPI00112941	Muscarinic acetylcholine receptor M3	NP_150372	12671	Q542R4	Chrm3	589	66213
IPI00112947	IPI00112947	IPI00112947	Keratin... type I cytoskeletal 19	NP_032497	16669	B1AQ78	Krt19	403	44542
IPI00113105	IPI00113105	IPI00113105	Isoform 1 of DNA-directed RNA polymerase III subunit RPC5	NP_079574	26939	Q3TWE8	Polr3e	710	79855
IPI00113180	IPI00113180	IPI00113180	Isoform Long of Cocaine- and amphetamine-regulated transcript protein	NP_038760	27220		Cartpt	129	14285
IPI00113204	IPI00113204	IPI00113204	wingless-related MMTV integration site 2 precursor	NP_076142	22413	Q3TJ02	Wnt2	360	40483
IPI00113267	IPI00113267	IPI00113267	Probable G-protein coupled receptor 160	NP_001127857	71862	Q14AX2	Gpr160	336	38922
IPI00113350	IPI00113350	IPI00113350	Cannabinoid receptor 2	NP_034054	12802		Cnr2	347	38214
IPI00113656	IPI00113656	IPI00113656	Junctophilin-1	NP_065629	57339		Jph1	660	71906
IPI00113797	IPI00113797	IPI00113797	Napsin-A	NP_032463	16541	Q3TDT8	Napsa	419	45545
IPI00113824	IPI00113824	IPI00113824	Basement membrane-specific heparan sulfate proteoglycan core protein	NP_032331	15530		Hspg2	3707	398297
IPI00113848	IPI00113848	IPI00113848	Isoform 1A of Desmocollin-1	NP_038532	13505	Q2VPA9	Dsc1	886	98955
IPI00113966	IPI00113966	IPI00113966	Isoform 1 of Folate transporter 1	NP_112473	20509	Q542F3	Slc19a1	512	58151
IPI00114099	IPI00114099	IPI00114099	Apolipoprotein C-III	NP_075603	11814		Apoc3	99	10982
IPI00114162	IPI00114162	IPI00114162	Fatty acid-binding protein... epidermal	NP_034764	16592	Q497I3	Fabp5	135	15138
IPI00114399	IPI00114399	IPI00114399	Isoform 1 of RUN domain-containing protein 3A	NP_058039	51799		Rundc3a	446	50019
IPI00114492	IPI00114492	IPI00114492	MHC H-2K-k protein	NP_001001892	14972	Q31173	H2-K1	374	42165
IPI00114560	IPI00114560	IPI00114560	Ras-related protein Rab-1A	NP_033022	19324	Q0PD67	Rab1	205	22678
IPI00114641	IPI00114641	IPI00114641	4F2 cell-surface antigen heavy chain	NP_032603	17254	Q3TIP1	Slc3a2	526	58337
IPI00114710	IPI00114710	IPI00114710	Pyruvate carboxylase... mitochondrial	NP_032823	18563	Q62043	Pcx	1178	129686
IPI00114958	IPI00114958	IPI00114958	Isoform HMW of Kininogen-1	NP_001095881	16644		Kng1	661	73103
IPI00115089	IPI00115089	IPI00115089	Isoform Long of Ectonucleoside triphosphate diphosphohydrolase 2	NP_033979	12496	Q3T9U8	Entpd2	495	54320
IPI00115116	IPI00115116	IPI00115116	Plasmalemma vesicle-associated protein	NP_115774	84094		Plvap	438	49934
IPI00115241	IPI00115241	IPI00115241	Major urinary protein 4	NP_032674	17843	A2ANT5	Mup4	178	20542
IPI00115243	IPI00115243	IPI00115243	Major urinary protein 5	NP_032675	17844	A2RSZ7	Mup5	180	21006
IPI00115461	IPI00115461	IPI00115461	SWI/SNF related... matrix associated... actin dependent regulator of chromatin... subfamily d... member 2 isoform 2	NP_114084	83796	B1ARI7	Smarcd2	484	55375
IPI00115477	IPI00115477	IPI00115477	Isoform 1 of Coiled-coil domain-containing protein 46	NP_083882	76380	A2ABQ6	Ccdc46	954	112677
IPI00115522	IPI00115522	IPI00115522	fibrinogen... alpha polypeptide isoform 2	NP_034326	14161	Q08284	Fga	557	61326
IPI00115679	IPI00115679	IPI00115679	Isoform 2 of Neutral alpha-glucosidase AB	NP_032086	14376	A1A4T2	Ganab	966	109405
IPI00115787	IPI00115787	IPI00115787	Transmembrane 9 superfamily member 2	NP_542123	68059	Q542E4	Tm9sf2	662	75331
IPI00117042	IPI00117042	IPI00117042	Isoform 1 of Glial fibrillary acidic protein	NP_034407	14580		Gfap	430	49901
IPI00117078	IPI00117078	IPI00117078	Single-minded homolog 2	NP_035507	20465		Sim2	657	72513
IPI00117090	IPI00117090	IPI00117090	Rhophilin-1	NP_032190	14787		Rhpn1	643	71289
IPI00117120	IPI00117120	IPI00117120	Isoform VEGF-B186 of Vascular endothelial growth factor B	NP_035827	22340		Vegfb	207	21915
IPI00117147	IPI00117147	IPI00117147	budding uninhibited by benzimidazoles 1 isoform 1	NP_001106650	12235	A2APR8	Bub1	1059	119730
IPI00117322	IPI00117322	IPI00117322	Isoform 3 of Suppressor of tumorigenicity protein 7	NP_001076784	64213	Q99M95	St7	554	63465
IPI00117332	IPI00117332	IPI00117332	Neuronal pentraxin-2	NP_058069	53324	Q3UYB9	Nptx2	429	47137
IPI00117489	IPI00117489	IPI00117489	Isoform 1 of NK1 transcription factor-related protein 2	NP_033149	20231		Nkx1-2	305	32013
IPI00117583	IPI00117583	IPI00117583	Thymosin beta-10	NP_001034481	19240	A6H6H4	Gm9844	44	5026
IPI00117829	IPI00117829	IPI00117829	Isoform Alpha of Caveolin-1	NP_031642	12389		Cav1	178	20539
IPI00117977	IPI00117977	IPI00117977	Pulmonary surfactant-associated protein B	NP_680088	20388		Sftpb	377	41728
IPI00118296	IPI00118296	IPI00118296	Mediator of RNA polymerase II transcription subunit 13	NP_001074400	327987		Med13	2171	238593
IPI00118455	IPI00118455	IPI00118455	Serum amyloid A-1 protein	NP_033143	20208	Q3UWC2	Saa1	122	13770
IPI00118457	IPI00118457	IPI00118457	Serum amyloid A-2 protein	NP_035444	20209	P97374	Saa2	122	13622
IPI00118737	IPI00118737	IPI00118737	Isoform Alpha of Tissue factor pathway inhibitor	NP_035706	21788	A2ARA1	Tfpi	306	34987
IPI00118924	IPI00118924	IPI00118924	Alpha-2-antiplasmin	NP_032904	18816	Q5ND36	Serpinf2	491	54973
IPI00118930	IPI00118930	IPI00118930	Alpha-soluble NSF attachment protein	NP_080174	108124	Q9CXX1	Napa	295	33190
IPI00118994	IPI00118994	IPI00118994	Apolipoprotein C-IV	NP_031411	11425		Apoc4	124	14289
IPI00119012	IPI00119012	IPI00119012	Activin receptor type-1B	NP_031421	11479	Q3TZF1	Acvr1b	505	56701
IPI00119063	IPI00119063	IPI00119063	Prolow-density lipoprotein receptor-related protein 1	NP_032538	16971	Q3U454	Lrp1	4545	504745
IPI00119136	IPI00119136	IPI00119136	UPF0172 protein FAM158A	NP_149158	85308	Q793L1	Fam158a	206	22787
IPI00119192	IPI00119192	IPI00119192	Protein G7c	NP_613048	27762	B2RQ76	D17H6S56E-3	891	95985
IPI00119667	IPI00119667	IPI00119667	Elongation factor 1-alpha 2	NP_031932	13628	B7ZBW3	Eef1a2	463	50455
IPI00119676	IPI00119676	IPI00119676	Apolipoprotein C-I	NP_001103479	11812		Apoc1	88	9697
IPI00119677	IPI00119677	IPI00119677	Hepatocyte nuclear factor 3-gamma	NP_032286	15377	Q8JZU4	Foxa3	353	37601
IPI00119818	IPI00119818	IPI00119818	inter alpha-trypsin inhibitor... heavy chain 4 isoform 2	NP_001152771	16427	Q91W60	Itih4	941	104590
IPI00120023	IPI00120023	IPI00120023	Nebulette... isoform CRA_a	NP_083033	74103	Q9DC07	Nebl	270	31113
IPI00120490	IPI00120490	IPI00120490	Structural maintenance of chromosomes protein 1B	NP_536718	140557	A1L2Z0	Smc1b	1248	144515
IPI00120513	IPI00120513	IPI00120513	Isoform 1 of COP9 signalosome complex subunit 2	NP_034069	12848	A2AQE3	Cops2	443	51597
IPI00120643	IPI00120643	IPI00120643	Isoform 2 of Calcium-activated potassium channel subunit alpha-1	NP_001240287	16531	A5JHE0	Kcnma1	1196	134574
IPI00120760	IPI00120760	IPI00120760	Serum amyloid A-3 protein	NP_035445	20210		Saa3	122	13774
IPI00120832	IPI00120832	IPI00120832	Major urinary protein 3		17842		Mup3	184	21465
IPI00120919	IPI00120919	IPI00120919	Isoform 1 of RNA polymerase-associated protein CTR9 homolog	NP_033457	22083	Q05CJ7	Ctr9	1173	133409
IPI00121089	IPI00121089	IPI00121089	1-phosphatidylinositol-4...5-bisphosphate phosphodiesterase gamma-1	NP_067255	18803	A2A4A7	Plcg1	1302	149670
IPI00121114	IPI00121114	IPI00121114	Serum paraoxonase/lactonase 3	NP_766594	269823	Q4FZK0	Pon3	354	39352
IPI00121209	IPI00121209	IPI00121209	Apolipoprotein A-I	NP_033822	11806		Apoa1	264	30588
IPI00121240	IPI00121240	IPI00121240	apolipoprotein N	NP_598757	28194	Q8BUM4	Apon	251	27965
IPI00121306	IPI00121306	IPI00121306	Isoform 1 of Interleukin-15 receptor subunit alpha	NP_032384	16169		Il15ra	263	28062
IPI00121326	IPI00121326	IPI00121326	Isoform 2 of Receptor-type tyrosine-protein phosphatase U	NP_035344	19273		Ptpru	1436	161160
IPI00121600	IPI00121600	IPI00121600	Isoform 2 of Low-density lipoprotein receptor-related protein 8	NP_001074395	16975		Lrp8	870	96352
IPI00121892	IPI00121892	IPI00121892	Isoform 2 of Spectrin beta chain... brain 1	NP_033286	20742	Q3TTX2	Spnb2	2154	251159
IPI00121907	IPI00121907	IPI00121907	alpha-1...6-mannosyltransferase ALG12 isoform 2	NP_663452	223774	Q8VCA2	Alg12	385	42917
IPI00122040	IPI00122040	IPI00122040	DNA polymerase eta	NP_109640	80905		Polh	694	76167
IPI00122075	IPI00122075	IPI00122075	Mitochondrial antiviral-signaling protein	NP_659137	228607	A2ANC9	Mavs	503	53399
IPI00122312	IPI00122312	IPI00122312	Putative uncharacterized protein	NP_598623	99571	Q3UEM7	Fgg	443	50350
IPI00122429	IPI00122429	IPI00122429	Retinol-binding protein 4	NP_035385	19662	Q3TF08	Rbp4	201	23206
IPI00122475	IPI00122475	IPI00122475	Putative uncharacterized protein	NP_034051	12796	Q3TZ97	Camp	185	20750
IPI00122621	IPI00122621	IPI00122621	Keratin... type I cytoskeletal 25	NP_598491	70810		Krt25	446	48922
IPI00122676	IPI00122676	IPI00122676	Blue-sensitive opsin	NP_031564	12057		Opn1sw	346	38922
IPI00122770	IPI00122770	IPI00122770	Transmembrane protein 45B	NP_659185	235135		Tmem45b	278	32389
IPI00122958	IPI00122958	IPI00122958	Induced myeloid leukemia cell differentiation protein Mcl-1 homolog	NP_032588	17210		Mcl1	331	35217
IPI00122973	IPI00122973	IPI00122973	Isoform 1 of Intercellular adhesion molecule 1	NP_034623	15894	Q3TB10	Icam1	537	58845
IPI00123040	IPI00123040	IPI00123040	Receptor-type tyrosine-protein phosphatase kappa	NP_033009	19272	B2RRF0	Ptprk	1457	164187
IPI00123223	IPI00123223	IPI00123223	Murinoglobulin-1	NP_032671	17836		Mug1	1476	165299
IPI00123259	IPI00123259	IPI00123259	muscleblind-like 1	NP_064391	56758	Q3U581	Mbnl1	381	40895
IPI00123298	IPI00123298	IPI00123298	Keratin-associated protein 5-4	NP_056624	50775		Krtap5-4	223	21442
IPI00123623	IPI00123623	IPI00123623	Hyaluronan synthase 1	NP_032241	15116	Q05A37	Has1	583	65546
IPI00123920	IPI00123920	IPI00123920	Alpha-1-antitrypsin 1-3	NP_033271	20702		Serpina1c	412	45824
IPI00123924	IPI00123924	IPI00123924	Alpha-1-antitrypsin 1-4	NP_033272	20703	Q8VC41	Serpina1d	413	45999
IPI00123927	IPI00123927	IPI00123927	Alpha-1-antitrypsin 1-5	NP_033273	20704		Serpina1e	413	45892
IPI00123957	IPI00123957	IPI00123957	CD97 antigen isoform 2	NP_001156501	26364	Q4FJS6	Cd97	724	80419
IPI00124046	IPI00124046	IPI00124046	Isoform Beta of MAGUK p55 subfamily member 6	NP_001158205	56524	Q3TPA2	Mpp6	553	62632
IPI00124374	IPI00124374	IPI00124374	Vitamin K-dependent protein S	NP_035303	19128	Q3TR66	Pros1	675	74935
IPI00124499	IPI00124499	IPI00124499	Keratin... type II cytoskeletal 79	NP_666175	223917		Krt79	531	57553
IPI00124640	IPI00124640	IPI00124640	granulin	NP_032201	14824	Q3TVQ3	Grn	602	65018
IPI00124700	IPI00124700	IPI00124700	Transferrin receptor protein 1	NP_035768	22042	Q542D9	Tfrc	763	85732
IPI00124795	IPI00124795	IPI00124795	Isoform 1 of Tolloid-like protein 1	NP_033416	21892		Tll1	1013	114534
IPI00124810	IPI00124810	IPI00124810	Serine-protein kinase ATM	NP_031525	11920	B9EHX4	Atm	3066	349492
IPI00124819	IPI00124819	IPI00124819	Coronin-1B	NP_035908	23789	A2RS22	Coro1b	484	53913
IPI00124831	IPI00124831	IPI00124831	Delta-sarcoglycan	NP_036021	24052	Q544D4	Sgcd	289	32134
IPI00124901	IPI00124901	IPI00124901	ADP-ribosylation factor-like protein 6-interacting protein 4	NP_653092	65105		Arl6ip4	229	25525
IPI00124959	IPI00124959	IPI00124959	Ki-67 protein	NP_001074586	17345	Q61769	Mki67	2938	324432
IPI00125329	IPI00125329	IPI00125329	killer cell lectin-like receptor... subfamily A... member 17	NP_573466	170733	Q6DUV0	Klra17	274	31926
IPI00125454	IPI00125454	IPI00125454	DnaJ homolog subfamily A member 4	NP_067397	58233	Q8R1X2	Dnaja4	397	44902
IPI00126184	IPI00126184	IPI00126184	Vitamin D-binding protein	NP_032122	14473		Gc	476	53601
IPI00126202	IPI00126202	IPI00126202	apolipoprotein F	NP_598758	103161		Apof	326	35426
IPI00126208	IPI00126208
IPI00126256	IPI00126256	IPI00126256	Isoform 2 of Exportin-6	NP_083092	74204	Q8CHG0	Xpo6	1124	128537
IPI00126394	IPI00126394	IPI00126394	Meiotic recombination protein DMC1/LIM15 homolog	NP_034189	13404	Q14AN8	Dmc1	340	37822
IPI00126498	IPI00126498	IPI00126498	Prostacyclin synthase	NP_032994	19223	A2A5T5	Ptgis	501	57047
IPI00126828	IPI00126828	IPI00126828	Probable E3 ubiquitin-protein ligase RNF144A	NP_001075446	108089		Rnf144a	292	32846
IPI00126860	IPI00126860	IPI00126860	Serine/threonine-protein kinase TAO1	NP_659074	216965	B2RX66	Taok1	1001	116052
IPI00126966	IPI00126966	IPI00126966	Major histocompatibility complex class I b	NP_032225	14963	O19440	H2-Bl	349	39422
IPI00127014	IPI00127014	IPI00127014	Telomeric repeat-binding factor 2-interacting protein 1	NP_065609	57321	Q8C2Y1	Terf2ip	393	43353
IPI00127070	IPI00127070	IPI00127070	Claudin-16	NP_444471	114141	Q14BW2	Cldn16	235	26100
IPI00127183	IPI00127183	IPI00127183	Olfactory receptor Olfr376	NP_667133	258924	Q8VGI2	Olfr376	317	35700
IPI00127277	IPI00127277	IPI00127277	Submaxillary gland androgen-regulated protein 3A	NP_035552	20599		Smr3a	147	15544
IPI00127560	IPI00127560	IPI00127560	Transthyretin	NP_038725	22139	Q5M9K1	Ttr	147	15776
IPI00127754	IPI00127754	IPI00127754	androgen-binding protein eta precursor	NP_065588	57426	O35176	Apbh	93	10288
IPI00127982	IPI00127982	IPI00127982	Isoform 1 of Synaptotagmin-like protein 4	NP_038785	27359	Q549X6	Sytl4	673	76022
IPI00128097	IPI00128097	IPI00128097	Adenylate cyclase type 4	NP_536683	104110	Q3TSQ4	Adcy4	1077	120381
IPI00128108	IPI00128108	IPI00128108	trypsin 4	NP_035776	22074	Q9R0T7	Try4	246	26274
IPI00128249	IPI00128249	IPI00128249	Alpha-2-HS-glycoprotein	NP_038493	11625	O35399	Ahsg	345	37326
IPI00128454	IPI00128454	IPI00128454	Isoform 2 of Seizure 6-like protein 2	NP_659175	233878		Sez6l2	923	99079
IPI00128534	IPI00128534	IPI00128534	Kidney androgen-regulated protein	NP_034724	16483	Q3UQF0	Kap	121	13263
IPI00128605	IPI00128605	IPI00128605	Pulmonary surfactant-associated protein C		20389		Sftpc	193	21055
IPI00128702	IPI00128702	IPI00128702	Transcription initiation factor TFIID subunit 9	NP_001015889	108143		Taf9	264	28979
IPI00128859	IPI00128859	IPI00128859	Isoform 2 of Ectonucleotide pyrophosphatase/phosphodiesterase family member 1	NP_032839	18605		Enpp1	906	103176
IPI00128947	IPI00128947	IPI00128947	Isoform 2 of Membrane-associated phosphatidylinositol transfer protein 2	NP_035386	19679		Pitpnm2	1281	142289
IPI00129105	IPI00129105	IPI00129105	Isoform 1 of SUMO-activating enzyme subunit 1	NP_062722	56459		Sae1	350	38620
IPI00129225	IPI00129225	IPI00129225	Isoform LMW of Kininogen-1	NP_075614	16644		Kng1	432	47899
IPI00129240	IPI00129240	IPI00129240	Vitronectin	NP_035837	22370	Q5SYG4	Vtn	478	54849
IPI00129314	IPI00129314	IPI00129314	Isoform 1 of Zinc finger CCHC domain-containing protein 14	NP_543131	142682	A2RTC2	Zcchc14	956	99835
IPI00129343	IPI00129343	IPI00129343	Lysosomal-associated transmembrane protein 4B	NP_277056	114128	B2CZK6	Laptm4b	227	25395
IPI00129360	IPI00129360	IPI00129360	Itsn2 protein		20403	B2RR82	Itsn2	1685	191737
IPI00129379	IPI00129379	IPI00129379	protocadherin alpha 2	NP_932785	12936	B5AK96	Pcdha6	948	102288
IPI00129393	IPI00129393	IPI00129393	Platelet factor 4	NP_064316	56744	Q3TVN6	Pf4	105	11244
IPI00129472	IPI00129472	IPI00129472	Signal-induced proliferation-associated protein 1	NP_001157952	20469	Q3U146	Sipa1	1037	112067
IPI00129604	IPI00129604	IPI00129604	Homeobox protein Rhox5	NP_032844	18617	Q4TU88	Rhox5	210	23046
IPI00129615	IPI00129615	IPI00129615	Protocadherin gamma subfamily B... 8	NP_291058	93705	Q91XX2	Pcdhgb8	931	101161
IPI00129647	IPI00129647	IPI00129647	Insulin receptor substrate 4	NP_034702	16370	B9EK93	Irs4	1216	130148
IPI00129755	IPI00129755	IPI00129755	Alpha-1-antitrypsin 1-2	NP_033270	20701		Serpina1b	413	45975
IPI00130240	IPI00130240	IPI00130240	Peptidyl-prolyl cis-trans isomerase C	NP_032934	19038	Q3UC73	Ppic	212	22794
IPI00130251	IPI00130251	IPI00130251	Death effector domain-containing protein	NP_001122081	21945	Q3U001	Dedd	318	36806
IPI00130307	IPI00130307	IPI00130307	Secretogranin-1	NP_031720	12653	Q3TY66	Chgb	677	77970
IPI00130375	IPI00130375	IPI00130375	Mitogen-activated protein kinase kinase kinase 1	NP_036075	26401		Map3k1	1493	161290
IPI00130382	IPI00130382	IPI00130382	Apolipoprotein M	NP_061286	55938	Q8VC79	Apom	190	21274
IPI00130391	IPI00130391	IPI00130391	protease... serine... 1	NP_444473	114228	B9EJ35	EG436523	246	26135
IPI00130447	IPI00130447	IPI00130447	Deformed epidermal autoregulatory factor 1 homolog	NP_058570	54006	C7SHZ9	Deaf1	566	59633
IPI00130489	IPI00130489	IPI00130489	Ras-related protein Rab-35	NP_937806	77407	Q3U0T9	Rab35	201	23025
IPI00130567	IPI00130567	IPI00130567	GTP-binding protein Di-Ras1	NP_660252	208666		Diras1	198	22265
IPI00130955	IPI00130955	IPI00130955	Isoform 1 of Dual specificity protein kinase CLK4	NP_031740	12750	Q4FJV9	Clk4	481	57345
IPI00131091	IPI00131091	IPI00131091	Complement C4-B	NP_033910	12268	B2RWX2	C4b	1738	192887
IPI00131209	IPI00131209	IPI00131209	Keratin intermediate filament 16a	NP_032496	16666	Q3ZAW8	Krt16	474	52054
IPI00131285	IPI00131285	IPI00131285	Cation channel sperm-associated protein 2	NP_694715	212670		Catsper2	588	68573
IPI00131342	IPI00131342	IPI00131342	Putative uncharacterized protein			Q3UN64		222	23648
IPI00131366	IPI00131366	IPI00131366	Keratin... type II cytoskeletal 6B	NP_034799	16688		Krt6b	562	60323
IPI00131368	IPI00131368	IPI00131368	Keratin... type II cytoskeletal 6A	NP_032502	16687	Q9CV13	Krt6a	553	59336
IPI00131695	IPI00131695	IPI00131695	Serum albumin	NP_033784	11657	Q546G4	Alb	608	68693
IPI00131718	IPI00131718	IPI00131718	Isoform 2 of Delta-like protein 3		13389		Dll3	592	62070
IPI00131728	IPI00131728	IPI00131728	spermine binding protein like	NP_001070889	638345	Q3TUY3	Sbpl	232	25623
IPI00131763	IPI00131763	IPI00131763	Parotid secretory protein	NP_032979	19194		Psp	235	24753
IPI00131830	IPI00131830	IPI00131830	Serine protease inhibitor A3K	NP_035588	20714		Serpina3k	418	46880
IPI00131976	IPI00131976	IPI00131976	Isoform 1 of Long-chain fatty acid transport protein 3	NP_036118	26568	B2RUG3	Slc27a3	667	72966
IPI00132493	IPI00132493	IPI00132493	Mannosyl-oligosaccharide 1...2-alpha-mannosidase IA	NP_032574	17155	Q544T7	Man1a	655	73277
IPI00132542	IPI00132542	IPI00132542	Putative uncharacterized protein	NP_001156482	17840	A2BIN0	Mup2	157	18325
IPI00132821	IPI00132821	IPI00132821	CCR4-NOT transcription complex... subunit 2 isoform b	NP_082358	72068	Q5CZY5	Cnot2	499	54921
IPI00133075	IPI00133075	IPI00133075	hypothetical protein LOC67507	NP_080484	67507		1700019N19Rik	237	26703
IPI00133472	IPI00133472	IPI00133472	Isoform D3Long of D(3) dopamine receptor	NP_031903	13490	Q0VEC4	Drd3	446	49670
IPI00133536	IPI00133536	IPI00133536	Glutathione peroxidase 3	NP_032187	14778		Gpx3	226	25424
IPI00133547	IPI00133547	IPI00133547	Cystatin E/M	NP_082899	73720	Q8K397	Cst6	149	16797
IPI00133717	IPI00133717	IPI00133717	RIKEN cDNA 1110008K04	NP_082904	73730	Q9D1G7	Lce1l	135	13210
IPI00133981	IPI00133981	IPI00133981	Potassium/sodium hyperpolarization-activated cyclic nucleotide-gated channel 3	NP_032253	15168	B2RRB5	Hcn3	779	86643
IPI00134114	IPI00134114	IPI00134114	UPF3 regulator of nonsense transcripts homolog B	NP_080849	68134	Q3ULL6	Upf3b	472	57066
IPI00134169	IPI00134169	IPI00134169	Keratin-associated protein 5-3	NP_076349	77215		Krtap5-3	196	17777
IPI00134188	IPI00134188	IPI00134188	Isoform p65 of Transcription factor p65	NP_033071	19697	A4L9Q2	Rela	549	60212
IPI00135182	IPI00135182	IPI00135182	Isoform 1 of Nebulin-related-anchoring protein	NP_032759	18175		Nrap	1728	195777
IPI00135233	IPI00135233	IPI00135233	Isoform 1 of A kinase anchor protein 10... mitochondrial	NP_064305	56697		Akap10	662	73633
IPI00135239	IPI00135239	IPI00135239	Isoform 3 of Protein Shroom3	NP_056571	27428		Shroom3	1980	214351
IPI00135547	IPI00135547	IPI00135547	Serum amyloid A-4 protein	NP_035446	20211		Saa4	130	15088
IPI00135559	IPI00135559	IPI00135559	Isoform 1 of Probable G-protein coupled receptor 37	NP_034468	14763		Gpr37	600	66776
IPI00135560	IPI00135560	IPI00135560	Phospholipid transfer protein	NP_035255	18830	Q3UE59	Pltp	493	54454
IPI00135563	IPI00135563	IPI00135563	Neurocan core protein	NP_031815	13004		Ncan	1268	137201
IPI00135805	IPI00135805	IPI00135805	Isoform 1 of Arylsulfatase G	NP_082986	74008		Arsg	525	57434
IPI00136056	IPI00136056	IPI00136056	Isoform 1 of Keratin... type I cytoskeletal 13	NP_034792	16663	B1AQ76	Krt13	437	47755
IPI00136266	IPI00136266	IPI00136266	Apolipoprotein C-II	NP_033825	11813	Q3UJG0	Apoc2	97	10741
IPI00136372	IPI00136372	IPI00136372	Isoform Ib of Synapsin-1	NP_001104250	20964	A2AE14	Syn1	670	70035
IPI00136731	IPI00136731	IPI00136731	Putative uncharacterized protein	XP_001473842	71248	Q9D3X3	4933428M09Rik	192	21988
IPI00137250	IPI00137250	IPI00137250	Isoform 1 of PHD finger protein 14	NP_083680	75725		Phf14	881	99106
IPI00137263	IPI00137263	IPI00137263	DNA repair endonuclease XPF	NP_056584	50505	Q3UEU6	Ercc4	917	103691
IPI00137400	IPI00137400	IPI00137400	Inositol 1...4...5-trisphosphate receptor type 3	NP_542120	16440	Q0IJ80	Itpr3	2670	304279
IPI00137866	IPI00137866	IPI00137866	Isoform 3A of Syntaxin-3	NP_689344	20908	Q3TBP0	Stx3	289	33244
IPI00137956	IPI00137956	IPI00137956	14 kDa protein					125	14272
IPI00138199	IPI00138199	IPI00138199	Pcsk5 proprotein converase subtilisin/kexin type 5	NP_001156616	18552		Pcsk5	1877	209289
IPI00138892	IPI00138892	IPI00138892	hypothetical protein LOC666586	NP_001098627	75620	Q66JP1	Gm11808	128	14729
IPI00139301	IPI00139301	IPI00139301	Keratin... type II cytoskeletal 5	NP_081287	110308	Q32P04	Krt5	580	61768
IPI00139364	IPI00139364	IPI00139364	Splicing factor... arginine/serine-rich 4	NP_065612	57317		Sfrs4	489	55980
IPI00153202	IPI00153202	IPI00153202	Isoform 1 of Angiotensin-converting enzyme 2	NP_001123985	70008	C7ECU2	Ace2	805	92368
IPI00153459	IPI00153459	IPI00153459	P2X purinoceptor 3	NP_663501	228139		P2rx3	397	44438
IPI00153759	IPI00153759	IPI00153759	Tetratricopeptide repeat protein 4	NP_082485	72354	A2AVR0	Ttc4	386	44339
IPI00154042	IPI00154042	IPI00154042	Tyrosine aminotransferase	NP_666326	234724	Q3UEH2	Tat	454	50566
IPI00154057	IPI00154057	IPI00154057	Protocadherin 1	NP_083633	75599	Q2TJH4	Pcdh1	1038	112412
IPI00154082	IPI00154082	IPI00154082	Splicing factor 3B subunit 4	NP_694693	107701		Sf3b4	424	44356
IPI00162781	IPI00162781	IPI00162781	Putative adenosylhomocysteinase 2	NP_663517	229709		Ahcyl1	530	58952
IPI00169554	IPI00169554	IPI00169554	Isoform 1 of Sodium/myo-inositol cotransporter 2	NP_666310	233836		Slc5a11	673	73799
IPI00169916	IPI00169916	IPI00169916	Clathrin heavy chain 1	NP_001003908	67300	Q3TAN1	Cltc	1675	191559
IPI00170272	IPI00170272	IPI00170272	Putative uncharacterized protein	NP_665837	241230	Q148N5	St8sia6	405	46324
IPI00170348	IPI00170348	IPI00170348	macrophage galactose N-acetyl-galactosamine specific lectin 2	NP_660119	216864	Q8JZN1	Mgl2	332	38068
IPI00172226	IPI00172226	IPI00172226	Isoform 2 of Condensin complex subunit 1		68298		Ncapd2	1404	156880
IPI00172328	IPI00172328	IPI00172328	Isoform 1 of Dynein heavy chain 8... axonemal	NP_038839	13417		Dnahc8	4731	541298
IPI00177177	IPI00177177	IPI00177177	Isoform 1 of Solute carrier organic anion transporter family member 4A1	NP_683735	108115	A2ACT3	Slco4a1	723	77669
IPI00177225	IPI00177225	IPI00177225	Isoform 3 of Putative glycerophosphodiester phosphodiesterase 5	NP_001036136	74182		Prei4	230	26542
IPI00187208	IPI00187208	IPI00187208	Isoform 1 of Coiled-coil domain-containing protein 41	NP_084128	77048	Q3URB4	Ccdc41	692	81999
IPI00187438	IPI00187438	IPI00187438	CD99 antigen	NP_079860	673094	Q4L2A0	Cd99	175	16783
IPI00187478	IPI00187478	IPI00187478	Uncharacterized protein C1orf96 homolog	NP_082812	73420		1700054N08Rik	252	28379
IPI00187557	IPI00187557	IPI00187557	MCG117626	NP_032780	18249	P97336	Obp1a	163	18469
IPI00221822	IPI00221822	IPI00221822	WD repeat-containing protein 3	NP_780761	269470		Wdr3	942	105777
IPI00221918	IPI00221918	IPI00221918	Olfactomedin-like protein 2A	NP_766442	241327	B2RQD8	Olfml2a	681	76548
IPI00222032	IPI00222032	IPI00222032	Isoform 1 of 1-phosphatidylinositol-4...5-bisphosphate phosphodiesterase beta-2	NP_808236	18796	B7ZNI1	Plcb2	1181	134548
IPI00222209	IPI00222209	IPI00222209	Zinc finger protein 770	NP_780675	228491	B2RPX9	Zfp770	705	81253
IPI00222443	IPI00222443	IPI00222443	Isoform 1 of Protein FAM73B	NP_780601	108958		Fam73b	593	65548
IPI00222613	IPI00222613	IPI00222613	Ephrin-A4	NP_031936	13639	Q3UQB5	Efna4	206	22862
IPI00222726	IPI00222726	IPI00222726	Putative uncharacterized protein	NP_766519	245525	Q8BL67	B230358A15Rik	311	36400
IPI00223435	IPI00223435	IPI00223435	Isoform 4 of SL cytokine		14256		Flt3l	253	28260
IPI00223584	IPI00223584	IPI00223584	Potassium voltage-gated channel subfamily H member 5	NP_766393	238271	Q6NZH0	Kcnh5	988	111783
IPI00223805	IPI00223805	IPI00223805	Isoform 1 of Protein phosphatase Slingshot homolog 2	NP_808378	237860		Ssh2	1423	158232
IPI00223931	IPI00223931	IPI00223931	Isoform 1 of EF-hand domain-containing protein KIAA0494	NP_766286	230648	A2A8U0	4732418C07Rik	484	53694
IPI00224073	IPI00224073	IPI00224073	Probable carboxypeptidase PM20D1	NP_835180	212933		Pm20d1	503	55664
IPI00224152	IPI00224152	IPI00224152	DNA-(apurinic or apyrimidinic site) lyase	NP_033817	11792	Q544Z7	Apex1	317	35491
IPI00224820	IPI00224820	IPI00224820	Putative uncharacterized protein		403201	Q8BSU9	5330416C01Rik	119	13413
IPI00225503	IPI00225503	IPI00225503	52 kDa protein		73712		Dmkn	517	52144
IPI00225633	IPI00225633	IPI00225633	Activated RNA polymerase II transcriptional coactivator p15	NP_035424	20024		Sub1	127	14428
IPI00225715	IPI00225715	IPI00225715	glycosylphosphatidylinositol specific phospholipase D1	NP_032182	14756	Q7TNZ4	Gpld1	842	93625
IPI00225816	IPI00225816	IPI00225816	Putative uncharacterized protein	NP_001002791	442835	Q8BVC1	Defb22	179	17709
IPI00226220	IPI00226220	IPI00226220	Isoform 1 of Rhotekin	NP_001129699	20166		Rtkn	564	63041
IPI00226227	IPI00226227	IPI00226227	Active regulator of SIRT1	NP_780318	66538		Rps19bp1	143	15978
IPI00226264	IPI00226264	IPI00226264	Protein					545	61695
IPI00226311	IPI00226311	IPI00226311	Isoform 1 of Trinucleotide repeat-containing gene 6B protein	NP_659061	213988	Q8BX83	Tnrc6b	1810	191964
IPI00226384	IPI00226384	IPI00226384	retinoblastoma binding protein 5	NP_766105	213464	Q3TBL4	Rbbp5	538	59098
IPI00226932	IPI00226932	IPI00226932	Isoform 1 of Uncharacterized protein KIAA0090	NP_666269	230866	A1L2Z3	C230096C10Rik	997	111607
IPI00227140	IPI00227140	IPI00227140	Keratin... type I cytoskeletal 14	NP_058654	16664		Krt14	484	52868
IPI00227522	IPI00227522	IPI00227522	Fc fragment of IgG binding protein-like	NP_001158127	319482	A1L0S2	9530053A07Rik	2581	280233
IPI00227639	IPI00227639	IPI00227639	Putative uncharacterized protein	NP_001156936	66610	Q8BZP5	Abi3	286	29701
IPI00227939	IPI00227939	IPI00227939	Isoform Alpha-7X1A of Integrin alpha-7	NP_032424	16404		Itga7	1121	122412
IPI00228150	IPI00228150	IPI00228150	Isoform 1 of Mitochondrial inner membrane protein	NP_083949	76614	Q2YDW0	Immt	757	83901
IPI00228457	IPI00228457	IPI00228457	Kat7 K(lysine) acetyltransferase 7 [ Mus musculus (house mouse) ]	NP_001181932	217127		Myst2	583	66947
IPI00228674	IPI00228674	IPI00228674	Transcription elongation factor A protein-like 5	NP_808587	331532	Q14C38	Tceal5	200	22038
IPI00229069	IPI00229069	IPI00229069	Isoform 2 of Anthrax toxin receptor 1		69538		Antxr1	521	58616
IPI00229529	IPI00229529	IPI00229529	Retinitis pigmentosa 1-like 1 protein	NP_666358	271209	A1L340	Rp1l1	1859	199687
IPI00230065	IPI00230065	IPI00230065	procollagen... type XI... alpha 1 precursor	NP_031755	12814	Q3UST0	Col11a1	1804	181034
IPI00230113	IPI00230113	IPI00230113	Cytochrome b5	NP_080073	109672	Q544Z9	Cyb5	134	15241
IPI00230236	IPI00230236	IPI00230236	MCG14602... isoform CRA_c	NP_694705	228889	Q3UUG2	Ddx27	760	85940
IPI00230324	IPI00230324	IPI00230324	Putative uncharacterized protein	NP_034674	16147	Q80XI9	Ihh	449	49446
IPI00230400	IPI00230400	IPI00230400	Forkhead box protein L2	NP_036150	26927	Q2TVT7	Foxl2	375	38887
IPI00230403	IPI00230403	IPI00230403	Isoform 1 of Nucleotide-binding oligomerization domain-containing protein 2		257632	Q3V2V4	Nod2	1020	113563
IPI00230422	IPI00230422	IPI00230422	B-cell receptor-associated protein 31	NP_036190	27061		Bcap31	245	27923
IPI00230507	IPI00230507	IPI00230507	ATP synthase subunit d... mitochondrial	NP_082138	71679		Atp5h	161	18750
IPI00230747	IPI00230747	IPI00230747	Isoform 2 of Transmembrane channel-like protein 1		13409		Tmc1	279	31965
IPI00261682	IPI00261682	IPI00261682	Biorientation of chromosomes in cell division protein 1	NP_001020090	69556		Bod1	173	18364
IPI00265380	IPI00265380	IPI00265380	Myosin-8	NP_796343	17885	B2RWW8	Myh8	1937	222710
IPI00269032	IPI00269032	IPI00269032	Zinc finger SWIM domain-containing protein 4	NP_766091	212168	Q3U265	Zswim4	1101	122446
IPI00270806	IPI00270806	IPI00270806	Uncharacterized protein C3orf20 homolog	NP_941070	381798		4930590J08Rik	933	104229
IPI00271026	IPI00271026	IPI00271026	family with sequence similarity 71... member B	NP_001013805	432552	B7XG48	Fam71b	665	68885
IPI00271905	IPI00271905	IPI00271905	Rabggta Rab geranylgeranyl transferase, a subunit	NP_062392	56187		Rabggta	339	38944
IPI00273133	IPI00273133	IPI00273133	Vascular endothelial growth factor receptor 3	NP_032055	14257	Q5JCS5	Flt4	1363	153018
IPI00274165	IPI00274165	IPI00274165	Isoform 4 of Regulator of telomere elongation helicase 1	NP_001160140	269400		Rtel1	1128	125833
IPI00279079	IPI00279079	IPI00279079	Fibrinogen beta chain	NP_862897	110135	Q3TGR2	Fgb	481	54753
IPI00280566	IPI00280566	IPI00280566	Androgen-binding protein zeta	NP_803229	233090		Abpz	112	12535
IPI00281164	IPI00281164	IPI00281164	Putative uncharacterized protein	NP_898936	75721	Q8CEQ9	4932414N04Rik	752	87256
IPI00283934	IPI00283934	IPI00283934	Novel protein	NP_001121048	268491	A2AG06	Gm1564	965	108830
IPI00284476	IPI00284476
IPI00308195	IPI00308195	IPI00308195	Isoform 1 of UPF0317 protein C14orf159 homolog... mitochondrial	NP_663423	217830		9030617O03Rik	617	66366
IPI00308291	IPI00308291	IPI00308291	Microfibril-associated glycoprotein 3	NP_663401	216760	Q3U2S9	Mfap3	349	38406
IPI00309073	IPI00309073	IPI00309073	microsomal triglyceride transfer protein isoform 2	NP_032668	17777	Q3TVF2	Mttp	894	99100
IPI00309089	IPI00309089	IPI00309089	Septin-1	NP_059489	54204		2012-09-01	366	42020
IPI00309214	IPI00309214	IPI00309214	Serum amyloid P-component	NP_035448	20219	Q4JFI8	Apcs	224	26247
IPI00309845	IPI00309845	IPI00309845	Chondroitin sulfate N-acetylgalactosaminyltransferase 2	NP_084441	78752		Csgalnact2	542	62531
IPI00311324	IPI00311324	IPI00311324	Isoform 2 of Protein CASC4	NP_796028	319996		Casc4	402	45914
IPI00311344	IPI00311344	IPI00311344	89 kDa protein	NP_663550	109624		Cald1	769	89361
IPI00312980	IPI00312980	IPI00312980	H-2 class I histocompatibility antigen... Q7 alpha chain	NP_034524	15018	P79569	H2-Q7	334	37924
IPI00314309	IPI00314309	IPI00314309	Apolipoprotein D	NP_031496	11815		Apod	189	21530
IPI00314726	IPI00314726	IPI00314726	alpha-N-acetylglucosaminidase	NP_038820	27419	A2BFA6	Naglu	739	82623
IPI00316491	IPI00316491	IPI00316491	Hemoglobin subunit beta-2	NP_058652	15130	D0U293	Hbb-b2	147	15878
IPI00316661	IPI00316661	IPI00316661	keratin associated protein 9-1	NP_056556	16705	Q64526	Krtap9-1	186	19658
IPI00316674	IPI00316674	IPI00316674	Isoform 1 of Desmoglein-3	NP_085099	13512		Dsg3	993	107890
IPI00317356	IPI00317356	IPI00317356	Serum paraoxonase/arylesterase 1	NP_035264	18979	Q91X30	Pon1	355	39566
IPI00318626	IPI00318626	IPI00318626	Cadherin-1	NP_033994	12550	Q4KML8	Cdh1	884	98257
IPI00318993	IPI00318993	IPI00318993	L-selectin isoform v2	NP_035476	20343	B1B506	Sell	387	43585
IPI00319992	IPI00319992	IPI00319992	78 kDa glucose-regulated protein	NP_001156906	14828	A2AUF6	Hspa5	655	72423
IPI00320420	IPI00320420	IPI00320420	Clusterin	NP_038520	12759	Q549A5	Clu	448	51656
IPI00321190	IPI00321190	IPI00321190	Sulfated glycoprotein 1	NP_035309	19156	Q3UFE8	Psap	557	61423
IPI00321379	IPI00321379	IPI00321379	Uncharacterized protein C12orf24 homolog	NP_081159	68948		1500011H22Rik	251	28340
IPI00321647	IPI00321647	IPI00321647	Eukaryotic translation initiation factor 3 subunit C	NP_666312	56347	Q3TL08	Eif3c	911	105532
IPI00321666	IPI00321666	IPI00321666	H-2 class I histocompatibility antigen... Q10 alpha chain	NP_034521	15007	O19454	H2-Q10	325	37251
IPI00322209	IPI00322209	IPI00322209	Keratin... type II cytoskeletal 8	NP_112447	16691		Krt8	490	54566
IPI00322463	IPI00322463	IPI00322463	Beta-2-glycoprotein 1	NP_038503	11818	Q6LAL7	Apoh	345	38619
IPI00322594	IPI00322594	IPI00322594	Connective tissue growth factor	NP_034347	14219	Q91V29	Ctgf	348	37794
IPI00323238	IPI00323238	IPI00323238	SET domain containing 1A	NP_821172	233904	Q80V17	Setd1a	1716	186060
IPI00323571	IPI00323571	IPI00323571	Apolipoprotein E	NP_033826	11816	Q3TX45	Apoe	311	35867
IPI00329872	IPI00329872	IPI00329872	Isoform 1 of Collagen alpha-1(I) chain	NP_031768	12842	Q99LL6	Col1a1	1453	138034
IPI00329897	IPI00329897	IPI00329897	cDNA sequence BC049702		278255	Q810P0	BC049702	219	24647
IPI00330068	IPI00330068	IPI00330068	Secreted gel-forming mucin (Fragment)	NP_859418	353328	Q80Z18	Muc6	1674	181170
IPI00330122	IPI00330122	IPI00330122	Protein FAM5B	NP_997466	240843		Fam5b	783	89229
IPI00330198	IPI00330198
IPI00330263	IPI00330263	IPI00330263	Intron-binding protein aquarius	NP_033832	11834	A2AQA6	Aqr	1481	170296
IPI00330368	IPI00330368	IPI00330368	Putative uncharacterized protein	NP_848504	237775	Q3V232	Zfp867	473	54561
IPI00330695	IPI00330695	IPI00330695	Niban-like protein 1	NP_666231	227737	Q3TCV6	Fam129b	749	84820
IPI00330902	IPI00330902	IPI00330902	transformation/transcription domain-associated protein	NP_001074831	100683	Q3UH32	Trrap	3847	435807
IPI00331073	IPI00331073	IPI00331073	Isoform 1 of CD320 antigen	NP_062294	54219		Cd320	260	27739
IPI00331126	IPI00331126	IPI00331126	tryptase alpha/beta 1	NP_112464	17230	A1Z090	Tpsab1	310	34341
IPI00331221	IPI00331221	IPI00331221	Apolipoprotein A-V	NP_536682	66113		Apoa5	368	41263
IPI00331242	IPI00331242	IPI00331242	Mediator of RNA polymerase II transcription subunit 7	NP_001098000	66213		Med7	233	27206
IPI00331269	IPI00331269	IPI00331269	complement component 4 binding protein precursor	NP_031602	12269	Q3UW06	C4bp	469	51524
IPI00331286	IPI00331286	IPI00331286	beta-2-microglobulin precursor	NP_033865	12010	Q3U679	B2m	119	13779
IPI00331551	IPI00331551	IPI00331551	Coagulation factor X	NP_031998	14058	Q3TBR2	F10	481	54018
IPI00338309	IPI00338309	IPI00338309	ryanodine receptor 2... cardiac	NP_076357	20191	O70181	Ryr2	4966	564826
IPI00340123	IPI00340123	IPI00340123	Isoform 2 of Zinc finger ZZ-type and EF-hand domain-containing protein 1	NP_001039001	195018		Zzef1	2891	324445
IPI00341944	IPI00341944	IPI00341944	Isoform 1 of Single-stranded DNA-binding protein 3	NP_076161	72475	B1AS35	Ssbp3	388	40422
IPI00342514	IPI00342514	IPI00342514	hypothetical protein LOC381260	NP_001013793	381260	Q6GQX7	Gm973	1059	120953
IPI00343214	IPI00343214	IPI00343214	MCG1445	NP_001025159	245827	Q3V1D4	Fat2	4351	480114
IPI00343673	IPI00343673	IPI00343673	Novel protein similar to preferentially expressed antigen in melanoma-like family	NP_001078881	277666	A2AGW8	Gm13078	474	54478
IPI00345813	IPI00345813	IPI00345813	Nhs protein	NP_001074521	195727	B1AV60	Nhs	1647	179032
IPI00346834	IPI00346834	IPI00346834	Keratin... type II cytoskeletal 2 oral	NP_001028349	77055		Krt76	594	62845
IPI00347096	IPI00347096	IPI00347096	Keratin... type II cytoskeletal 72	NP_998893	105866		Krt72	520	56751
IPI00347110	IPI00347110	IPI00347110	Keratin... type II cytoskeletal 73	NP_997650	223915		Krt73	539	58912
IPI00347619	IPI00347619	IPI00347619	Predicted	NP_001030041	245263	Q3ULJ8	Gm4981	291	31498
IPI00348328	IPI00348328	IPI00348328	keratin Kb40	NP_997652	332131	A1L0X5	Krt78	1068	112267
IPI00348531	IPI00348531	IPI00348531	Novel protein similar to odorant binding protein Ib Obp1b	NP_001119793	236874	A2BHD2	OTTMUSG00000017864	171	19366
IPI00348851	IPI00348851
IPI00352168	IPI00352168	IPI00352168	Isoform 2 of Transmembrane 6 superfamily member 2	NP_853518	107770		Tm6sf2	376	42770
IPI00355808	IPI00355808	IPI00355808	Isoform 1 of Arf-GAP with SH3 domain... ANK repeat and PH domain-containing protein 2	NP_001091637	211914		Asap2	958	106806
IPI00356451	IPI00356451	IPI00356451	Nuclear pore membrane glycoprotein 210-like	NP_084213	77595		Nup210l	1881	208703
IPI00356750	IPI00356750	IPI00356750	Uncharacterized protein C5orf46 homolog	NP_001028452	225443	B2RV94	Gm94	93	10038
IPI00357021	IPI00357021	IPI00357021	Mettl11b protein	NP_001137428	240879	B2RXM4	Mettl11b	283	32313
IPI00357709	IPI00357709	IPI00357709	hypothetical protein LOC242502	NP_001075113	242502	Q3UTE2	Gm428	360	41698
IPI00378539	IPI00378539	IPI00378539	Pejvakin	NP_001074180	381375	A2ATI4	Dfnb59	352	39859
IPI00378543	IPI00378543	IPI00378543	Putative uncharacterized protein (Fragment)		381384	Q8BNX9	A530006G24Rik	145	16211
IPI00378813	IPI00378813	IPI00378813	UPF0407 protein C2orf39 homolog	NP_001028632	381738	B9EKF0	Gm1060	753	88508
IPI00379634	IPI00379634	IPI00379634	similar to novel androgen binding protein (Abp) family member	NP_001243002	384585		Gm5325	93	10062
IPI00380645	IPI00380645	IPI00380645	Olfactory receptor Olfr645	NP_997027	258247	Q7TRQ1	Olfr645	315	35498				member 2 isoform 2,NP_114084,83796,B1ARI7,Smarcd2,484,55375, ,
IPI00380653	IPI00380653	IPI00380653	Olfactory receptor Olfr598	NP_001011793	257975	Q7TRR2	Olfr598	319	35829
IPI00380766	IPI00380766	IPI00380766	Isoform 1 of E3 ubiquitin-protein ligase BRE1A	NP_001156735	109331		Rnf20	973	113522
IPI00380953	IPI00380953	IPI00380953	Isoform 1 of Protein KIAA0284	NP_001019773	217882	B9EIX2	AW555464	1574	170822
IPI00387214	IPI00387214	IPI00387214	Matrix metallopeptidase 17	NP_035976	23948	Q80UM9	Mmp17	578	64334
IPI00387221	IPI00387221	IPI00387221	Testes-specific protease 50	NP_666339	235631	B2RWS9	Prss50	439	48594
IPI00387253	IPI00387253	IPI00387253	Spindle and kinetochore-associated protein 3	NP_941007	219114		F630043A04Rik	411	45371
IPI00387580	IPI00387580	IPI00387580	adducin 3 (gamma) isoform a	NP_001157571	27360	Q05C56	Add3	706	78778
IPI00395038	IPI00395038	IPI00395038	Exportin-1	NP_001030303	103573	A2AKT7	Xpo1	1071	123094
IPI00395100	IPI00395100	IPI00395100	Try10-like trypsinogen	NP_001003664	386551	Q7M754	Gm5409	246	26531
IPI00396689	IPI00396689	IPI00396689	N-acetylglucosaminyl-phosphatidylinositol de-N-acetylase	NP_001034625	327942	Q4V9U8	Pigl	252	28183
IPI00396754	IPI00396754	IPI00396754	CMRF35-like molecule 3	NP_954671	382551		RP23-331L12.8	245	27312
IPI00396804	IPI00396804	IPI00396804	Isoform 1 of Integrin-linked kinase-associated serine/threonine phosphatase 2C	NP_075832	67444	Q9CS46	Ilkap	392	42775
IPI00399798	IPI00399798	IPI00399798	Isoform 1 of CD97 antigen	NP_036055	26364		Cd97	818	90414
IPI00399800	IPI00399800	IPI00399800	Isoform 3 of CD97 antigen	NP_001156502	26364		Cd97	773	85658
IPI00399905	IPI00399905	IPI00399905	Liprin-alpha-3	NP_084017	76787	B8QI35	Ppfia3	1043	116282
IPI00403219	IPI00403219	IPI00403219	similar to novel vomeronasal 2 receptor	NP_001192211	672125	A2AT32	Gm14496	848	96921
IPI00403310	IPI00403310	IPI00403310	Isoform 1 of Small G protein signaling modulator 2	NP_922934	97761		Sgsm2	1005	113078
IPI00403993	IPI00403993	IPI00403993	synaptic nuclear envelope 1 isoform 3	NP_001073154	64009	Q7TQH5	Syne1	8799	1009938
IPI00404342	IPI00404342	IPI00404342	Putative uncharacterized protein		100038519	Q3USW9	Gm9900	117	13250
IPI00404777	IPI00404777	IPI00404777	Mb21d1 Mab-21 domain containing 1	NP_775562	214763	Q8BNZ9	E330016A19Rik	508	57817
IPI00405021	IPI00405021	IPI00405021	Putative uncharacterized protein		629159	Q8C4A9	1700008J07Rik	185	19033
IPI00405742	IPI00405742	IPI00405742	plexin B2	NP_001152993	140570	B2RXS4	Plxnb2	1842	206232
IPI00405767	IPI00405767	IPI00405767	Putative uncharacterized protein		74100	Q8BY43	Arpp21	137	15581
IPI00406596	IPI00406596	IPI00406596	Isoform 2 of GTPase-activating protein and VPS9 domain-containing protein 1	NP_079985	66691		Gapvd1	1437	160112
IPI00406756	IPI00406756	IPI00406756	Alanine--glyoxylate aminotransferase 2-like 1	NP_001157059	71760		Agxt2l1	499	55497
IPI00406759	IPI00406759	IPI00406759	Gm9886 predicted gene 9886		791286	Q8CA86	Gm9886	123	13284
IPI00406762	IPI00406762	IPI00406762	Isoform 1 of Citron Rho-interacting kinase	NP_031734	12704		Cit	2055	235392
IPI00406809	IPI00406809	IPI00406809	Putative uncharacterized protein (Fragment)		791330	Q8CAH3	A230060F14Rik	182	19690
IPI00407601	IPI00407601	IPI00407601	DNA polymerase theta isoform 2	NP_001152841	77782	Q3U1F8	Polq	2265	249609
IPI00408213	IPI00408213
IPI00411014	IPI00411014	IPI00411014	Isoform 1 of Zinc finger protein 532	NP_997138	328977	Q3TQ12	Zfp532	1036	110950
IPI00411016	IPI00411016	IPI00411016	Androgen-binding protein epsilon	NP_997145	381970		Abpe	114	12857
IPI00411022	IPI00411022	IPI00411022	BAP28 protein	NP_659084	217995	Q3T9I0	Heatr1	2143	242075
IPI00420316	IPI00420316	IPI00420316	Putative uncharacterized protein	NP_997648	68239	Q9CWC9	Krt42	232	26318
IPI00420329	IPI00420329	IPI00420329	Small nuclear ribonucleoprotein 200	NP_796188	320632	Q69ZZ3	Snrnp200	2136	244550
IPI00420332	IPI00420332	IPI00420332	Thrombospondin type-1 domain-containing protein 7B	NP_766073	210417		Thsd7b	1607	179310
IPI00420439	IPI00420439	IPI00420439	cysteine-rich perinuclear theca 2	NP_775612	245566	Q6P924	Cypt2	180	20669
IPI00420457	IPI00420457	IPI00420457	Mediator of RNA polymerase II transcription subunit 13-like	NP_766012	76199	Q3TDJ7	Med13l	2207	241760
IPI00420569	IPI00420569	IPI00420569	Sodium/potassium-transporting ATPase subunit alpha-2	NP_848492	98660	Q3UHK5	Atp1a2	1020	112219
IPI00420651	IPI00420651	IPI00420651	Isoform 1 of Neurabin-2	NP_758465	217124		Ppp1r9b	817	89521
IPI00420681	IPI00420681	IPI00420681	Draxin	NP_081702	70433		2610109H07Rik	343	38363
IPI00420706	IPI00420706	IPI00420706	Leucine-rich PPR motif-containing protein... mitochondrial	NP_082509	72416		Lrpprc	1392	156616
IPI00420726	IPI00420726	IPI00420726	40S ribosomal protein S9	NP_084043	76846		Rps9	194	22592
IPI00420807	IPI00420807	IPI00420807	Isoform 1 of Splicing factor... arginine/serine-rich 1	NP_775550	110809		LOC100048559	248	27745
IPI00453488	IPI00453488	IPI00453488	Anthrax toxin receptor 2	NP_598499	71914	Q3TCL6	Antxr2	487	53185
IPI00453611	IPI00453611	IPI00453611	Isoform 1 of TBC1 domain family member 9B	NP_084021	76795		Tbc1d9b	1263	141781
IPI00453786	IPI00453786
IPI00453793	IPI00453793	IPI00453793	Isoform 1 of AT-hook-containing transcription factor	NP_001038979	100182		Akna	1404	153124
IPI00453821	IPI00453821	IPI00453821	Nuclear pore complex protein Nup155	NP_573490	170762	Q3UL43	Nup155	1391	155120
IPI00453837	IPI00453837	IPI00453837	Lysine-specific histone demethylase 1	NP_598633	99982		Kdm1a	853	92851
IPI00453850	IPI00453850	IPI00453850	Protocadherin alpha 3	NP_619603	192163	Q6ZQD4	Pcdha3	942	102249
IPI00457936	IPI00457936	IPI00457936	hypothetical protein LOC66533	NP_079897	66533		2310050C09Rik	280	29144
IPI00458708	IPI00458708	IPI00458708	Isoform 1 of Transmembrane and TPR repeat-containing protein 4	NP_082927	70551		Tmtc4	741	82964
IPI00458870	IPI00458870	IPI00458870	Ras-interacting protein 1	NP_082820	69903	A0JNY4	Rasip1	961	103578
IPI00460063	IPI00460063	IPI00460063	Prenylcysteine oxidase	NP_080099	66881	Q3TVT6	Pcyox1	505	56495
IPI00461189	IPI00461189	IPI00461189	Isoform 1 of Elongator complex protein 2	NP_067423	58523	Q8C8Q3	Elp2	831	93094
IPI00461209	IPI00461209	IPI00461209	Keratin-associated protein 5-2	NP_082120	71623		Krtap5-2	189	17234
IPI00461822	IPI00461822	IPI00461822	Ep300 protein	NP_808489	328572	B2RWS6	Ep300	2415	263766
IPI00461823	IPI00461823	IPI00461823	Serine/threonine-protein phosphatase 6 regulatory subunit 2	NP_081089	71474	A4FU84	Saps2	923	100461
IPI00461914	IPI00461914	IPI00461914	Platelet-derived growth factor C	NP_064355	54635		Pdgfc	345	38742
IPI00462271	IPI00462271	IPI00462271	Rho guanine nucleotide exchange factor 4	NP_898840	226970	Q3TQN9	Arhgef4	484	56680
IPI00462809	IPI00462809	IPI00462809	Anti-colorectal carcinoma light chain		675735	Q7TS98	Igk	236	26455
IPI00463110	IPI00463110	IPI00463110	M.musculus H19 mRNA			Q61638		132	14150
IPI00463193	IPI00463193	IPI00463193	Novel protein similar to odorant binding protein Ia Obp1a	NP_001079003	546335	A2AEN9	Gm5938	163	18508
IPI00464222	IPI00464222	IPI00464222	Gnptab protein	NP_001004164	432486	Q6P9R5	Gnptab	1027	117473
IPI00464312	IPI00464312	IPI00464312	DENN domain-containing protein 3	NP_001074535	105841		Dennd3	1274	143890
IPI00464382	IPI00464382	IPI00464382	Ig kappa chain V-V region MOPC 173					108	11816
IPI00464396	IPI00464396	IPI00464396	Ig kappa chain V-III region MOPC 321					132	14517
IPI00464397	IPI00464397	IPI00464397	Ig kappa chain V-III region TEPC 124					112	12332
IPI00466399	IPI00466399	IPI00466399	major urinary protein 2 precursor	NP_001039015	17841	A2AKN9	Mup2	180	20649
IPI00466514	IPI00466514	IPI00466514	Androgen-binding protein delta	NP_001009952	494519		Abpd	112	12590
IPI00466514	IPI00466514	IPI00466514	Androgen-binding protein delta	NP_001009952	494519		Abpd	112	12590
IPI00466664	IPI00466664	IPI00466664	Isoform 1 of Chromodomain Y-like protein	NP_034011	12593		Cdyl	593	65212
IPI00467281	IPI00467281
IPI00467492	IPI00467492	IPI00467492	hypothetical protein LOC622434	NP_001074764	622434		4631416L12Rik	869	97389
IPI00468696	IPI00468696	IPI00468696	Keratin... type I cytoskeletal 42	NP_997648	68239		Krt42	452	50134
IPI00471042	IPI00471042	IPI00471042	ninein isoform 1	NP_001074922	18080	B7ZMZ9	Nin	2113	243722
IPI00471102	IPI00471102	IPI00471102	Uncharacterized protein C6orf58 homolog	NP_080612	67719		2310057J18Rik	337	38284
IPI00473301	IPI00473301	IPI00473301	F-box and WD-40 domain protein 11	NP_598776	103583	Q3TLZ8	Fbxw11	563	64482
IPI00473693	IPI00473693	IPI00473693	Isoform 1 of Plakophilin-4	NP_080637	227937		Pkp4	1190	131552
IPI00474494	IPI00474494	IPI00474494	H2-Q4 histocompatibility 2 Q region	NP_001137161	436493		H2-gs10	354	39622
IPI00474621	IPI00474621	IPI00474621	Rap guanine nucleotide exchange factor (GEF) 1	NP_001034175	107746	Q3V363	Rapgef1	817	91985
IPI00474787	IPI00474787	IPI00474787	mRNA	NP_034510	14964	Q61891	H2-D1	362	40563
IPI00480490	IPI00480490	IPI00480490	Isoform 1 of Microtubule-associated tumor suppressor 1 homolog	NP_001005863	102103		Mtus1	1210	134381
IPI00553419	IPI00553419	IPI00553419	desmoplakin	NP_076331	109620		Dsp	2883	332917
IPI00553465	IPI00553465	IPI00553465	Probable histone-lysine N-methyltransferase ASH1L	NP_619620	192195		Ash1l	2958	331310
IPI00553822	IPI00553822	IPI00553822	Acyl-CoA wax alcohol acyltransferase 1	NP_001074605	245533		Awat1	328	37573
IPI00554897	IPI00554897	IPI00554897	Gag protein			Q61708		107	12445
IPI00556721	IPI00556721	IPI00556721	Insulin-like growth factor-binding protein complex acid labile chain	NP_032366	16005	Q791Q5	Igfals	603	66961
IPI00604969	IPI00604969	IPI00604969	titin isoform N2-A	NP_035782	22138	Q812E1	Ttn	33467	3716043
IPI00605003	IPI00605003	IPI00605003	Isoform 1 of RING finger protein 17	NP_001028215	30054		Rnf17	1640	185601
IPI00605342	IPI00605342
IPI00605455	IPI00605455	IPI00605455	myosin XVIIIb	NP_083177	74376	B7ZNF7	Myo18b	2572	285287
IPI00605490	IPI00605490	IPI00605490	Isoform 1 of Zinc finger protein 618	NP_082602	72701		Zfp618	953	104867
IPI00605812	IPI00605812	IPI00605812	Odd Oz/ten-m homolog 1		23963	A2ANL9	Odz1	2724	304863
IPI00606140	IPI00606140	IPI00606140	similar to novel androgen binding protein (Abp) family member	NP_001257472	545948		Gm5895	93	10104
IPI00606446	IPI00606446	IPI00606446	MHC class I Q8/9d cell surface antigen (Fragment)	NP_075613	15019	Q31199	H2-Q8	328	37392
IPI00606850	IPI00606850	IPI00606850	complement factor H-related protein B	NP_001020746	545366	Q4LDF6	BC026782	332	37932
IPI00608093	IPI00608093	IPI00608093	Putative uncharacterized protein		230917	Q8C397	Tmem201	418	46000
IPI00608097	IPI00608097	IPI00608097	Aminopeptidase puromycin sensitive	NP_032968	19155	Q3UZE0	Npepps	920	103326
IPI00622122	IPI00622122	IPI00622122	dynein... axonemal... heavy chain 11	NP_034190	13411	Q9QZH1	Dnahc11	4488	516323
IPI00622240	IPI00622240	IPI00622240	Keratin... type II cytoskeletal 2 epidermal	NP_034798	16681	B2RTP7	Krt2	707	70924
IPI00622540	IPI00622540	IPI00622540	MCG68121... isoform CRA_b	NP_034520	15006	O19441	H2-Q1	368	41322
IPI00622961	IPI00622961	IPI00622961	Isoform 1 of RAS guanyl-releasing protein 2	NP_035372	19395		Rasgrp2	608	69446
IPI00623703	IPI00623703	IPI00623703	Isoform 1 of MAP kinase-interacting serine/threonine-protein kinase 2	NP_067437	17347		Mknk2	459	51633
IPI00623749	IPI00623749	IPI00623749	A kinase (PRKA) anchor protein (yotiao) 9	NP_919444	100986	Q70FJ1	Akap9	3779	434146
IPI00624988	IPI00624988	IPI00624988	Cortactin... isoform CRA_e	NP_031829	13043	Q3UGC2	Cttn	546	61250
IPI00625212	IPI00625212
IPI00625729	IPI00625729	IPI00625729	Keratin... type II cytoskeletal 1	NP_032499	16678		Krt1	637	65607
IPI00626433	IPI00626433	IPI00626433	Receptor tyrosine-protein kinase erbB-2	NP_001003817	13866	A2A557	Erbb2	1256	138581
IPI00648042	IPI00648042	IPI00648042	Zinc finger... CCHC domain containing 11	NP_780681	230594	A2A8R7	Zcchc11	1648	185128
IPI00648405	IPI00648405	IPI00648405	major urinary protein 8	NP_001128148	100041687	A2AKN8	Mup8	235	26849
IPI00648449	IPI00648449	IPI00648449	Isoform 1 of Rho GTPase-activating protein 23	NP_067468	58996		Arhgap23	1483	161833
IPI00648966	IPI00648966	IPI00648966	Novel member of the major urinary protein (Mup) gene family	NP_001128116	100048885	A9R9W0	CU041261.1	180	20648
IPI00651851	IPI00651851	IPI00651851	Putative uncharacterized protein (Fragment)			Q3T9G5		205	21440
IPI00651966	IPI00651966	IPI00651966	Putative uncharacterized protein		100038567	Q3V3M2	Gm10694	117	13007
IPI00652110	IPI00652110	IPI00652110	Putative uncharacterized protein	NP_065254	57261	B0V2V7	Brd4	1401	156053
IPI00652161	IPI00652161	IPI00652161	Putative uncharacterized protein	NP_848140	56531	Q3TMN3	Ylpm1	112	13122
IPI00652353	IPI00652353	IPI00652353	arachidonate 5-lipoxygenase	NP_033792	11689	Q3TB75	Alox5	674	77968
IPI00652389	IPI00652389	IPI00652389	Putative uncharacterized protein	NP_001170975	625464	Q3V040	Gm6588	461	54696
IPI00652494	IPI00652494	IPI00652494	Isoform 2 of AT-rich interactive domain-containing protein 5A	NP_001165676	214855		Arid5a	619	67164
IPI00652498	IPI00652498	IPI00652498	Isoform 3 of WD repeat-containing protein 81	NP_620400	192652	B7ZC26	Wdr81	827	89678
IPI00652924	IPI00652924	IPI00652924	Putative uncharacterized protein (Fragment)		100038370	Q3V0C0	4932427H20Rik	166	18117
IPI00653195	IPI00653195	IPI00653195	Isoform 1 of Keratinocyte differentiation-associated protein	NP_001028303	64661	B7ZNU6	Krtdap	102	11497
IPI00653261	IPI00653261	IPI00653261	rRNA methyltransferase 1... mitochondrial	NP_663408	217038		Mrm1	320	34844
IPI00653513	IPI00653513	IPI00653513	Putative uncharacterized protein		100165	Q3V2J3	AI507597	68	7245
IPI00653667	IPI00653667	IPI00653667	Putative uncharacterized protein		100038590	Q3UY86	Gm10535	111	12206
IPI00653703	IPI00653703	IPI00653703	Putative uncharacterized protein	NP_031551	12021	Q3URT7	Bard1	105	11514
IPI00653721	IPI00653721	IPI00653721	Putative uncharacterized protein	NP_083555	75420	Q3TGQ4	Secisbp2	858	94814
IPI00658923	IPI00658923	IPI00658923	Keratin... type I cytoskeletal 28	NP_081850	70843		Krt28	462	50347
IPI00662450	IPI00662450	IPI00662450	Putative novel member of the keratin associated protein 4 Krtap4 gene family			B1AQ93		45	4674
IPI00662699	IPI00662699	IPI00662699	similar to lacrimal androgen-binding protein delta	XP_001481170	100043842		Gm4687	112	12575
IPI00664808	IPI00664808	IPI00664808	Isoform 2 of Lysine-specific demethylase 3B	NP_001074725	277250		Kdm3b	1124	121423
IPI00664831	IPI00664831
IPI00665485	IPI00665485	IPI00665485	similar to Zinc finger protein 180	XP_003946266	676710		LOC676710	631	70954
IPI00666034	IPI00666034	IPI00666034	apolipoprotein B precursor	NP_033823	238055	Q3UH74	Apob	4505	509438
IPI00667749	IPI00667749	IPI00667749	Putative novel member of the keratin associated protein 4 Krtap4 gene family			B1AQA6		55	5829
IPI00671457	IPI00671457	IPI00671457	similar to lacrimal androgen-binding protein delta	XP_001481184	100043856		Gm4692	112	12625
IPI00672754	IPI00672754	IPI00672754	Probable RNA-binding protein 46	NP_001139800	633285		Rbm46	533	60078
IPI00674706	IPI00674706	IPI00674706	Ig heavy chain V region MOPC 47A		630347		Ighvhs107.a3.106	117	12973
IPI00678133	IPI00678133	IPI00678133	Isoform 1 of Inverted formin-2	NP_940803	70435		Inf2	1273	138561
IPI00678265	IPI00678265	IPI00678265	Arfip1 protein	NP_001074562	99889	A2RSX9	Arfip1	341	38417
IPI00679156	IPI00679156	IPI00679156	ubiquitin specific peptidase 35 isoform 3	NP_001170883	244144	Q571C3	Usp35	1009	112451
IPI00719890	IPI00719890	IPI00719890	nuclear factor kappa-B... subunit 1	NP_032715	18033	B2RRQ6	Nfkb1	971	105617
IPI00742431	IPI00742431	IPI00742431	Isoform 3 of Usherin	NP_067383	22283	Q1KPK2	Ush2a	5217	572396
IPI00750014	IPI00750014	IPI00750014	Uncharacterized protein FLJ44048 homolog	XP_141020	241516		Fsip2	1749	192854
IPI00751355	IPI00751355	IPI00751355	Putative uncharacterized protein (Fragment)			Q8BXG9		115	13938
IPI00752583	IPI00752583
IPI00753815	IPI00753815	IPI00753815	Isoform 1 of Spectrin alpha chain... brain	NP_001070022	20740		Spna2	2472	284600
IPI00755181	IPI00755181	IPI00755181	keratin complex 1... acidic... gene 10	NP_034790	16661	A2A513	Krt10	561	57042
IPI00755370	IPI00755370	IPI00755370	Putative novel member of the keratin associated protein 4 Krtap4 gene family			B1AQ98		45	4732
IPI00755399	IPI00755399	IPI00755399	Novel protein		227998	A2AQL3	4933409G03Rik	247	26878
IPI00756400	IPI00756400	IPI00756400	Filamin A interacting protein 1	NP_001074712	70598	Q059P4	Filip1	1214	137915
IPI00756757	IPI00756757	IPI00756757	Putative novel member of the keratin associated protein 4 Krtap4 gene family			B1AQ88		49	5188
IPI00756998	IPI00756998	IPI00756998	Formin binding protein 1	NP_001033789	14269	A2AQ39	Fnbp1	208	24746
IPI00757963	IPI00757963	IPI00757963	fer-1-like 4	NP_001130028	74562		Fer1l4	1994	224144
IPI00758248	IPI00758248	IPI00758248	IQ motif and SEC7 domain-containing protein 2	NP_001005475	245666		Iqsec2	1488	162836
IPI00759878	IPI00759878	IPI00759878	complement component 3	NP_033908	12266	B5APU1	C3	1663	186486
IPI00760082	IPI00760082	IPI00760082	ciliary rootlet coiled-coil isoform 1	NP_742120	230872	A2AA81	Crocc	2009	226948
IPI00761610	IPI00761610	IPI00761610	36 kDa protein					321	36059
IPI00761785	IPI00761785	IPI00761785	Isoform 1 of Immunoglobulin-like and fibronectin type III domain-containing protein 1	NP_808310	226438		Igfn1	1267	139441
IPI00761823	IPI00761823	IPI00761823	Isoform 1 of Methyl-CpG-binding domain protein 1	NP_038622	17190		Mbd1	636	70023
IPI00762129	IPI00762129	IPI00762129	Isoform 1 of Intraflagellar transport protein 172 homolog	NP_080574	67661		Ift172	1749	197550
IPI00762198	IPI00762198	IPI00762198	Beta-globin	NP_032246	15129	A8DUK2	Hbb-b1	151	16234
IPI00762553	IPI00762553	IPI00762553	dystonin isoform b	NP_604443	13518		Dst	7393	834227
IPI00775913	IPI00775913	IPI00775913	apolipoprotein A-IV precursor	NP_031494	11808	Q810I7	Apoa4	395	45030
IPI00775996	IPI00775996	IPI00775996	Putative uncharacterized protein	NP_001036176	100043684	Q4VBW6	Amy2b	508	57319
IPI00776189	IPI00776189	IPI00776189	Isoform 1 of Highly divergent homeobox	NP_001074018	245596		Hdx	692	76862
IPI00785226	IPI00785226	IPI00785226	Bpifa6 BPI fold containing family A, member 6	NP_001074280	545477	Q0VGU8	Gm5840	367	39817
IPI00785304	IPI00785304
IPI00788374	IPI00788374
IPI00807869	IPI00807869	IPI00807869	hypothetical protein LOC71386	XP_901600	71386		Krtap28-13	138	11951
IPI00828523	IPI00828523	IPI00828523	NLR family... pyrin domain containing 1B isoform 3	NP_001155886	637515	A1Z198	Nlrp1b	1177	134165
IPI00828528	IPI00828528	IPI00828528	Type I epidermal keratin (Fragment)	NP_058654	16664	Q61782	Krt14	93	10662
IPI00828931	IPI00828931
IPI00830419	IPI00830419	IPI00830419	WD repeat domain 86	NP_001074910	269633		Wdr86	380	41300
IPI00845797	IPI00845797	IPI00845797	protein tyrosine phosphatase... receptor type... H	NP_997153	545902	B6ZDS3	Ptprh	971	106953
IPI00845851	IPI00845851	IPI00845851	synaptic nuclear envelope 2	NP_001005510	319565	Q640M5	Syne2	6874	782734
IPI00848464	IPI00848464	IPI00848464	similar to hCG1790160	NP_001186665	671232		Gm9524	616	70624
IPI00850058	IPI00850058	IPI00850058	Scgb2b3 secretoglobin, family 2B, member 3	NP_001257470	100043326		Gm4362	111	12668
IPI00850398	IPI00850398	IPI00850398	similar to lacrimal androgen-binding protein delta isoform 1	XP_897754	624584		Gm6513	82	9169
IPI00850517	IPI00850517	IPI00850517	Scgb2b7 secretoglobin, family 2B, member 7	NP_001185800	100043836		Gm4684	112	12586
IPI00853957	IPI00853957
IPI00855084	IPI00855084	IPI00855084	RIKEN cDNA 4931440L10	NP_001138772	71001	B7ZNB9	4931440L10Rik	439	49986
IPI00856221	IPI00856221	IPI00856221	Sterol regulatory element-binding protein cleavage-activating protein	NP_001001144	235623		Scap	1276	139612
IPI00857197	IPI00857197	IPI00857197	9430007A20Rik protein (Fragment)	NP_941064	381572	A7E1Z3	9430007A20Rik	304	34952
IPI00869381	IPI00869381	IPI00869381	apolipoprotein A-II precursor	NP_038502	11807	A7YL62	Apoa2	102	11309
IPI00874337	IPI00874337	IPI00874337	hypothetical protein	XP_001477755	628236		Gm6857	398	44771
IPI00874357	IPI00874357	IPI00874357	Zinc fingers and homeoboxes protein 3	NP_796237	320799	Q3UPQ8	Zhx3	951	104343
IPI00875843	IPI00875843
IPI00876222	IPI00876222	IPI00876222	Isoform Alpha-7X1B of Integrin alpha-7	NP_032424	16404		Itga7	1139	125138
IPI00877236	IPI00877236	IPI00877236	apolipoprotein A-I precursor	NP_033822	11806	O08855	Apoa1	264	30616
IPI00881097	IPI00881097	IPI00881097	Protein	NP_001032998	620078		C130026I21Rik	71	8063
IPI00881354	IPI00881354	IPI00881354	similar to arylacetamide deacetylase-like 2	XP_001474701	669780		Gm16527	399	45911
IPI00884537	IPI00884537
IPI00885254	IPI00885254	IPI00885254	Protein	NP_694790	13358		Slc25a1	197	21499
IPI00886177	IPI00886177	IPI00886177	Isoform 2 of Histone-lysine N-methyltransferase SETD1B	NP_001035488	208043		Setd1b	1944	211287
IPI00889205	IPI00889205	IPI00889205	Rnf213 protein (Fragment)		672511	Q0VEC6	Rnf213	282	32424
IPI00889881	IPI00889881	IPI00889881	RING finger protein 222	NP_796034	320040		Rnf222	211	23003
IPI00889898	IPI00889898	IPI00889898	cubilin (intrinsic factor-cobalamin receptor) precursor	NP_001074553	65969	B1AX10	Cubn	3623	399099
IPI00890309	IPI00890309	IPI00890309	major urinary protein 10	NP_001116119	100039008	A2BIN1	Mup10	180	20682
IPI00896738	IPI00896738	IPI00896738	prostate and testis expressed P	NP_001121982	671003	B3GLJ6	Gm9513	99	10914
IPI00918034	IPI00918034	IPI00918034	Putative uncharacterized protein	NP_780584	108857	Q6KAP1	Ankhd1	2485	263409
IPI00938433	IPI00938433	IPI00938433	lecithin cholesterol acyltransferase precursor	NP_032516	16816	Q8K139	Lcat	438	49747
IPI00944019	IPI00944019	IPI00944019	ring finger protein 187	NP_071868	108660		Rnf187	236	26313
IPI00955735	IPI00955735
IPI00985596	IPI00985596
IPI00985963	IPI00985963
IPI00986116	IPI00986116
IPI00986147	IPI00986147
IPI00986188	IPI00986188
IPI00986584	IPI00986584
IPI00986766	IPI00986766
IPI00987792	IPI00987792
IPI00989039	IPI00989039
IPI00990092	IPI00990092
IPI00990370	IPI00990370
IPI00991051	IPI00991051
Q3UGJ0_MOUSE	Q3UGJ0_MOUSE
Q3UJZ9_MOUSE	Q3UJZ9_MOUSE
Q3UQ23_MOUSE	Q3UQ23_MOUSE

## Sheet: Sample Key 
Assay_ID	Sample #	Strain
1	173	DBA/2J
2	174	C57BL/6J
3	153	C57BLKS/J
4	193	NZW/LaCJ
5	206	SWR/J
6	207	C57BL/6J
7	204	SWR/J
8	197	NZW/LaCJ
9	198	NZW/LaCJ
11	144	C57BL/6J
12	158	C57BLKS/J
13	159	C57BL/6J
14	143	C57BL/6J
15	195	NZW/LaCJ
16	142	C57BL/6J
17	143	C57BL/6J
18	160	C57BLKS/J
19	192	NZW/LaCJ
20	175	DBA/2J
21	159	C57BLKS/J
22	152	C57BLKS/J
23	151	C57BLKS/J
24	152	C57BL/6J
25	194	NZW/LaCJ
26	195	C57BL/6J
27	150	C57BLKS/J
28	172	DBA/2J
29	173	C57BL/6J
30	220	C57BL/6J
31	205	SWR/J
32	207	SWR/J
33	149	C57BLKS/J
34	174	DBA/2J
35	187	NZW/LaCJ
36	161	C57BLKS/J
37	176	DBA/2J

## Sheet: 1
Scan	Z	Sp Rank	Sp Score	Delta Cn	XCorr	Ion%	CalcMH+	dMass	PepProphet	Peptide	SeqHits	Protein
10045	2	7.2144	0.151	1.128	1	0.5	923.447	0.001756	0.5304	E.EVDELYR.E	4	IPI00109044
12560	3	0.0355	0.307	2.279	1	0.31	2125.99	0.004979	0.9724	Y.ILAHTEFTPTETDTYACR.V	2	IPI00109966
12564	3	0.0009	0.299	2.848	1	0.32	2125.99	0.005895	0.986	Y.ILAHTEFTPTETDTYACR.V	2	IPI00109966
12565	3	0.0004	0.459	2.853	1	0.34	2125.99	0.008275	0.9986	Y.ILAHTEFTPTETDTYACR.V	2	IPI00109966
12571	3	0	0.574	4.223	1	0.4	2125.99	0.011205	1	Y.ILAHTEFTPTETDTYACR.V	2	IPI00109966
19160	5	0.0009	0.369	3.421	1	0.15	3451.74	0.014385	1	R.HPPENGKPNILNCYVTQFHPPHIEIQMLK.N	2	IPI00109966
19175	5	0.0036	0.307	3.25	1	0.17	3451.74	2.03069	0.9928	R.HPPENGKPNILNCYVTQFHPPHIEIQMLK.N	2	IPI00109966
19176	5	0.0016	0.354	3.434	1	0.15	3451.74	1.03069	1	R.HPPENGKPNILNCYVTQFHPPHIEIQMLK.N	2	IPI00109966
19226	5	0	0.411	3.805	1	0.15	3451.74	0.011028	1	R.HPPENGKPNILNCYVTQFHPPHIEIQMLK.N	2	IPI00109966
19232	5	0	0.454	4.203	1	0.18	3451.74	0.005841	1	R.HPPENGKPNILNCYVTQFHPPHIEIQMLK.N	2	IPI00109966
19454	5	2.088	0.09	2.021	1	0.1	3451.74	0.998883	0.984	R.HPPENGKPNILNCYVTQFHPPHIEIQMLK.N	2	IPI00109966
19501	5	2.0816	0.087	2.508	1	0.12	3451.74	1.00071	0.9922	R.HPPENGKPNILNCYVTQFHPPHIEIQMLK.N	2	IPI00109966
19508	5	0.2709	0.208	2.551	1	0.14	3451.74	1.00651	0.9996	R.HPPENGKPNILNCYVTQFHPPHIEIQMLK.N	2	IPI00109966
19509	5	0.0454	0.32	2.533	1	0.14	3451.74	1.0056	0.9999	R.HPPENGKPNILNCYVTQFHPPHIEIQMLK.N	2	IPI00109966
19512	5	3.3385	0.071	1.963	1	0.12	3451.74	1.0056	0.9931	R.HPPENGKPNILNCYVTQFHPPHIEIQMLK.N	2	IPI00109966
19515	5	0.253	0.04	2.249	1	0.12	3451.74	0.999493	0.9727	R.HPPENGKPNILNCYVTQFHPPHIEIQMLK.N	2	IPI00109966
19786	5	0.9972	0.2	2.582	1	0.12	3451.74	1.00071	0.9989	R.HPPENGKPNILNCYVTQFHPPHIEIQMLK.N	2	IPI00109966
19271	4	0.0068	0.189	2.516	1	0.22	2481.28	0.023069	0.5916	N.ILNCYVTQFHPPHIEIQMLK.N	2	IPI00109966
10362	3	0.0003	0.512	3.039	1	0.33	1899.82	0.008345	1	L.AHTEFTPTETDTYACR.V	2	IPI00109966
10368	3	0	0.555	3.55	1	0.4	1899.82	0.005782	1	L.AHTEFTPTETDTYACR.V	2	IPI00109966
10369	3	0	0.568	3.2	1	0.4	1899.82	0.005965	1	L.AHTEFTPTETDTYACR.V	2	IPI00109966
10374	3	0	0.58	3.149	1	0.43	1899.82	0.018599	1	L.AHTEFTPTETDTYACR.V	2	IPI00109966
12006	2	0.0693	0.236	1.635	1	0.72	1160.5	0.004214	0.9975	K.VEMSDMSFSK.D	2	IPI00109966
12012	2	0.0045	0.343	1.965	1	0.83	1160.5	0.003359	0.9995	K.VEMSDMSFSK.D	2	IPI00109966
12055	1	0.0029	0.39	2.128	1	0.61	1160.5	0.0038	1	K.VEMSDMSFSK.D	2	IPI00109966
9004	2	0.1471	0.244	1.469	1	0.72	1176.49	0.00321	0.9963	K.VEMSDM*SFSK.D	2	IPI00109966
9011	2	0.0058	0.394	1.966	1	0.72	1176.49	0.003455	0.9878	K.VEMSDM*SFSK.D	2	IPI00109966
8731	2	0.0208	0.36	1.873	1	0.67	1176.49	0.003455	0.985	K.VEM*SDMSFSK.D	2	IPI00109966
8735	2	0.6224	0.074	1.376	1	0.56	1176.49	0.005652	0.9734	K.VEM*SDMSFSK.D	2	IPI00109966
13505	2	0.3202	0.218	1.314	1	0.57	1085.47	0.002557	0.9581	K.TVYWDRDM.-	2	IPI00109966
13513	2	0.0884	0.283	1.519	1	0.71	1085.47	0.003045	0.9882	K.TVYWDRDM.-	2	IPI00109966
10447	2	2.6647	0.103	1.196	1	0.57	1101.47	0.004239	0.8207	K.TVYWDRDM*.-	2	IPI00109966
10453	2	0.2621	0.24	1.465	1	0.64	1101.47	0.001676	0.9791	K.TVYWDRDM*.-	2	IPI00109966
9801	2	0.0084	0.386	2.124	1	0.94	1091.58	0.00598	0.9998	K.TPQIQVYSR.H	2	IPI00109966
9807	2	0.0012	0.381	2.173	1	0.75	1091.58	0.003538	0.9998	K.TPQIQVYSR.H	2	IPI00109966
21935	3	0	0.521	4.642	1	0.34	2824.26	0.000177	1	K.DWSFYILAHTEFTPTETDTYACR.V	2	IPI00109966
21939	3	0.0001	0.465	4.247	1	0.3	2824.26	0.006402	1	K.DWSFYILAHTEFTPTETDTYACR.V	2	IPI00109966
21942	3	0.0005	0.445	3.411	1	0.28	2824.26	0.00805	1	K.DWSFYILAHTEFTPTETDTYACR.V	2	IPI00109966
21946	3	0.0004	0.475	3.449	1	0.25	2824.26	0.009698	1	K.DWSFYILAHTEFTPTETDTYACR.V	2	IPI00109966
20833	2	0.1968	0.285	1.47	1	0.63	1151.55	0.000724	0.9303	K.DWSFYILAH.T	2	IPI00109966
20839	2	0.007	0.404	1.932	1	0.63	1151.55	0.002491	0.9915	K.DWSFYILAH.T	2	IPI00109966
11299	2	0	0.602	2.656	1	0.62	1691.72	0.004788	1	H.TEFTPTETDTYACR.V	2	IPI00109966
11305	2	0	0.612	2.614	1	0.62	1691.72	0.006985	1	H.TEFTPTETDTYACR.V	2	IPI00109966
9114	3	0.0116	0.197	2.702	1	0.4	1627.8	-0.002153	0.991	R.RKWEQAGAAEYYR.A	3	IPI00109996
9120	3	0.0011	0.271	3.343	1	0.42	1627.8	0.005047	0.9989	R.RKWEQAGAAEYYR.A	3	IPI00109996
9134	4	0.7145	0.085	2.367	2	0.29	1627.8	0.003202	0.8764	R.RKWEQAGAAEYYR.A	3	IPI00109996
10226	3	0.0008	0.287	3.116	1	0.45	1471.7	0.00196	0.9998	R.KWEQAGAAEYYR.A	3	IPI00109996
10233	3	0.0008	0.264	4.066	1	0.59	1471.7	0.000586	0.9999	R.KWEQAGAAEYYR.A	3	IPI00109996
10245	2	0.0005	0.293	3.124	1	0.86	1471.7	0.004231	0.9998	R.KWEQAGAAEYYR.A	3	IPI00109996
10248	2	0.0048	0.331	2.534	1	0.77	1471.7	0.000447	0.9998	R.KWEQAGAAEYYR.A	3	IPI00109996
10249	2	0.0229	0.353	2.172	1	0.55	1471.7	0.001668	0.9997	R.KWEQAGAAEYYR.A	3	IPI00109996
10255	2	0.0017	0.253	2.883	1	0.77	1471.7	0.003743	0.9997	R.KWEQAGAAEYYR.A	3	IPI00109996
14791	2	0.0116	0.283	1.983	1	0.46	1523.82	0.008548	0.9991	R.VYHEGLPEPLTLR.W	4	IPI00109996
14799	2	1.5621	0.077	1.461	1	0.46	1523.82	0.000613	0.9772	R.VYHEGLPEPLTLR.W	4	IPI00109996
11293	2	0.0063	0.322	2.293	1	0.85	1343.6	0.011224	0.9997	K.WEQAGAAEYYR.A	4	IPI00109996
11298	2	0.0002	0.44	2.951	1	0.75	1343.6	0.011224	1	K.WEQAGAAEYYR.A	4	IPI00109996
11333	3	0.4658	0.115	1.922	1	0.4	1343.6	0.005621	0.9769	K.WEQAGAAEYYR.A	4	IPI00109996
11344	3	0.005	0.343	3.017	1	0.45	1343.6	0.006719	0.9999	K.WEQAGAAEYYR.A	4	IPI00109996
11374	3	0.0128	0.323	2.504	1	0.43	1343.6	0.007085	0.9997	K.WEQAGAAEYYR.A	4	IPI00109996
11381	3	0.0023	0.364	3.162	1	0.45	1343.6	0.005712	0.9999	K.WEQAGAAEYYR.A	4	IPI00109996
16669	2	0.0006	0.427	2.775	1	0.67	1435.7	-0.007076	0.9997	K.TWTAADMAAQITR.R	20	IPI00109996
16678	2	0.0216	0.361	2.046	1	0.71	1435.7	-0.007076	0.9985	K.TWTAADMAAQITR.R	20	IPI00109996
16912	2	0	0.561	3.358	1	0.77	1807.77	0.008973	1	Q.APWMEQEGPEYWER.I	23	IPI00109996
16914	2	0	0.556	3.414	1	0.73	1807.77	0.006043	1	Q.APWMEQEGPEYWER.I	23	IPI00109996
16919	2	0	0.578	3.658	1	0.81	1807.77	0.005311	1	Q.APWMEQEGPEYWER.I	23	IPI00109996
16920	2	0	0.603	3.623	1	0.77	1807.77	0.008241	1	Q.APWMEQEGPEYWER.I	23	IPI00109996
16921	3	0.0005	0.458	3.702	1	0.5	1807.77	0.009936	1	Q.APWMEQEGPEYWER.I	23	IPI00109996
16922	3	0.0001	0.418	3.391	1	0.42	1807.77	0.007922	0.9989	Q.APWMEQEGPEYWER.I	23	IPI00109996
16925	3	0.0001	0.466	3.16	1	0.46	1807.77	0.004809	1	Q.APWMEQEGPEYWER.I	23	IPI00109996
16926	3	0	0.496	3.817	1	0.48	1807.77	0.007739	1	Q.APWMEQEGPEYWER.I	23	IPI00109996
16957	2	0.0149	0.376	2.062	1	0.5	1807.77	0.008851	0.9879	Q.APWMEQEGPEYWER.I	23	IPI00109996
15369	2	0.0001	0.409	2.957	1	0.65	1823.77	0.011265	0.9969	Q.APWM*EQEGPEYWER.I	23	IPI00109996
15375	2	0.0001	0.562	2.922	1	0.65	1823.77	0.00272	1	Q.APWM*EQEGPEYWER.I	23	IPI00109996
15381	2	0	0.561	3.159	1	0.65	1823.77	0.009678	1	Q.APWM*EQEGPEYWER.I	23	IPI00109996
15387	2	0.0001	0.506	2.63	1	0.54	1823.77	0.002965	1	Q.APWM*EQEGPEYWER.I	23	IPI00109996
15522	2	0.0002	0.515	2.756	1	0.73	1639.68	0.004168	1	P.WMEQEGPEYWER.I	58	IPI00109996
15530	2	0.0007	0.461	2.596	1	0.77	1639.68	0.009295	0.9973	P.WMEQEGPEYWER.I	58	IPI00109996
15217	2	0.0159	0.163	1.867	1	0.67	1055.62	0.005131	0.997	K.WASVVVPLGK.E	66	IPI00109996
15224	2	0.0047	0.303	2.472	1	0.72	1055.62	0.003666	0.9997	K.WASVVVPLGK.E	66	IPI00109996
15254	2	4.4731	0.034	1.368	1	0.61	1055.62	0.004642	0.9597	K.WASVVVPLGK.E	66	IPI00109996
15505	2	1.1353	0.173	1.43	1	0.5	1055.62	0.006351	0.9917	K.WASVVVPLGK.E	66	IPI00109996
14063	2	0.0045	0.383	2.059	1	0.67	1193.6	0.010116	0.7531	C.DYIALNEDLK.T	94	IPI00109996
14113	2	1.604	0.141	1.73	1	0.61	1193.6	0.005355	0.5895	C.DYIALNEDLK.T	94	IPI00109996
4195	2	0.6968	0.187	1.322	1	0.58	805.457	-0.003976	0.6499	G.TTAFPLR.T	2	IPI00110363
21017	5	0.0191	0.264	2.897	1	0.16	2863.47	0.015842	0.9998	K.VADALANAAGHLDDLPGALSALSDLHAHK.L	2	IPI00110658
21018	5	0.0001	0.422	3.965	1	0.15	2863.47	0.015842	1	K.VADALANAAGHLDDLPGALSALSDLHAHK.L	2	IPI00110658
21021	5	0.0151	0.276	3.027	1	0.16	2863.47	0.006077	0.9999	K.VADALANAAGHLDDLPGALSALSDLHAHK.L	2	IPI00110658
21022	5	0.0072	0.292	3.306	1	0.18	2863.47	0.006077	0.9999	K.VADALANAAGHLDDLPGALSALSDLHAHK.L	2	IPI00110658
20779	5	0.9879	0.085	2.312	2	0.12	2991.56	1.00619	0.9924	K.KVADALANAAGHLDDLPGALSALSDLHAHK.L	2	IPI00110658
20783	5	0.0279	0.306	2.868	1	0.12	2991.56	0.00617	0.9999	K.KVADALANAAGHLDDLPGALSALSDLHAHK.L	2	IPI00110658
13156	2	0.5866	0.183	1.499	1	0.63	1029.51	0.00754	0.9942	R.MFASFPTTK.T	3	IPI00110658
13159	2	0.7899	0.164	1.433	1	0.5	1029.51	0.007662	0.9914	R.MFASFPTTK.T	3	IPI00110658
11461	2	0.7068	0.16	1.583	1	0.56	1045.5	0.010424	0.9943	R.M*FASFPTTK.T	3	IPI00110658
13429	4	1.0884	0.08	1.731	1	0.19	1819.88	0.006267	0.9615	K.TYFPHFDVSHGSAQVK.G	3	IPI00110658
13436	3	0.2145	0.268	1.812	1	0.28	1819.88	0.001886	0.9966	K.TYFPHFDVSHGSAQVK.G	3	IPI00110658
13440	3	0.013	0.297	1.994	1	0.28	1819.88	0.006098	0.9985	K.TYFPHFDVSHGSAQVK.G	3	IPI00110658
13446	3	0.2133	0.345	1.573	1	0.28	1819.88	0.007929	0.9983	K.TYFPHFDVSHGSAQVK.G	3	IPI00110658
13447	3	0.0054	0.441	1.811	1	0.35	1819.88	0.007929	0.9998	K.TYFPHFDVSHGSAQVK.G	3	IPI00110658
13471	2	0.0049	0.393	1.579	1	0.37	1819.88	0.005806	0.9992	K.TYFPHFDVSHGSAQVK.G	3	IPI00110658
11764	2	5.9279	0.022	1.203	1	0.56	1087.63	0.004153	0.6689	K.LRVDPVNFK.L	3	IPI00110658
11776	2	0.6569	0.201	1.465	1	0.44	1087.63	0.00281	0.9674	K.LRVDPVNFK.L	3	IPI00110658
10095	3	0.5389	0.138	2.2	1	0.29	1529.73	0.005481	0.9881	K.IGGHGAEYGAEALER.M	3	IPI00110658
10100	3	0.0031	0.292	3.16	1	0.38	1529.73	0.001544	0.9997	K.IGGHGAEYGAEALER.M	3	IPI00110658
10125	2	0.0006	0.303	2.203	1	0.54	1529.73	0.007325	0.9994	K.IGGHGAEYGAEALER.M	3	IPI00110658
10128	2	0.0002	0.506	2.201	1	0.57	1529.73	0.009766	0.9999	K.IGGHGAEYGAEALER.M	3	IPI00110658
9087	2	0.0193	0.24	2.234	1	0.93	979.484	0.002381	0.9824	Y.VDDTQFVR.F	50	IPI00110807
9095	2	0.4282	0.227	2.071	1	0.93	979.484	0.001954	0.9733	Y.VDDTQFVR.F	50	IPI00110807
18633	2	0.2915	0.183	1.62	9	0.21	1591.82	1.00792	0.9794	R.TMTEVGGSVEDLILK.G	3	IPI00111013
18636	2	0.0057	0.385	2.262	1	0.32	1591.82	0.007924	0.9997	R.TMTEVGGSVEDLILK.G	3	IPI00111013
18642	2	0.0004	0.494	2.139	1	0.39	1591.82	0.007924	0.9999	R.TMTEVGGSVEDLILK.G	3	IPI00111013
13477	2	1.1449	0.069	1.441	1	0.44	1116.61	0.004488	0.977	K.TTEPVSELLK.N	3	IPI00111013
14354	2	0.0325	0.133	1.814	1	0.56	1106.65	0.005205	0.9955	K.VSSLPTVYLK.L	4	IPI00111013
14367	2	0.9267	0.141	1.582	3	0.56	1106.65	0.004716	0.9899	K.VSSLPTVYLK.L	4	IPI00111013
9571	2	2.6487	0.192	1.339	1	0.5	1092.62	-0.001572	0.7397	T.HEQLTPLVR.S	2	IPI00111315
24509	2	0.0051	0.356	2.263	1	0.24	2481.23	0.990925	0.502	R.SAGTSLVNFFSSLMNLEEKPAPAA.K	2	IPI00111315
24518	2	0.0029	0.4	2.24	1	0.24	2481.23	0.996296	0.792	R.SAGTSLVNFFSSLMNLEEKPAPAA.K	2	IPI00111315
24534	2	0	0.52	3.151	1	0.35	2481.23	0.988239	1	R.SAGTSLVNFFSSLMNLEEKPAPAA.K	2	IPI00111315
25389	3	0.0047	0.323	2.416	1	0.15	2481.23	1.02245	0.6926	R.SAGTSLVNFFSSLMNLEEKPAPAA.K	2	IPI00111315
26714	3	0.0085	0.384	2.723	2	0.17	2481.23	0.991766	0.7137	R.SAGTSLVNFFSSLMNLEEKPAPAA.K	2	IPI00111315
27071	3	0.0304	0.314	2.128	1	0.15	2481.23	1.02245	0.5581	R.SAGTSLVNFFSSLMNLEEKPAPAA.K	2	IPI00111315
27218	2	0.0011	0.32	2.289	1	0.28	2481.23	0.010212	0.9854	R.SAGTSLVNFFSSLMNLEEKPAPAA.K	2	IPI00111315
27234	2	0	0.532	3.174	1	0.39	2481.23	0.016804	1	R.SAGTSLVNFFSSLMNLEEKPAPAA.K	2	IPI00111315
27240	2	0	0.547	3.602	1	0.43	2481.23	0.00777	1	R.SAGTSLVNFFSSLMNLEEKPAPAA.K	2	IPI00111315
27245	2	0	0.592	3.286	1	0.41	2481.23	0.013874	1	R.SAGTSLVNFFSSLMNLEEKPAPAA.K	2	IPI00111315
27274	3	0.1042	0.203	2.128	1	0.17	2481.23	0.018377	0.6817	R.SAGTSLVNFFSSLMNLEEKPAPAA.K	2	IPI00111315
27314	4	0	0.485	3.916	1	0.2	2481.23	0.006157	1	R.SAGTSLVNFFSSLMNLEEKPAPAA.K	2	IPI00111315
27320	3	0.0031	0.367	2.734	1	0.23	2481.23	0.005926	0.9925	R.SAGTSLVNFFSSLMNLEEKPAPAA.K	2	IPI00111315
27321	4	0	0.608	5.112	1	0.27	2481.23	0.004204	1	R.SAGTSLVNFFSSLMNLEEKPAPAA.K	2	IPI00111315
27324	2	0.1104	0.101	2.137	3	0.24	2481.23	0.006306	0.8329	R.SAGTSLVNFFSSLMNLEEKPAPAA.K	2	IPI00111315
27327	3	0.0007	0.374	3.064	1	0.2	2481.23	0.010321	0.9953	R.SAGTSLVNFFSSLMNLEEKPAPAA.K	2	IPI00111315
27328	4	0	0.602	5.566	1	0.28	2481.23	0.009331	1	R.SAGTSLVNFFSSLMNLEEKPAPAA.K	2	IPI00111315
27331	2	0.1507	0.101	2.251	4	0.22	2481.23	0.009235	0.8485	R.SAGTSLVNFFSSLMNLEEKPAPAA.K	2	IPI00111315
27334	4	0	0.566	4.714	1	0.25	2481.23	0.007378	1	R.SAGTSLVNFFSSLMNLEEKPAPAA.K	2	IPI00111315
27362	3	0.0014	0.448	2.68	1	0.22	2481.23	0.010321	0.9975	R.SAGTSLVNFFSSLMNLEEKPAPAA.K	2	IPI00111315
27363	3	0.0069	0.348	2.48	1	0.23	2481.23	0.009222	0.9863	R.SAGTSLVNFFSSLMNLEEKPAPAA.K	2	IPI00111315
27369	3	0.0049	0.429	2.385	1	0.18	2481.23	0.008673	0.9953	R.SAGTSLVNFFSSLMNLEEKPAPAA.K	2	IPI00111315
27370	3	0.0034	0.428	2.732	1	0.25	2481.23	0.007574	0.9969	R.SAGTSLVNFFSSLMNLEEKPAPAA.K	2	IPI00111315
27516	2	0	0.521	3.428	1	0.46	2481.23	0.999724	1	R.SAGTSLVNFFSSLMNLEEKPAPAA.K	2	IPI00111315
27517	2	0	0.577	3.69	1	0.48	2481.23	-0.000276	1	R.SAGTSLVNFFSSLMNLEEKPAPAA.K	2	IPI00111315
27523	2	0	0.591	3.829	1	0.48	2481.23	0.999724	1	R.SAGTSLVNFFSSLMNLEEKPAPAA.K	2	IPI00111315
27524	2	0	0.558	3.728	1	0.5	2481.23	-0.000276	1	R.SAGTSLVNFFSSLMNLEEKPAPAA.K	2	IPI00111315
27600	4	0.0014	0.383	3.281	1	0.2	2481.23	0.006645	0.9988	R.SAGTSLVNFFSSLMNLEEKPAPAA.K	2	IPI00111315
27615	4	0	0.597	6.194	1	0.31	2481.23	0.006889	1	R.SAGTSLVNFFSSLMNLEEKPAPAA.K	2	IPI00111315
27616	4	0	0.609	5.503	1	0.29	2481.23	0.008842	1	R.SAGTSLVNFFSSLMNLEEKPAPAA.K	2	IPI00111315
27622	4	0	0.588	4.608	1	0.26	2481.23	0.007133	1	R.SAGTSLVNFFSSLMNLEEKPAPAA.K	2	IPI00111315
27623	4	0	0.591	5.185	1	0.24	2481.23	0.008354	1	R.SAGTSLVNFFSSLMNLEEKPAPAA.K	2	IPI00111315
27642	3	0	0.509	3.356	1	0.29	2481.23	0.008673	1	R.SAGTSLVNFFSSLMNLEEKPAPAA.K	2	IPI00111315
27649	3	0.0011	0.394	2.687	1	0.25	2481.23	0.009039	0.9947	R.SAGTSLVNFFSSLMNLEEKPAPAA.K	2	IPI00111315
27789	2	0.0001	0.373	3.121	1	0.43	2481.23	0.006306	0.9963	R.SAGTSLVNFFSSLMNLEEKPAPAA.K	2	IPI00111315
27790	2	0.0005	0.491	2.247	1	0.28	2481.23	0.008015	0.9961	R.SAGTSLVNFFSSLMNLEEKPAPAA.K	2	IPI00111315
27796	2	0	0.453	2.84	1	0.33	2481.23	0.012409	0.9973	R.SAGTSLVNFFSSLMNLEEKPAPAA.K	2	IPI00111315
27797	2	0	0.532	3.278	1	0.39	2481.23	0.008991	1	R.SAGTSLVNFFSSLMNLEEKPAPAA.K	2	IPI00111315
27800	2	0.261	0.14	1.74	12	0.15	2481.23	0.008991	0.6985	R.SAGTSLVNFFSSLMNLEEKPAPAA.K	2	IPI00111315
27929	3	0.0008	0.432	2.905	1	0.23	2481.23	0.016546	0.9966	R.SAGTSLVNFFSSLMNLEEKPAPAA.K	2	IPI00111315
27936	3	0	0.516	3.682	1	0.29	2481.23	0.01087	1	R.SAGTSLVNFFSSLMNLEEKPAPAA.K	2	IPI00111315
27937	3	0.3862	0.196	1.585	1	0.22	2481.23	0.011053	0.5757	R.SAGTSLVNFFSSLMNLEEKPAPAA.K	2	IPI00111315
28050	2	0.1799	0.209	1.32	1	0.22	2481.23	0.011921	0.7649	R.SAGTSLVNFFSSLMNLEEKPAPAA.K	2	IPI00111315
28056	2	0.0002	0.512	2.558	1	0.35	2481.23	0.011921	1	R.SAGTSLVNFFSSLMNLEEKPAPAA.K	2	IPI00111315
28060	2	0.0006	0.346	1.643	1	0.28	2481.23	0.011921	0.9653	R.SAGTSLVNFFSSLMNLEEKPAPAA.K	2	IPI00111315
28196	3	0.0352	0.379	2.268	1	0.18	2481.23	0.992447	0.6332	R.SAGTSLVNFFSSLMNLEEKPAPAA.K	2	IPI00111315
28503	3	0.0003	0.502	2.618	1	0.2	2481.23	0.003363	0.9987	R.SAGTSLVNFFSSLMNLEEKPAPAA.K	2	IPI00111315
28510	3	0.0015	0.37	2.656	1	0.17	2481.23	0.026434	0.9235	R.SAGTSLVNFFSSLMNLEEKPAPAA.K	2	IPI00111315
28762	3	0.0012	0.44	2.584	1	0.23	2481.23	0.023138	0.9822	R.SAGTSLVNFFSSLMNLEEKPAPAA.K	2	IPI00111315
28769	3	0.0097	0.431	1.993	1	0.18	2481.23	-0.0003	0.9918	R.SAGTSLVNFFSSLMNLEEKPAPAA.K	2	IPI00111315
29094	3	0.0115	0.375	2.415	1	0.18	2481.23	0.013067	0.99	R.SAGTSLVNFFSSLMNLEEKPAPAA.K	2	IPI00111315
29966	3	0.0099	0.364	2.536	1	0.23	2481.23	0.008856	0.99	R.SAGTSLVNFFSSLMNLEEKPAPAA.K	2	IPI00111315
29973	3	0.0489	0.208	2.286	1	0.15	2481.23	0.019293	0.7004	R.SAGTSLVNFFSSLMNLEEKPAPAA.K	2	IPI00111315
30253	3	0.8464	0.204	1.929	1	0.14	2481.23	0.017462	0.6518	R.SAGTSLVNFFSSLMNLEEKPAPAA.K	2	IPI00111315
30261	3	0.1114	0.308	1.902	1	0.16	2481.23	0.004827	0.9393	R.SAGTSLVNFFSSLMNLEEKPAPAA.K	2	IPI00111315
27448	3	0.2284	0.189	1.959	1	0.19	2410.2	0.005978	0.7244	R.SAGTSLVNFFSSLMNLEEKPAPA.A	2	IPI00111315
27532	2	0.0001	0.523	2.616	1	0.39	2410.2	0.008494	1	R.SAGTSLVNFFSSLMNLEEKPAPA.A	2	IPI00111315
27549	2	0	0.578	2.857	1	0.41	2410.2	1.02387	1	R.SAGTSLVNFFSSLMNLEEKPAPA.A	2	IPI00111315
27591	2	0.0001	0.505	2.191	1	0.36	2410.2	0.000925	0.9963	R.SAGTSLVNFFSSLMNLEEKPAPA.A	2	IPI00111315
27597	2	0.0002	0.472	2.401	1	0.34	2410.2	-0.004934	0.991	R.SAGTSLVNFFSSLMNLEEKPAPA.A	2	IPI00111315
27733	3	0.1054	0.315	2.217	1	0.2	2339.16	0.0161	0.9621	R.SAGTSLVNFFSSLMNLEEKPAP.A	2	IPI00111315
27740	3	0.0011	0.42	2.828	1	0.26	2339.16	0.006212	0.9971	R.SAGTSLVNFFSSLMNLEEKPAP.A	2	IPI00111315
27742	3	0.1055	0.321	1.998	1	0.2	2339.16	0.008593	0.9596	R.SAGTSLVNFFSSLMNLEEKPAP.A	2	IPI00111315
27772	3	0.0154	0.299	2.142	1	0.17	2242.11	0.003593	0.9569	R.SAGTSLVNFFSSLMNLEEKPA.P	2	IPI00111315
27640	3	0	0.524	4.033	1	0.44	2074.02	0.006517	1	R.SAGTSLVNFFSSLMNLEEK.P	2	IPI00111315
27645	3	0	0.498	3.99	1	0.38	2074.02	0.005968	1	R.SAGTSLVNFFSSLMNLEEK.P	2	IPI00111315
27650	3	0	0.439	4.941	1	0.38	2074.02	0.008898	1	R.SAGTSLVNFFSSLMNLEEK.P	2	IPI00111315
27656	3	0	0.516	5.41	1	0.43	2074.02	0.007982	1	R.SAGTSLVNFFSSLMNLEEK.P	2	IPI00111315
27659	2	0	0.472	3.996	1	0.58	2074.02	0.013245	1	R.SAGTSLVNFFSSLMNLEEK.P	2	IPI00111315
27660	2	0	0.568	4.05	1	0.58	2074.02	0.007629	1	R.SAGTSLVNFFSSLMNLEEK.P	2	IPI00111315
27664	2	0	0.488	3.676	1	0.64	2074.02	0.007141	1	R.SAGTSLVNFFSSLMNLEEK.P	2	IPI00111315
27666	2	0	0.557	3.646	1	0.64	2074.02	0.013489	1	R.SAGTSLVNFFSSLMNLEEK.P	2	IPI00111315
27744	2	0.1177	0.183	2.187	1	0.36	2074.02	0.008362	0.9423	R.SAGTSLVNFFSSLMNLEEK.P	2	IPI00111315
29714	2	0.0002	0.4	2.491	1	0.47	1687.84	0.006577	0.9942	R.SAGTSLVNFFSSLMNL.E	2	IPI00111315
29717	2	0.1157	0.227	1.996	1	0.4	1687.84	0.006577	0.9472	R.SAGTSLVNFFSSLMNL.E	2	IPI00111315
29721	2	0	0.445	3.042	1	0.47	1687.84	0.004746	1	R.SAGTSLVNFFSSLMNL.E	2	IPI00111315
29726	3	0.0111	0.258	2.518	5	0.22	1687.84	0.005648	0.9429	R.SAGTSLVNFFSSLMNL.E	2	IPI00111315
28084	2	0.097	0.297	1.393	1	0.31	1460.71	0.008821	0.9079	R.SAGTSLVNFFSSLM.N	2	IPI00111315
22473	2	0.0315	0.366	2.041	1	0.2	2497.23	1.00213	0.8832	R.SAGTSLVNFFSSLM*NLEEKPAPAA.K	2	IPI00111315
24287	3	0.0027	0.358	2.593	1	0.14	2497.23	0.006204	0.9898	R.SAGTSLVNFFSSLM*NLEEKPAPAA.K	2	IPI00111315
24648	4	0	0.627	5.389	1	0.3	2497.23	0.007839	1	R.SAGTSLVNFFSSLM*NLEEKPAPAA.K	2	IPI00111315
24649	2	0	0.585	3.395	1	0.5	2497.23	0.009941	1	R.SAGTSLVNFFSSLM*NLEEKPAPAA.K	2	IPI00111315
24653	2	0	0.627	3.611	1	0.48	2497.23	0.011894	1	R.SAGTSLVNFFSSLM*NLEEKPAPAA.K	2	IPI00111315
24654	2	0	0.67	3.968	1	0.48	2497.23	0.011406	1	R.SAGTSLVNFFSSLM*NLEEKPAPAA.K	2	IPI00111315
24655	4	0	0.557	4.832	1	0.27	2497.23	0.011257	1	R.SAGTSLVNFFSSLM*NLEEKPAPAA.K	2	IPI00111315
24656	4	0	0.584	4.928	1	0.25	2497.23	0.012722	1	R.SAGTSLVNFFSSLM*NLEEKPAPAA.K	2	IPI00111315
24660	2	0	0.57	3.835	1	0.48	2497.23	0.008964	1	R.SAGTSLVNFFSSLM*NLEEKPAPAA.K	2	IPI00111315
24661	4	0	0.578	4.51	1	0.24	2497.23	0.009304	1	R.SAGTSLVNFFSSLM*NLEEKPAPAA.K	2	IPI00111315
24665	2	0.0206	0.246	2.298	1	0.22	2497.23	0.008964	0.9723	R.SAGTSLVNFFSSLM*NLEEKPAPAA.K	2	IPI00111315
24668	2	0.3598	0.167	1.794	30	0.13	2497.23	0.010917	0.7267	R.SAGTSLVNFFSSLM*NLEEKPAPAA.K	2	IPI00111315
24905	3	0	0.613	4.064	1	0.3	2497.23	1.01755	1	R.SAGTSLVNFFSSLM*NLEEKPAPAA.K	2	IPI00111315
24912	3	0.0463	0.276	2.119	1	0.15	2497.23	0.008951	0.9316	R.SAGTSLVNFFSSLM*NLEEKPAPAA.K	2	IPI00111315
25071	4	0.0121	0.404	3.338	1	0.2	2497.23	0.012722	0.9992	R.SAGTSLVNFFSSLM*NLEEKPAPAA.K	2	IPI00111315
25083	2	0	0.605	3.086	1	0.33	2497.23	0.001396	1	R.SAGTSLVNFFSSLM*NLEEKPAPAA.K	2	IPI00111315
25095	2	0.0001	0.428	2.727	1	0.3	2497.23	0.010673	0.9964	R.SAGTSLVNFFSSLM*NLEEKPAPAA.K	2	IPI00111315
25108	3	0.1798	0.342	1.827	2	0.14	2497.23	0.009866	0.9495	R.SAGTSLVNFFSSLM*NLEEKPAPAA.K	2	IPI00111315
25374	3	0	0.593	4.15	1	0.26	2497.23	1.00303	1	R.SAGTSLVNFFSSLM*NLEEKPAPAA.K	2	IPI00111315
25375	3	0.0012	0.468	2.817	1	0.18	2497.23	1.00285	0.9923	R.SAGTSLVNFFSSLM*NLEEKPAPAA.K	2	IPI00111315
25381	3	0.0002	0.499	3.404	1	0.23	2497.23	0.999002	1	R.SAGTSLVNFFSSLM*NLEEKPAPAA.K	2	IPI00111315
25382	3	0.0003	0.51	3.082	1	0.2	2497.23	1.00028	1	R.SAGTSLVNFFSSLM*NLEEKPAPAA.K	2	IPI00111315
25403	2	0.0151	0.362	1.98	1	0.28	2497.23	1.00848	0.97	R.SAGTSLVNFFSSLM*NLEEKPAPAA.K	2	IPI00111315
25414	2	0.0002	0.498	2.839	1	0.37	2497.23	0.996513	1	R.SAGTSLVNFFSSLM*NLEEKPAPAA.K	2	IPI00111315
26905	3	0.4591	0.252	1.586	1	0.14	2497.23	0.005838	0.7687	R.SAGTSLVNFFSSLM*NLEEKPAPAA.K	2	IPI00111315
24802	3	0	0.525	4.695	1	0.44	2090.01	1.01445	1	R.SAGTSLVNFFSSLM*NLEEK.P	2	IPI00111315
24808	3	0	0.513	4.953	1	0.39	2090.01	-0.005553	1	R.SAGTSLVNFFSSLM*NLEEK.P	2	IPI00111315
24814	3	0	0.45	4.569	1	0.4	2090.01	1.01445	1	R.SAGTSLVNFFSSLM*NLEEK.P	2	IPI00111315
24815	3	0	0.525	3.692	1	0.31	2090.01	-0.005553	1	R.SAGTSLVNFFSSLM*NLEEK.P	2	IPI00111315
24839	2	0	0.539	3.873	1	0.64	2090.01	0.010532	1	R.SAGTSLVNFFSSLM*NLEEK.P	2	IPI00111315
24846	2	0	0.512	3.525	1	0.47	2090.01	3.4e-05	1	R.SAGTSLVNFFSSLM*NLEEK.P	2	IPI00111315
24959	2	0	0.553	3.35	1	0.56	2090.01	0.008091	1	R.SAGTSLVNFFSSLM*NLEEK.P	2	IPI00111315
24978	2	0	0.545	3.024	1	0.5	2090.01	0.011997	1	R.SAGTSLVNFFSSLM*NLEEK.P	2	IPI00111315
25711	2	0.0006	0.329	2.469	1	0.58	1329.67	0.002934	0.9906	R.SAGTSLVNFFSSL.M	2	IPI00111315
25717	2	0.0009	0.363	2.554	1	0.58	1329.67	0.004521	0.9936	R.SAGTSLVNFFSSL.M	2	IPI00111315
20318	2	0.0008	0.448	2.242	1	0.55	1216.58	0.002562	0.9954	R.SAGTSLVNFFSS.L	2	IPI00111315
20323	2	4.7995	0.164	1.22	1	0.36	1216.58	0.002806	0.6163	R.SAGTSLVNFFSS.L	2	IPI00111315
20838	2	1.0249	0.071	1.562	1	0.61	1042.52	0.012324	0.6557	R.SAGTSLVNFF.S	2	IPI00111315
25145	2	0.0012	0.38	1.874	1	0.24	2093.89	0.014439	0.9834	R.QADGPDMQSLFTQYFQSM.T	2	IPI00111315
22901	2	0.0003	0.536	1.788	1	0.53	1875.82	1.01092	0.9885	R.QADGPDMQSLFTQYFQ.S	2	IPI00111315
22907	2	0.001	0.331	1.961	1	0.57	1875.82	1.01092	0.9532	R.QADGPDMQSLFTQYFQ.S	2	IPI00111315
19209	2	0.1742	0.166	1.428	1	0.42	1600.69	0.009349	0.7445	R.QADGPDMQSLFTQY.F	2	IPI00111315
19217	2	0.205	0.222	1.287	1	0.31	1600.69	0.00349	0.7748	R.QADGPDMQSLFTQY.F	2	IPI00111315
17657	2	0.309	0.346	1.295	1	0.4	1208.53	0.003534	0.9289	R.QADGPDMQSLF.T	2	IPI00111315
11739	2	1.6407	0.112	1.49	2	0.56	1061.46	0.003331	0.6606	R.QADGPDMQSL.F	2	IPI00111315
19938	2	0.0008	0.399	2.461	1	0.33	1891.82	0.008543	0.9939	R.QADGPDM*QSLFTQYFQ.S	2	IPI00111315
9276	2	0.523	0.105	1.842	1	0.61	1193.66	0.003462	0.9944	K.THEQLTPLVR.S	2	IPI00111315
9281	2	0.9978	0.062	1.444	1	0.56	1193.66	0.003218	0.9756	K.THEQLTPLVR.S	2	IPI00111315
9316	1	0.0181	0.247	2.087	1	0.67	1193.66	0.0063	0.9992	K.THEQLTPLVR.S	2	IPI00111315
9324	1	0.0002	0.238	2.527	1	0.72	1193.66	0.0063	1	K.THEQLTPLVR.S	2	IPI00111315
9435	2	0.0113	0.35	2.283	1	0.78	1193.66	0.006148	0.9997	K.THEQLTPLVR.S	2	IPI00111315
9442	2	0.0074	0.397	2.346	1	0.67	1193.66	2.00902	0.9969	K.THEQLTPLVR.S	2	IPI00111315
9638	2	0.0017	0.408	2.281	1	0.78	1193.66	0.004439	0.9998	K.THEQLTPLVR.S	2	IPI00111315
9645	2	0.0054	0.359	2.288	1	0.72	1193.66	0.003584	0.9998	K.THEQLTPLVR.S	2	IPI00111315
9722	2	0.5345	0.108	1.82	1	0.56	1193.66	0.004805	0.9943	K.THEQLTPLVR.S	2	IPI00111315
9729	2	0.0542	0.284	2.077	1	0.61	1193.66	0.004805	0.9994	K.THEQLTPLVR.S	2	IPI00111315
9911	2	0.0002	0.389	2.538	1	0.67	1193.66	0.002974	0.9999	K.THEQLTPLVR.S	2	IPI00111315
9918	2	0.0007	0.362	2.406	1	0.72	1193.66	0.002119	0.9998	K.THEQLTPLVR.S	2	IPI00111315
10185	2	0.0758	0.247	1.892	1	0.72	1193.66	0.9904	0.8935	K.THEQLTPLVR.S	2	IPI00111315
10186	2	0.0033	0.414	2.156	1	0.72	1193.66	0.009024	0.9998	K.THEQLTPLVR.S	2	IPI00111315
10191	2	0.0541	0.216	1.981	1	0.72	1193.66	0.988936	0.8592	K.THEQLTPLVR.S	2	IPI00111315
10192	2	0.0394	0.325	1.942	1	0.72	1193.66	0.009024	0.9994	K.THEQLTPLVR.S	2	IPI00111315
10458	2	0.0046	0.398	2.115	1	0.67	1193.66	0.004439	0.9998	K.THEQLTPLVR.S	2	IPI00111315
10465	2	0.0003	0.357	2.297	1	0.67	1193.66	0.002241	0.9998	K.THEQLTPLVR.S	2	IPI00111315
10724	2	0.0029	0.418	2.047	1	0.61	1193.66	0.001387	0.9998	K.THEQLTPLVR.S	2	IPI00111315
10731	2	0.017	0.284	1.913	1	0.56	1193.66	0.001509	0.9991	K.THEQLTPLVR.S	2	IPI00111315
11190	2	0.0085	0.299	2.019	1	0.67	1193.66	0.002852	0.9994	K.THEQLTPLVR.S	2	IPI00111315
11194	2	0.0006	0.422	2.096	1	0.61	1193.66	0.009024	0.9998	K.THEQLTPLVR.S	2	IPI00111315
11468	2	0.008	0.381	1.937	1	0.5	1193.66	0.002607	0.9997	K.THEQLTPLVR.S	2	IPI00111315
11475	2	0.0247	0.355	2.091	1	0.67	1193.66	0.002485	0.9997	K.THEQLTPLVR.S	2	IPI00111315
11778	2	0.0129	0.354	1.792	1	0.56	1193.66	0.00273	0.9994	K.THEQLTPLVR.S	2	IPI00111315
11796	2	0.0043	0.313	2.042	1	0.56	1193.66	0.004927	0.9995	K.THEQLTPLVR.S	2	IPI00111315
12516	3	0.0102	0.343	2.057	1	0.3	1831.97	0.008511	0.9973	K.AYFEKTHEQLTPLVR.S	2	IPI00111315
12517	3	0.0075	0.421	2.108	1	0.32	1831.97	0.00668	0.9992	K.AYFEKTHEQLTPLVR.S	2	IPI00111315
12522	3	0.0006	0.424	2.829	1	0.36	1831.97	0.018399	0.9995	K.AYFEKTHEQLTPLVR.S	2	IPI00111315
12523	3	0	0.549	2.749	1	0.41	1831.97	0.020413	1	K.AYFEKTHEQLTPLVR.S	2	IPI00111315
11075	2	2.613	0.166	1.351	2	0.5	955.557	-4.5e-05	0.7105	H.EQLTPLVR.S	2	IPI00111315
13714	2	0.0149	0.351	2.372	1	0.94	1029.59	0.000752	0.9998	R.VLDELTLAR.T	6	IPI00112947
13724	2	0.0036	0.391	2.592	1	0.88	1029.59	-0.003276	0.9998	R.VLDELTLAR.T	6	IPI00112947
8637	2	0.2243	0.256	1.624	1	0.92	809.44	0.00445	0.9983	R.LASYLDK.V	7	IPI00112947
8644	2	1.3669	0.104	1.517	1	0.92	809.44	0.003229	0.9898	R.LASYLDK.V	7	IPI00112947
9102	2	0.2536	0.134	1.648	1	0.75	807.399	0.002891	0.9949	R.LAADDFR.T	25	IPI00112947
9107	2	0.1934	0.121	1.719	1	0.83	807.399	0.002891	0.9953	R.LAADDFR.T	25	IPI00112947
10478	2	4.0175	0.011	1.552	1	0.93	856.525	0.007907	0.5392	A.LASISLPR.I	3	IPI00113480
12425	2	1.8004	0.032	1.615	11	0.35	1141.53	0.022182	0.8055	R.FDAGSGM*ATIR.H	3	IPI00113824
14095	2	1.5093	0.117	1.494	3	0.45	1141.53	0.020351	0.9336	R.FDAGSGM*ATIR.H	3	IPI00113824
12018	2	0.0358	0.12	1.977	1	0.86	1062.46	0.000656	0.9971	R.GWMDNHFR.S	2	IPI00114099
12025	2	0.1263	0.194	2.13	1	0.86	1062.46	0.000533	0.999	R.GWMDNHFR.S	2	IPI00114099
9243	2	2.274	0.044	1.555	1	0.64	1078.45	1.00042	0.7901	R.GWM*DNHFR.S	2	IPI00114099
8550	2	3.3837	0.079	1.309	1	0.56	959.516	0.00404	0.5009	Q.ESDIAVVAR.G	2	IPI00114099
8743	2	0.0799	0.32	1.721	1	0.45	1183.55	0.003007	0.9687	N.PEDQPTPAIES.-	2	IPI00114099
11070	2	0.0032	0.417	2.821	1	0.79	1360.71	1.00602	0.9914	L.SSVQESDIAVVAR.G	2	IPI00114099
11074	2	0.0045	0.419	2.842	1	0.75	1360.71	0.006024	0.997	L.SSVQESDIAVVAR.G	2	IPI00114099
11081	2	0.0013	0.465	3.137	1	0.79	1360.71	0.006024	1	L.SSVQESDIAVVAR.G	2	IPI00114099
14772	3	0.3563	0.088	2.191	1	0.28	1988.03	0.995947	0.54	K.TVQDALSSVQESDIAVVAR.G	2	IPI00114099
14778	3	0.0066	0.41	2.558	1	0.36	1988.03	0.005947	0.9999	K.TVQDALSSVQESDIAVVAR.G	2	IPI00114099
14783	3	0.013	0.212	2.33	1	0.24	1988.03	0.008987	0.9964	K.TVQDALSSVQESDIAVVAR.G	2	IPI00114099
15071	3	0.0053	0.332	2.829	1	0.33	1988.03	0.002395	0.9997	K.TVQDALSSVQESDIAVVAR.G	2	IPI00114099
15072	3	0.0078	0.387	2.731	1	0.35	1988.03	0.008071	0.9999	K.TVQDALSSVQESDIAVVAR.G	2	IPI00114099
15078	3	0.021	0.337	2.867	1	0.32	1988.03	0.005324	0.9998	K.TVQDALSSVQESDIAVVAR.G	2	IPI00114099
15730	3	0.0002	0.49	3.261	1	0.42	1988.03	0.005324	1	K.TVQDALSSVQESDIAVVAR.G	2	IPI00114099
15735	3	0.0028	0.43	3.711	1	0.47	1988.03	0.005324	1	K.TVQDALSSVQESDIAVVAR.G	2	IPI00114099
15736	3	0.0026	0.398	3.324	1	0.42	1988.03	0.007522	0.9999	K.TVQDALSSVQESDIAVVAR.G	2	IPI00114099
15743	3	0.0001	0.421	3.543	1	0.47	1988.03	0.00917	1	K.TVQDALSSVQESDIAVVAR.G	2	IPI00114099
15745	2	0.0018	0.456	2.688	1	0.67	1988.03	0.013028	0.9999	K.TVQDALSSVQESDIAVVAR.G	2	IPI00114099
15750	2	0.0007	0.432	3.307	1	0.64	1988.03	0.009	1	K.TVQDALSSVQESDIAVVAR.G	2	IPI00114099
15751	2	0.0001	0.447	2.827	1	0.72	1988.03	0.009244	0.9999	K.TVQDALSSVQESDIAVVAR.G	2	IPI00114099
15759	2	0.0022	0.303	2.356	1	0.69	1988.03	0.00546	0.9995	K.TVQDALSSVQESDIAVVAR.G	2	IPI00114099
16705	3	0.1272	0.298	2.39	1	0.39	1988.03	0.008803	0.9992	K.TVQDALSSVQESDIAVVAR.G	2	IPI00114099
16711	3	0.0009	0.473	2.855	1	0.38	1988.03	0.005691	1	K.TVQDALSSVQESDIAVVAR.G	2	IPI00114099
16726	3	0.0006	0.342	3.562	1	0.38	1988.03	0.004958	0.9999	K.TVQDALSSVQESDIAVVAR.G	2	IPI00114099
16764	2	0.0016	0.325	2.542	1	0.58	1988.03	0.017423	0.9994	K.TVQDALSSVQESDIAVVAR.G	2	IPI00114099
16765	2	0.0043	0.312	2.065	1	0.58	1988.03	0.019132	0.998	K.TVQDALSSVQESDIAVVAR.G	2	IPI00114099
16771	2	0.0009	0.485	3.322	1	0.72	1988.03	0.009366	1	K.TVQDALSSVQESDIAVVAR.G	2	IPI00114099
16772	2	0.0001	0.363	3.13	1	0.67	1988.03	0.010953	0.9999	K.TVQDALSSVQESDIAVVAR.G	2	IPI00114099
16786	4	0.1512	0.29	3.275	1	0.34	1988.03	0.004823	0.9998	K.TVQDALSSVQESDIAVVAR.G	2	IPI00114099
16788	4	0.0037	0.367	3.441	1	0.31	1988.03	0.007508	1	K.TVQDALSSVQESDIAVVAR.G	2	IPI00114099
16792	4	0.0001	0.428	4.49	1	0.35	1988.03	0.005067	1	K.TVQDALSSVQESDIAVVAR.G	2	IPI00114099
16793	4	0.0052	0.444	4.144	1	0.33	1988.03	0.00641	1	K.TVQDALSSVQESDIAVVAR.G	2	IPI00114099
16800	2	1.5003	0.036	1.55	1	0.31	1988.03	0.006925	0.9708	K.TVQDALSSVQESDIAVVAR.G	2	IPI00114099
16808	2	1.3861	0.109	1.686	9	0.25	1988.03	0.006436	0.9813	K.TVQDALSSVQESDIAVVAR.G	2	IPI00114099
16995	3	0.0001	0.499	3.887	1	0.51	1988.03	0.002761	1	K.TVQDALSSVQESDIAVVAR.G	2	IPI00114099
17002	3	0.0004	0.477	4.326	1	0.51	1988.03	0.003127	1	K.TVQDALSSVQESDIAVVAR.G	2	IPI00114099
17003	3	0	0.487	4.252	1	0.49	1988.03	0.004226	1	K.TVQDALSSVQESDIAVVAR.G	2	IPI00114099
17009	3	0	0.363	3.997	1	0.56	1988.03	0.003127	0.9999	K.TVQDALSSVQESDIAVVAR.G	2	IPI00114099
17051	2	0.0002	0.442	3.678	1	0.81	1988.03	0.005582	1	K.TVQDALSSVQESDIAVVAR.G	2	IPI00114099
17052	2	0	0.456	3.338	1	0.81	1988.03	0.006558	1	K.TVQDALSSVQESDIAVVAR.G	2	IPI00114099
17058	2	0.0001	0.498	3.283	1	0.78	1988.03	0.006925	1	K.TVQDALSSVQESDIAVVAR.G	2	IPI00114099
17060	2	0.1703	0.068	2.091	1	0.67	1988.03	0.006925	0.9931	K.TVQDALSSVQESDIAVVAR.G	2	IPI00114099
17072	4	0.0123	0.389	3.869	1	0.34	1988.03	0.000917	1	K.TVQDALSSVQESDIAVVAR.G	2	IPI00114099
17076	4	0.1447	0.254	3.252	1	0.25	1988.03	0.004945	0.9995	K.TVQDALSSVQESDIAVVAR.G	2	IPI00114099
17080	4	0.0068	0.356	3.122	1	0.29	1988.03	0.004945	0.9999	K.TVQDALSSVQESDIAVVAR.G	2	IPI00114099
17282	3	0.0001	0.428	4.755	1	0.47	1988.03	0.995947	1	K.TVQDALSSVQESDIAVVAR.G	2	IPI00114099
17283	3	0.0004	0.409	3.901	1	0.43	1988.03	0.005947	1	K.TVQDALSSVQESDIAVVAR.G	2	IPI00114099
17289	3	0.0006	0.452	4.643	1	0.5	1988.03	0.006423	1	K.TVQDALSSVQESDIAVVAR.G	2	IPI00114099
17290	3	0	0.432	4.299	1	0.53	1988.03	0.005508	1	K.TVQDALSSVQESDIAVVAR.G	2	IPI00114099
17332	2	0.0002	0.449	3.584	1	0.72	1988.03	0.006558	1	K.TVQDALSSVQESDIAVVAR.G	2	IPI00114099
17333	2	0.0001	0.432	3.357	1	0.75	1988.03	0.00607	1	K.TVQDALSSVQESDIAVVAR.G	2	IPI00114099
17340	2	0	0.404	3.444	1	0.78	1988.03	0.006925	1	K.TVQDALSSVQESDIAVVAR.G	2	IPI00114099
17341	2	0.0003	0.488	3.179	1	0.78	1988.03	0.006681	1	K.TVQDALSSVQESDIAVVAR.G	2	IPI00114099
17391	4	0.001	0.342	3.38	1	0.31	1988.03	0.003602	0.9999	K.TVQDALSSVQESDIAVVAR.G	2	IPI00114099
17397	4	0.0495	0.198	2.906	1	0.27	1988.03	0.007264	0.9981	K.TVQDALSSVQESDIAVVAR.G	2	IPI00114099
17398	4	0.0764	0.249	2.941	1	0.3	1988.03	0.006288	0.9994	K.TVQDALSSVQESDIAVVAR.G	2	IPI00114099
17555	3	0.0002	0.476	4.019	1	0.51	1988.03	0.011001	1	K.TVQDALSSVQESDIAVVAR.G	2	IPI00114099
17556	3	0.0001	0.413	3.602	1	0.47	1988.03	0.010635	1	K.TVQDALSSVQESDIAVVAR.G	2	IPI00114099
17562	3	0	0.45	4.159	1	0.5	1988.03	0.00862	1	K.TVQDALSSVQESDIAVVAR.G	2	IPI00114099
17563	3	0	0.541	4.223	1	0.47	1988.03	0.00917	1	K.TVQDALSSVQESDIAVVAR.G	2	IPI00114099
17604	2	0	0.45	3.643	1	0.75	1988.03	0.012906	1	K.TVQDALSSVQESDIAVVAR.G	2	IPI00114099
17605	2	0	0.38	3.308	1	0.78	1988.03	0.013272	0.9999	K.TVQDALSSVQESDIAVVAR.G	2	IPI00114099
17611	2	0.0001	0.448	3.054	1	0.75	1988.03	0.00839	1	K.TVQDALSSVQESDIAVVAR.G	2	IPI00114099
17613	2	1.0218	0.212	1.911	1	0.5	1988.03	0.00839	0.9977	K.TVQDALSSVQESDIAVVAR.G	2	IPI00114099
17686	4	0.0005	0.401	3.909	1	0.33	1988.03	0.00702	1	K.TVQDALSSVQESDIAVVAR.G	2	IPI00114099
17692	4	0.0012	0.362	3.535	1	0.31	1988.03	0.008363	1	K.TVQDALSSVQESDIAVVAR.G	2	IPI00114099
17821	3	0.0006	0.5	4.02	1	0.53	1988.03	0.005141	1	K.TVQDALSSVQESDIAVVAR.G	2	IPI00114099
17822	3	5.5143	0.011	1.935	1	0.36	1988.03	0.005141	0.8616	K.TVQDALSSVQESDIAVVAR.G	2	IPI00114099
17828	3	0	0.435	3.97	1	0.51	1988.03	0.009719	1	K.TVQDALSSVQESDIAVVAR.G	2	IPI00114099
17859	4	0.0282	0.225	2.609	1	0.28	1988.03	0.00409	0.9989	K.TVQDALSSVQESDIAVVAR.G	2	IPI00114099
17870	2	0.0012	0.457	3.566	1	0.75	1988.03	0.007413	1	K.TVQDALSSVQESDIAVVAR.G	2	IPI00114099
17871	2	0.0001	0.502	3.503	1	0.69	1988.03	0.007901	1	K.TVQDALSSVQESDIAVVAR.G	2	IPI00114099
17877	2	0	0.449	3.756	1	0.78	1988.03	0.010953	1	K.TVQDALSSVQESDIAVVAR.G	2	IPI00114099
17878	2	0	0.517	3.713	1	0.75	1988.03	0.011807	1	K.TVQDALSSVQESDIAVVAR.G	2	IPI00114099
17923	4	0.0095	0.259	2.902	1	0.27	1988.03	0.01996	0.9983	K.TVQDALSSVQESDIAVVAR.G	2	IPI00114099
18080	3	0	0.443	4.59	1	0.49	1988.03	0.007705	1	K.TVQDALSSVQESDIAVVAR.G	2	IPI00114099
18081	3	0.0001	0.504	4.253	1	0.5	1988.03	0.008254	1	K.TVQDALSSVQESDIAVVAR.G	2	IPI00114099
18087	3	0.0002	0.425	4.454	1	0.47	1988.03	0.000381	1	K.TVQDALSSVQESDIAVVAR.G	2	IPI00114099
18088	3	0.0002	0.484	4.237	1	0.46	1988.03	0.001296	1	K.TVQDALSSVQESDIAVVAR.G	2	IPI00114099
18129	2	0.0001	0.445	3.169	1	0.78	1988.03	0.011685	1	K.TVQDALSSVQESDIAVVAR.G	2	IPI00114099
18131	2	0.45	0.201	2.232	1	0.5	1988.03	0.011685	0.9985	K.TVQDALSSVQESDIAVVAR.G	2	IPI00114099
18136	2	0.0001	0.374	3.202	1	0.78	1988.03	0.012296	0.9999	K.TVQDALSSVQESDIAVVAR.G	2	IPI00114099
18137	2	0.6139	0.173	1.836	1	0.36	1988.03	0.012296	0.9961	K.TVQDALSSVQESDIAVVAR.G	2	IPI00114099
18339	3	0.0105	0.418	4.439	1	0.5	1988.03	0.007522	1	K.TVQDALSSVQESDIAVVAR.G	2	IPI00114099
18340	3	0.0023	0.457	3.161	1	0.47	1988.03	0.004409	1	K.TVQDALSSVQESDIAVVAR.G	2	IPI00114099
18346	3	0.0006	0.421	4.137	1	0.5	1988.03	0.007156	1	K.TVQDALSSVQESDIAVVAR.G	2	IPI00114099
18347	3	0.0007	0.414	3.51	1	0.49	1988.03	0.003677	1	K.TVQDALSSVQESDIAVVAR.G	2	IPI00114099
18388	2	0.0002	0.423	4.095	1	0.72	1988.03	0.009488	1	K.TVQDALSSVQESDIAVVAR.G	2	IPI00114099
18389	2	0.0004	0.396	3.046	1	0.64	1988.03	0.00607	0.9999	K.TVQDALSSVQESDIAVVAR.G	2	IPI00114099
18395	2	0.0002	0.418	3.51	1	0.78	1988.03	0.006681	1	K.TVQDALSSVQESDIAVVAR.G	2	IPI00114099
18397	2	0	0.443	3.023	1	0.75	1988.03	0.003263	1	K.TVQDALSSVQESDIAVVAR.G	2	IPI00114099
18598	3	0.0017	0.458	3.648	1	0.47	1988.03	0.995947	1	K.TVQDALSSVQESDIAVVAR.G	2	IPI00114099
18599	3	0.0007	0.434	3.68	1	0.49	1988.03	0.005947	1	K.TVQDALSSVQESDIAVVAR.G	2	IPI00114099
18605	3	0.0043	0.439	3.331	1	0.42	1988.03	0.004043	1	K.TVQDALSSVQESDIAVVAR.G	2	IPI00114099
18647	2	0.0001	0.471	3.157	1	0.72	1988.03	0.016324	1	K.TVQDALSSVQESDIAVVAR.G	2	IPI00114099
18654	2	0.0001	0.441	3.861	1	0.75	1988.03	0.006558	1	K.TVQDALSSVQESDIAVVAR.G	2	IPI00114099
18655	2	0.0003	0.382	2.51	1	0.67	1988.03	0.007657	0.9998	K.TVQDALSSVQESDIAVVAR.G	2	IPI00114099
18661	2	0.0011	0.452	3.216	1	0.69	1988.03	0.007779	1	K.TVQDALSSVQESDIAVVAR.G	2	IPI00114099
18857	3	0.0008	0.484	2.619	1	0.31	1988.03	0.006423	1	K.TVQDALSSVQESDIAVVAR.G	2	IPI00114099
18915	2	0.0005	0.432	3.23	1	0.61	1988.03	0.009244	1	K.TVQDALSSVQESDIAVVAR.G	2	IPI00114099
18916	2	0.0009	0.385	2.537	1	0.67	1988.03	0.009732	0.9998	K.TVQDALSSVQESDIAVVAR.G	2	IPI00114099
18922	2	0.0002	0.462	2.814	1	0.67	1988.03	0.006558	0.9999	K.TVQDALSSVQESDIAVVAR.G	2	IPI00114099
19280	3	0.0011	0.394	3.434	1	0.36	1988.03	0.007156	0.9999	K.TVQDALSSVQESDIAVVAR.G	2	IPI00114099
19300	3	0.0001	0.503	3.898	1	0.46	1988.03	0.005324	1	K.TVQDALSSVQESDIAVVAR.G	2	IPI00114099
19307	3	0.0381	0.399	2.08	1	0.36	1988.03	0.004775	0.9997	K.TVQDALSSVQESDIAVVAR.G	2	IPI00114099
19359	3	0.0019	0.415	2.975	1	0.42	1988.03	0.013564	0.9999	K.TVQDALSSVQESDIAVVAR.G	2	IPI00114099
19373	2	0.0008	0.476	3.08	1	0.67	1988.03	0.010953	1	K.TVQDALSSVQESDIAVVAR.G	2	IPI00114099
19391	2	0.0001	0.38	3.104	1	0.61	1988.03	0.009244	0.9999	K.TVQDALSSVQESDIAVVAR.G	2	IPI00114099
19406	2	0.0006	0.46	2.459	1	0.64	1988.03	0.010709	0.9999	K.TVQDALSSVQESDIAVVAR.G	2	IPI00114099
19427	2	0.0005	0.408	2.596	1	0.61	1988.03	0.00546	0.9998	K.TVQDALSSVQESDIAVVAR.G	2	IPI00114099
19622	3	0.0018	0.369	3.53	1	0.43	1988.03	0.005874	0.9999	K.TVQDALSSVQESDIAVVAR.G	2	IPI00114099
19638	3	0.0038	0.461	4.031	1	0.4	1988.03	0.004958	1	K.TVQDALSSVQESDIAVVAR.G	2	IPI00114099
19788	3	0	0.445	3.685	1	0.47	1988.03	0.008254	1	K.TVQDALSSVQESDIAVVAR.G	2	IPI00114099
19795	3	0.0006	0.423	3.714	1	0.42	1988.03	0.008254	1	K.TVQDALSSVQESDIAVVAR.G	2	IPI00114099
19796	2	0.0232	0.236	2.338	1	0.61	1988.03	0.009976	0.9991	K.TVQDALSSVQESDIAVVAR.G	2	IPI00114099
19797	2	0.0004	0.482	2.398	1	0.64	1988.03	0.009976	0.9999	K.TVQDALSSVQESDIAVVAR.G	2	IPI00114099
19802	2	0.0313	0.375	2.06	1	0.44	1988.03	0.003224	0.9996	K.TVQDALSSVQESDIAVVAR.G	2	IPI00114099
20054	3	0.0001	0.501	3.646	1	0.44	1988.03	0.007522	1	K.TVQDALSSVQESDIAVVAR.G	2	IPI00114099
20061	3	0.0096	0.374	3.018	1	0.39	1988.03	0.006972	0.9999	K.TVQDALSSVQESDIAVVAR.G	2	IPI00114099
20062	2	0.0016	0.46	2.273	1	0.53	1988.03	0.010099	0.9999	K.TVQDALSSVQESDIAVVAR.G	2	IPI00114099
20071	2	0.0001	0.537	2.898	1	0.64	1988.03	0.011441	1	K.TVQDALSSVQESDIAVVAR.G	2	IPI00114099
20320	3	0.0138	0.386	3.092	1	0.42	1988.03	0.005691	0.9999	K.TVQDALSSVQESDIAVVAR.G	2	IPI00114099
20321	3	0.0002	0.333	3.399	1	0.4	1988.03	0.006057	0.9999	K.TVQDALSSVQESDIAVVAR.G	2	IPI00114099
20327	3	0.0003	0.492	3.293	1	0.42	1988.03	0.005141	1	K.TVQDALSSVQESDIAVVAR.G	2	IPI00114099
20339	2	0.0005	0.375	2.754	1	0.69	1988.03	0.004361	0.9998	K.TVQDALSSVQESDIAVVAR.G	2	IPI00114099
20388	2	0.0001	0.382	2.718	1	0.64	1988.03	0.007779	0.9998	K.TVQDALSSVQESDIAVVAR.G	2	IPI00114099
20394	2	0.0011	0.423	2.849	1	0.64	1988.03	0.004972	0.9999	K.TVQDALSSVQESDIAVVAR.G	2	IPI00114099
20586	3	0.0041	0.394	2.892	1	0.35	1988.03	0.003493	0.9999	K.TVQDALSSVQESDIAVVAR.G	2	IPI00114099
20589	3	7.0805	0.038	1.462	1	0.26	1988.03	0.006606	0.7857	K.TVQDALSSVQESDIAVVAR.G	2	IPI00114099
20594	3	6.0284	0.001	1.523	5	0.18	1988.03	0.006606	0.6489	K.TVQDALSSVQESDIAVVAR.G	2	IPI00114099
20702	2	0.002	0.387	2.382	1	0.58	1988.03	-0.0004	0.9998	K.TVQDALSSVQESDIAVVAR.G	2	IPI00114099
20853	3	0.005	0.372	3.163	1	0.39	1988.03	0.006423	0.9999	K.TVQDALSSVQESDIAVVAR.G	2	IPI00114099
20857	2	0.0001	0.486	3.217	1	0.69	1988.03	0.006436	1	K.TVQDALSSVQESDIAVVAR.G	2	IPI00114099
20860	3	0.0197	0.415	3.984	1	0.44	1988.03	0.001296	1	K.TVQDALSSVQESDIAVVAR.G	2	IPI00114099
20861	3	0.0002	0.447	3.435	1	0.39	1988.03	0.005874	1	K.TVQDALSSVQESDIAVVAR.G	2	IPI00114099
20869	3	0.0791	0.292	2.178	1	0.33	1988.03	0.01448	0.9987	K.TVQDALSSVQESDIAVVAR.G	2	IPI00114099
20989	2	0.0007	0.436	2.058	1	0.53	1988.03	0.002042	0.9998	K.TVQDALSSVQESDIAVVAR.G	2	IPI00114099
21158	2	0	0.466	2.99	1	0.69	1988.03	0.013516	1	K.TVQDALSSVQESDIAVVAR.G	2	IPI00114099
21213	2	0.1421	0.269	1.422	1	0.36	1988.03	0.006314	0.9961	K.TVQDALSSVQESDIAVVAR.G	2	IPI00114099
21252	2	0.062	0.152	1.641	1	0.5	1988.03	0.010221	0.9926	K.TVQDALSSVQESDIAVVAR.G	2	IPI00114099
21267	2	0.0084	0.403	2.203	1	0.5	1988.03	0.005948	0.9997	K.TVQDALSSVQESDIAVVAR.G	2	IPI00114099
21315	2	0.0212	0.375	2.171	1	0.53	1988.03	0.005582	0.9997	K.TVQDALSSVQESDIAVVAR.G	2	IPI00114099
21444	3	0.0042	0.39	3.322	1	0.4	1988.03	0.008254	0.9999	K.TVQDALSSVQESDIAVVAR.G	2	IPI00114099
21447	3	0.002	0.472	3.852	1	0.43	1988.03	0.004043	1	K.TVQDALSSVQESDIAVVAR.G	2	IPI00114099
21508	3	17.0887	0.015	1.323	1	0.25	1988.03	0.001296	0.675	K.TVQDALSSVQESDIAVVAR.G	2	IPI00114099
21512	3	0.2694	0.212	1.712	1	0.31	1988.03	0.003677	0.9887	K.TVQDALSSVQESDIAVVAR.G	2	IPI00114099
22887	3	0.4121	0.224	1.797	1	0.32	1988.03	0.005947	0.9922	K.TVQDALSSVQESDIAVVAR.G	2	IPI00114099
23152	3	0.0009	0.264	3.108	1	0.39	1988.03	1.4e-05	0.9995	K.TVQDALSSVQESDIAVVAR.G	2	IPI00114099
23166	3	0.0124	0.372	2.599	1	0.38	1988.03	0.006972	0.9998	K.TVQDALSSVQESDIAVVAR.G	2	IPI00114099
23524	3	0.001	0.458	3.917	1	0.4	1988.03	0.013198	1	K.TVQDALSSVQESDIAVVAR.G	2	IPI00114099
25064	3	0.0036	0.419	3.029	1	0.4	1988.03	-0.004014	0.9999	K.TVQDALSSVQESDIAVVAR.G	2	IPI00114099
25070	3	0.0144	0.296	2.491	1	0.32	1988.03	0.002578	0.9993	K.TVQDALSSVQESDIAVVAR.G	2	IPI00114099
25089	3	0.0071	0.347	2.311	1	0.38	1988.03	0.005874	0.9996	K.TVQDALSSVQESDIAVVAR.G	2	IPI00114099
25347	3	0.0336	0.298	2.898	1	0.33	1988.03	0.010268	0.9996	K.TVQDALSSVQESDIAVVAR.G	2	IPI00114099
25354	3	0.0011	0.435	3.358	1	0.43	1988.03	0.006972	1	K.TVQDALSSVQESDIAVVAR.G	2	IPI00114099
25357	3	0.1085	0.312	2.437	1	0.31	1988.03	0.006972	0.9994	K.TVQDALSSVQESDIAVVAR.G	2	IPI00114099
25362	3	0.0001	0.358	3.094	1	0.39	1988.03	0.006789	0.9999	K.TVQDALSSVQESDIAVVAR.G	2	IPI00114099
25672	3	0.0126	0.33	2.822	1	0.36	1988.03	0.005947	0.9997	K.TVQDALSSVQESDIAVVAR.G	2	IPI00114099
25679	3	0.0001	0.539	3.746	1	0.43	1988.03	0.005947	1	K.TVQDALSSVQESDIAVVAR.G	2	IPI00114099
26252	3	0.6558	0.105	2.05	1	0.33	1988.03	0.005947	0.9692	K.TVQDALSSVQESDIAVVAR.G	2	IPI00114099
26261	3	0.1993	0.149	2.099	1	0.35	1988.03	0.005947	0.9857	K.TVQDALSSVQESDIAVVAR.G	2	IPI00114099
26821	3	0.0184	0.352	2.842	1	0.36	1988.03	0.014846	0.9998	K.TVQDALSSVQESDIAVVAR.G	2	IPI00114099
26868	3	0.1102	0.164	2.023	1	0.28	1988.03	0.005141	0.9871	K.TVQDALSSVQESDIAVVAR.G	2	IPI00114099
26891	3	0.0032	0.424	2.824	1	0.42	1988.03	0.010818	0.9999	K.TVQDALSSVQESDIAVVAR.G	2	IPI00114099
26904	3	0.0544	0.367	2.341	1	0.39	1988.03	0.007888	0.9997	K.TVQDALSSVQESDIAVVAR.G	2	IPI00114099
27159	3	0.0044	0.353	2.929	1	0.35	1988.03	0.003127	0.9998	K.TVQDALSSVQESDIAVVAR.G	2	IPI00114099
27161	3	0.4699	0.169	1.825	1	0.33	1988.03	0.010635	0.9825	K.TVQDALSSVQESDIAVVAR.G	2	IPI00114099
27167	3	0.2061	0.253	2.848	1	0.36	1988.03	0.008803	0.9991	K.TVQDALSSVQESDIAVVAR.G	2	IPI00114099
27735	3	0.0967	0.266	1.863	1	0.36	1988.03	0.001113	0.9965	K.TVQDALSSVQESDIAVVAR.G	2	IPI00114099
27745	3	0.0135	0.37	2.652	1	0.35	1988.03	0.005947	0.9998	K.TVQDALSSVQESDIAVVAR.G	2	IPI00114099
27992	3	0.011	0.246	2.77	1	0.35	1988.03	0.006057	0.9989	K.TVQDALSSVQESDIAVVAR.G	2	IPI00114099
28001	3	0.0001	0.415	3.755	1	0.42	1988.03	0.007888	1	K.TVQDALSSVQESDIAVVAR.G	2	IPI00114099
28002	3	0.0096	0.323	2.872	1	0.31	1988.03	0.006972	0.9997	K.TVQDALSSVQESDIAVVAR.G	2	IPI00114099
28009	3	0.0156	0.332	2.412	1	0.38	1988.03	0.008803	0.9995	K.TVQDALSSVQESDIAVVAR.G	2	IPI00114099
28295	3	0.0343	0.37	3.123	1	0.39	1988.03	0.004409	0.9999	K.TVQDALSSVQESDIAVVAR.G	2	IPI00114099
28311	3	0.0069	0.306	3.058	1	0.38	1988.03	0.005691	0.9997	K.TVQDALSSVQESDIAVVAR.G	2	IPI00114099
28314	3	0.3064	0.04	1.874	1	0.33	1988.03	0.007522	0.8945	K.TVQDALSSVQESDIAVVAR.G	2	IPI00114099
28322	3	1.248	0.008	1.895	1	0.29	1988.03	0.004226	0.8478	K.TVQDALSSVQESDIAVVAR.G	2	IPI00114099
28577	3	0.0389	0.341	3.013	1	0.38	1988.03	0.009902	0.9998	K.TVQDALSSVQESDIAVVAR.G	2	IPI00114099
28592	3	0.0003	0.464	3.578	1	0.42	1988.03	0.000381	1	K.TVQDALSSVQESDIAVVAR.G	2	IPI00114099
28631	3	0.0081	0.328	2.676	1	0.36	1988.03	0.002212	0.9996	K.TVQDALSSVQESDIAVVAR.G	2	IPI00114099
28801	3	0.1666	0.167	1.977	1	0.31	1988.03	0.015578	0.9862	K.TVQDALSSVQESDIAVVAR.G	2	IPI00114099
29224	3	0.0231	0.266	2.601	1	0.42	1988.03	0.007339	0.999	K.TVQDALSSVQESDIAVVAR.G	2	IPI00114099
29229	3	0.4362	0.088	1.877	1	0.33	1988.03	0.007339	0.946	K.TVQDALSSVQESDIAVVAR.G	2	IPI00114099
29243	3	0.0084	0.228	2.577	1	0.38	1988.03	0.011001	0.9981	K.TVQDALSSVQESDIAVVAR.G	2	IPI00114099
29585	3	0.0162	0.406	3.645	1	0.42	1988.03	0.010818	1	K.TVQDALSSVQESDIAVVAR.G	2	IPI00114099
29586	3	0.0022	0.446	3.226	1	0.42	1988.03	0.013015	1	K.TVQDALSSVQESDIAVVAR.G	2	IPI00114099
29609	3	0.0025	0.44	3.265	1	0.43	1988.03	0.004409	1	K.TVQDALSSVQESDIAVVAR.G	2	IPI00114099
29611	3	0	0.439	3.834	1	0.46	1988.03	0.011184	1	K.TVQDALSSVQESDIAVVAR.G	2	IPI00114099
29703	2	0.0002	0.468	3.428	1	0.72	1988.03	0.015958	1	K.TVQDALSSVQESDIAVVAR.G	2	IPI00114099
29711	2	0.0006	0.358	2.573	1	0.53	1988.03	0.018155	0.9995	K.TVQDALSSVQESDIAVVAR.G	2	IPI00114099
29733	2	0.0022	0.39	2.295	1	0.5	1988.03	0.011197	0.9997	K.TVQDALSSVQESDIAVVAR.G	2	IPI00114099
29882	3	0.0001	0.455	3.188	1	0.42	1988.03	0.00862	1	K.TVQDALSSVQESDIAVVAR.G	2	IPI00114099
29889	3	0	0.429	3.871	1	0.47	1988.03	0.00862	1	K.TVQDALSSVQESDIAVVAR.G	2	IPI00114099
29890	3	0.0019	0.38	3.008	1	0.39	1988.03	0.010268	0.9999	K.TVQDALSSVQESDIAVVAR.G	2	IPI00114099
29896	3	0.0075	0.295	2.861	1	0.39	1988.03	0.010451	0.9995	K.TVQDALSSVQESDIAVVAR.G	2	IPI00114099
30003	2	0.0001	0.391	3.22	1	0.69	1988.03	0.010099	0.9999	K.TVQDALSSVQESDIAVVAR.G	2	IPI00114099
30011	2	0.0023	0.348	3.061	1	0.67	1988.03	0.005094	0.9999	K.TVQDALSSVQESDIAVVAR.G	2	IPI00114099
30015	2	0.0032	0.408	2.051	1	0.47	1988.03	0.008634	0.9997	K.TVQDALSSVQESDIAVVAR.G	2	IPI00114099
30022	2	0	0.535	2.984	1	0.58	1988.03	0.008145	1	K.TVQDALSSVQESDIAVVAR.G	2	IPI00114099
30169	3	0.0004	0.425	4.101	1	0.46	1988.03	0.010635	1	K.TVQDALSSVQESDIAVVAR.G	2	IPI00114099
30170	3	0.0223	0.321	2.249	1	0.4	1988.03	0.008987	0.9993	K.TVQDALSSVQESDIAVVAR.G	2	IPI00114099
30176	3	0.0035	0.344	2.942	1	0.42	1988.03	0.005324	0.9998	K.TVQDALSSVQESDIAVVAR.G	2	IPI00114099
30177	3	0.0822	0.302	2.267	1	0.38	1988.03	0.008803	0.999	K.TVQDALSSVQESDIAVVAR.G	2	IPI00114099
30391	2	0.0124	0.363	1.859	1	0.5	1988.03	0.008145	0.9994	K.TVQDALSSVQESDIAVVAR.G	2	IPI00114099
31868	2	0.0001	0.389	3.438	1	0.67	1988.03	0.009488	1	K.TVQDALSSVQESDIAVVAR.G	2	IPI00114099
31876	2	0.0003	0.4	3.088	1	0.61	1988.03	0.010709	0.9999	K.TVQDALSSVQESDIAVVAR.G	2	IPI00114099
31899	3	0	0.426	3.729	1	0.42	1988.03	2.01595	0.9996	K.TVQDALSSVQESDIAVVAR.G	2	IPI00114099
31905	3	0.0005	0.321	3.499	1	0.46	1988.03	0.008437	0.9998	K.TVQDALSSVQESDIAVVAR.G	2	IPI00114099
18943	2	0.024	0.357	1.535	1	0.31	2137.93	0.008507	0.9987	K.FTGFWDSNPEDQPTPAIES.-	2	IPI00114099
18945	3	0.0044	0.417	2.361	1	0.24	2137.93	0.005442	0.9999	K.FTGFWDSNPEDQPTPAIES.-	2	IPI00114099
18949	3	0.0065	0.397	2.582	2	0.19	2137.93	0.008189	0.9998	K.FTGFWDSNPEDQPTPAIES.-	2	IPI00114099
18950	3	1.2316	0.031	1.795	1	0.21	2137.93	0.008921	0.8655	K.FTGFWDSNPEDQPTPAIES.-	2	IPI00114099
18951	2	0.1122	0.334	1.743	1	0.36	2137.93	0.011925	0.999	K.FTGFWDSNPEDQPTPAIES.-	2	IPI00114099
18953	2	1.4045	0.104	1.122	1	0.28	2137.93	0.010704	0.9512	K.FTGFWDSNPEDQPTPAIES.-	2	IPI00114099
18955	3	0.0691	0.301	2.15	1	0.19	2137.93	0.007456	0.9988	K.FTGFWDSNPEDQPTPAIES.-	2	IPI00114099
19002	2	0.9295	0.143	1.384	1	0.31	2137.93	0.00924	0.9847	K.FTGFWDSNPEDQPTPAIES.-	2	IPI00114099
19021	2	0.7503	0.193	1.367	1	0.31	2137.93	0.007042	0.9903	K.FTGFWDSNPEDQPTPAIES.-	2	IPI00114099
19207	3	0.0998	0.337	2.012	2	0.15	2629.17	0.011766	0.9947	K.FTDKFTGFWDSNPEDQPTPAIES.-	2	IPI00114099
19208	3	0.003	0.377	2.61	1	0.19	2629.17	0.013597	0.999	K.FTDKFTGFWDSNPEDQPTPAIES.-	2	IPI00114099
19222	2	0	0.538	2.385	1	0.5	2629.17	0.005615	1	K.FTDKFTGFWDSNPEDQPTPAIES.-	2	IPI00114099
19224	2	0	0.623	2.76	1	0.48	2629.17	0.012451	1	K.FTDKFTGFWDSNPEDQPTPAIES.-	2	IPI00114099
19228	2	0	0.63	2.828	1	0.48	2629.17	0.007079	1	K.FTDKFTGFWDSNPEDQPTPAIES.-	2	IPI00114099
19229	2	0	0.596	2.799	1	0.5	2629.17	0.008056	1	K.FTDKFTGFWDSNPEDQPTPAIES.-	2	IPI00114099
19258	2	0.1033	0.21	1.736	1	0.3	2629.17	0.017333	0.9611	K.FTDKFTGFWDSNPEDQPTPAIES.-	2	IPI00114099
19265	2	0.0039	0.283	2.025	1	0.36	2629.17	0.011962	0.994	K.FTDKFTGFWDSNPEDQPTPAIES.-	2	IPI00114099
13460	2	0.0001	0.471	3.002	1	0.71	1544.83	0.005888	1	D.ALSSVQESDIAVVAR.G	2	IPI00114099
13467	2	0.0001	0.454	2.985	1	0.68	1544.83	0.0054	1	D.ALSSVQESDIAVVAR.G	2	IPI00114099
10706	2	0.0465	0.372	1.504	1	0.55	1284.59	0.005386	0.9664	L.GSVQGYMEQASK.T	3	IPI00114099
10711	2	0.0016	0.44	2.014	1	0.55	1284.59	0.00502	0.9931	L.GSVQGYMEQASK.T	3	IPI00114099
10223	2	0.0002	0.491	2.67	1	0.65	1227.57	0.002716	1	G.SVQGYMEQASK.T	3	IPI00114099
10231	2	0.0001	0.48	2.512	1	0.7	1227.57	0.004547	1	G.SVQGYMEQASK.T	3	IPI00114099
10237	2	0.0008	0.403	2.517	1	0.8	1227.57	0.002472	0.9958	G.SVQGYMEQASK.T	3	IPI00114099
19244	2	0	0.605	3.372	1	0.7	1710.87	0.00854	1	G.SLLLGSVQGYMEQASK.T	3	IPI00114099
19249	2	0	0.604	3.676	1	0.73	1710.87	0.011957	1	G.SLLLGSVQGYMEQASK.T	3	IPI00114099
19250	2	0	0.625	3.157	1	0.67	1710.87	0.010249	1	G.SLLLGSVQGYMEQASK.T	3	IPI00114099
19256	2	0	0.628	3.564	1	0.67	1710.87	0.011591	1	G.SLLLGSVQGYMEQASK.T	3	IPI00114099
19272	3	0	0.523	4.461	1	0.45	1710.87	0.022347	1	G.SLLLGSVQGYMEQASK.T	3	IPI00114099
19278	3	0	0.503	4.159	1	0.47	1710.87	-0.007653	1	G.SLLLGSVQGYMEQASK.T	3	IPI00114099
15241	2	0	0.53	2.375	1	0.5	1726.87	0.004973	1	G.SLLLGSVQGYM*EQASK.T	3	IPI00114099
15246	2	0.0002	0.462	2.553	1	0.53	1726.87	0.01132	0.9966	G.SLLLGSVQGYM*EQASK.T	3	IPI00114099
15452	3	0.0018	0.469	2.599	1	0.3	1726.87	0.012467	0.9985	G.SLLLGSVQGYM*EQASK.T	3	IPI00114099
15518	2	0.0001	0.513	2.588	1	0.53	1726.87	0.005827	1	G.SLLLGSVQGYM*EQASK.T	3	IPI00114099
15527	2	0.0006	0.483	2.369	1	0.4	1726.87	0.009855	0.9964	G.SLLLGSVQGYM*EQASK.T	3	IPI00114099
21352	3	0.0033	0.307	3.323	2	0.18	2125.05	5.2e-05	0.9903	E.EVEGSLLLGSVQGYMEQASK.T	3	IPI00114099
21357	3	0.0822	0.24	2.173	5	0.16	2125.05	-0.00654	0.6864	E.EVEGSLLLGSVQGYMEQASK.T	3	IPI00114099
21361	2	0.0001	0.51	2.436	1	0.37	2125.05	1.00409	0.9886	E.EVEGSLLLGSVQGYMEQASK.T	3	IPI00114099
21372	2	0	0.59	3.195	1	0.47	2125.05	0.013127	1	E.EVEGSLLLGSVQGYMEQASK.T	3	IPI00114099
21374	2	0	0.527	2.796	1	0.39	2125.05	0.015813	1	E.EVEGSLLLGSVQGYMEQASK.T	3	IPI00114099
21380	2	0.0017	0.476	1.794	1	0.37	2125.05	0.013127	0.9915	E.EVEGSLLLGSVQGYMEQASK.T	3	IPI00114099
18124	3	0.019	0.263	2.044	1	0.19	2254.09	0.009637	0.9137	A.EEVEGSLLLGSVQGYMEQASK.T	3	IPI00114099
21498	3	0.0117	0.351	2.939	1	0.21	2254.09	0.016229	0.9914	A.EEVEGSLLLGSVQGYMEQASK.T	3	IPI00114099
21503	3	0	0.575	5.38	1	0.32	2254.09	0.007989	1	A.EEVEGSLLLGSVQGYMEQASK.T	3	IPI00114099
21504	2	0	0.569	3.198	1	0.45	2254.09	0.013252	1	A.EEVEGSLLLGSVQGYMEQASK.T	3	IPI00114099
21505	2	0	0.51	3.368	1	0.52	2254.09	0.015449	1	A.EEVEGSLLLGSVQGYMEQASK.T	3	IPI00114099
21510	2	0	0.582	3.797	1	0.55	2254.09	0.010078	1	A.EEVEGSLLLGSVQGYMEQASK.T	3	IPI00114099
21511	2	0.0002	0.406	2.888	1	0.5	2254.09	0.012275	0.9964	A.EEVEGSLLLGSVQGYMEQASK.T	3	IPI00114099
21526	2	0.8235	0.16	1.909	4	0.3	2254.09	0.01667	0.762	A.EEVEGSLLLGSVQGYMEQASK.T	3	IPI00114099
21535	2	0.0032	0.405	2.835	1	0.35	2254.09	0.010322	0.9961	A.EEVEGSLLLGSVQGYMEQASK.T	3	IPI00114099
21538	3	0	0.529	3.75	1	0.28	2254.09	0.010187	1	A.EEVEGSLLLGSVQGYMEQASK.T	3	IPI00114099
21545	3	0	0.546	5.802	1	0.35	2254.09	0.011285	1	A.EEVEGSLLLGSVQGYMEQASK.T	3	IPI00114099
21602	4	0.1891	0.153	2.162	1	0.2	2254.09	0.00407	0.7746	A.EEVEGSLLLGSVQGYMEQASK.T	3	IPI00114099
21776	2	0	0.561	3.814	1	0.57	2254.09	0.00666	1	A.EEVEGSLLLGSVQGYMEQASK.T	3	IPI00114099
21777	2	0	0.572	3.713	1	0.43	2254.09	0.00666	1	A.EEVEGSLLLGSVQGYMEQASK.T	3	IPI00114099
21783	2	0	0.616	4.483	1	0.55	2254.09	0.00373	1	A.EEVEGSLLLGSVQGYMEQASK.T	3	IPI00114099
21784	2	0	0.54	3.52	1	0.5	2254.09	0.005195	1	A.EEVEGSLLLGSVQGYMEQASK.T	3	IPI00114099
21790	2	0	0.597	4.108	1	0.55	2254.09	0.008125	1	A.EEVEGSLLLGSVQGYMEQASK.T	3	IPI00114099
21811	3	0	0.576	6.2	1	0.45	2254.09	0.007257	1	A.EEVEGSLLLGSVQGYMEQASK.T	3	IPI00114099
21812	3	0	0.5	4.56	1	0.31	2254.09	0.006891	1	A.EEVEGSLLLGSVQGYMEQASK.T	3	IPI00114099
21818	3	0	0.533	6.181	1	0.38	2254.09	0.009271	1	A.EEVEGSLLLGSVQGYMEQASK.T	3	IPI00114099
21819	3	0	0.619	5.003	1	0.32	2254.09	0.007623	1	A.EEVEGSLLLGSVQGYMEQASK.T	3	IPI00114099
22082	2	0.0001	0.518	3.467	1	0.45	2254.09	1.0091	1	A.EEVEGSLLLGSVQGYMEQASK.T	3	IPI00114099
22089	2	0	0.567	3.698	1	0.5	2254.09	1.0113	1	A.EEVEGSLLLGSVQGYMEQASK.T	3	IPI00114099
22094	3	0	0.515	4.593	1	0.31	2254.09	0.002862	1	A.EEVEGSLLLGSVQGYMEQASK.T	3	IPI00114099
22095	3	0	0.579	5.2	1	0.3	2254.09	0.002862	1	A.EEVEGSLLLGSVQGYMEQASK.T	3	IPI00114099
22099	3	0	0.54	5.68	1	0.36	2254.09	0.011835	1	A.EEVEGSLLLGSVQGYMEQASK.T	3	IPI00114099
22107	3	0.0036	0.27	2.791	1	0.19	2254.09	0.004877	0.9732	A.EEVEGSLLLGSVQGYMEQASK.T	3	IPI00114099
22116	3	0.0007	0.493	2.958	1	0.22	2254.09	0.013299	1	A.EEVEGSLLLGSVQGYMEQASK.T	3	IPI00114099
22474	3	0	0.45	3.255	1	0.22	2254.09	0.008722	0.9988	A.EEVEGSLLLGSVQGYMEQASK.T	3	IPI00114099
23015	3	0	0.341	3.986	1	0.28	2254.09	1.00463	0.9923	A.EEVEGSLLLGSVQGYMEQASK.T	3	IPI00114099
23018	3	0.0001	0.377	2.715	1	0.2	2254.09	0.997491	0.8942	A.EEVEGSLLLGSVQGYMEQASK.T	3	IPI00114099
23023	3	0.0004	0.385	2.804	1	0.16	2254.09	0.997491	0.9137	A.EEVEGSLLLGSVQGYMEQASK.T	3	IPI00114099
23055	2	0.0167	0.335	2.307	3	0.28	2254.09	0.996894	0.6751	A.EEVEGSLLLGSVQGYMEQASK.T	3	IPI00114099
23073	2	0.0001	0.528	2.776	1	0.4	2254.09	0.995674	1	A.EEVEGSLLLGSVQGYMEQASK.T	3	IPI00114099
29754	3	0	0.527	4.114	1	0.3	2254.09	1.01892	1	A.EEVEGSLLLGSVQGYMEQASK.T	3	IPI00114099
29800	3	0.0029	0.451	3.01	1	0.26	2254.09	0.006708	0.9985	A.EEVEGSLLLGSVQGYMEQASK.T	3	IPI00114099
29803	3	0.0225	0.316	2.273	2	0.17	2254.09	0.006708	0.9671	A.EEVEGSLLLGSVQGYMEQASK.T	3	IPI00114099
29834	3	0.2969	0.159	1.982	1	0.16	2254.09	0.009271	0.6418	A.EEVEGSLLLGSVQGYMEQASK.T	3	IPI00114099
30115	3	0.0001	0.453	3.28	1	0.26	2254.09	1.00665	0.998	A.EEVEGSLLLGSVQGYMEQASK.T	3	IPI00114099
30181	3	0.0003	0.432	2.968	1	0.24	2254.09	1.01177	0.9963	A.EEVEGSLLLGSVQGYMEQASK.T	3	IPI00114099
31871	2	0.0004	0.437	2.752	1	0.35	2254.09	0.013008	0.9967	A.EEVEGSLLLGSVQGYMEQASK.T	3	IPI00114099
17525	3	0.0003	0.479	2.9	1	0.17	2270.09	0.009747	0.9989	A.EEVEGSLLLGSVQGYM*EQASK.T	3	IPI00114099
17536	3	0	0.617	4.991	1	0.34	2270.09	0.009747	1	A.EEVEGSLLLGSVQGYM*EQASK.T	3	IPI00114099
17541	2	0.0003	0.477	3.109	1	0.52	2270.09	0.006145	1	A.EEVEGSLLLGSVQGYM*EQASK.T	3	IPI00114099
17543	2	0	0.499	3.024	1	0.52	2270.09	0.006145	1	A.EEVEGSLLLGSVQGYM*EQASK.T	3	IPI00114099
17548	2	0	0.544	4.085	1	0.52	2270.09	0.001018	1	A.EEVEGSLLLGSVQGYM*EQASK.T	3	IPI00114099
17549	2	0	0.593	3.421	1	0.55	2270.09	0.002971	1	A.EEVEGSLLLGSVQGYM*EQASK.T	3	IPI00114099
17755	3	0.0283	0.366	2.691	4	0.16	2270.09	0.006986	0.9895	A.EEVEGSLLLGSVQGYM*EQASK.T	3	IPI00114099
17786	3	0.021	0.317	3.085	1	0.26	2270.09	0.013211	0.9907	A.EEVEGSLLLGSVQGYM*EQASK.T	3	IPI00114099
17793	3	0	0.6	5.741	1	0.43	2270.09	0.007718	1	A.EEVEGSLLLGSVQGYM*EQASK.T	3	IPI00114099
17794	3	0	0.554	5.306	1	0.41	2270.09	0.007535	1	A.EEVEGSLLLGSVQGYM*EQASK.T	3	IPI00114099
17800	3	0	0.583	5.548	1	0.4	2270.09	0.015592	1	A.EEVEGSLLLGSVQGYM*EQASK.T	3	IPI00114099
17801	3	0	0.577	4.802	1	0.34	2270.09	0.015226	1	A.EEVEGSLLLGSVQGYM*EQASK.T	3	IPI00114099
17807	2	0	0.6	4.395	1	0.55	2270.09	0.010295	1	A.EEVEGSLLLGSVQGYM*EQASK.T	3	IPI00114099
17808	2	0	0.569	3.978	1	0.55	2270.09	0.011028	1	A.EEVEGSLLLGSVQGYM*EQASK.T	3	IPI00114099
17814	2	0	0.562	3.797	1	0.52	2270.09	0.011028	1	A.EEVEGSLLLGSVQGYM*EQASK.T	3	IPI00114099
17815	2	0	0.585	4.078	1	0.6	2270.09	0.01176	1	A.EEVEGSLLLGSVQGYM*EQASK.T	3	IPI00114099
17837	2	0.0286	0.203	1.999	2	0.28	2270.09	0.00468	0.9227	A.EEVEGSLLLGSVQGYM*EQASK.T	3	IPI00114099
17842	2	0.0024	0.424	2.951	1	0.32	2270.09	0.006145	0.997	A.EEVEGSLLLGSVQGYM*EQASK.T	3	IPI00114099
18052	3	0	0.547	4.157	1	0.3	2270.09	0.013394	1	A.EEVEGSLLLGSVQGYM*EQASK.T	3	IPI00114099
18053	3	0	0.557	4.744	1	0.35	2270.09	0.014493	1	A.EEVEGSLLLGSVQGYM*EQASK.T	3	IPI00114099
18059	3	0	0.536	5.521	1	0.35	2270.09	0.008268	1	A.EEVEGSLLLGSVQGYM*EQASK.T	3	IPI00114099
18060	3	0	0.564	4.427	1	0.26	2270.09	0.008634	1	A.EEVEGSLLLGSVQGYM*EQASK.T	3	IPI00114099
18066	2	0	0.576	3.051	1	0.5	2270.09	0.007121	1	A.EEVEGSLLLGSVQGYM*EQASK.T	3	IPI00114099
18067	2	0	0.585	2.827	1	0.47	2270.09	0.009074	1	A.EEVEGSLLLGSVQGYM*EQASK.T	3	IPI00114099
18073	2	0	0.541	3.264	1	0.43	2270.09	0.023967	1	A.EEVEGSLLLGSVQGYM*EQASK.T	3	IPI00114099
18076	2	0	0.57	3.55	1	0.52	2270.09	0.023723	1	A.EEVEGSLLLGSVQGYM*EQASK.T	3	IPI00114099
18311	3	0	0.52	4.824	1	0.38	2270.09	0.01138	1	A.EEVEGSLLLGSVQGYM*EQASK.T	3	IPI00114099
18312	3	0	0.515	4.034	1	0.3	2270.09	0.01138	1	A.EEVEGSLLLGSVQGYM*EQASK.T	3	IPI00114099
18318	3	0	0.508	4.588	1	0.28	2270.09	0.010648	1	A.EEVEGSLLLGSVQGYM*EQASK.T	3	IPI00114099
18319	3	0	0.575	3.659	1	0.31	2270.09	0.010648	1	A.EEVEGSLLLGSVQGYM*EQASK.T	3	IPI00114099
18325	2	0	0.401	3.036	1	0.45	2270.09	0.010051	0.9967	A.EEVEGSLLLGSVQGYM*EQASK.T	3	IPI00114099
18326	2	0	0.465	3.357	1	0.5	2270.09	0.006389	1	A.EEVEGSLLLGSVQGYM*EQASK.T	3	IPI00114099
18332	2	0	0.548	2.94	1	0.4	2270.09	0.011516	1	A.EEVEGSLLLGSVQGYM*EQASK.T	3	IPI00114099
18334	2	0	0.416	3.462	1	0.52	2270.09	0.013713	1	A.EEVEGSLLLGSVQGYM*EQASK.T	3	IPI00114099
18572	3	0.0001	0.495	3.22	1	0.25	2270.09	0.008817	1	A.EEVEGSLLLGSVQGYM*EQASK.T	3	IPI00114099
18573	3	0.0006	0.413	3.197	1	0.26	2270.09	0.00662	0.9979	A.EEVEGSLLLGSVQGYM*EQASK.T	3	IPI00114099
18577	3	0	0.567	4.595	1	0.34	2270.09	0.00662	1	A.EEVEGSLLLGSVQGYM*EQASK.T	3	IPI00114099
18578	3	0.0051	0.385	2.692	1	0.24	2270.09	0.007901	0.9946	A.EEVEGSLLLGSVQGYM*EQASK.T	3	IPI00114099
18585	2	0	0.503	3.554	1	0.5	2270.09	0.018108	1	A.EEVEGSLLLGSVQGYM*EQASK.T	3	IPI00114099
18586	2	0.0002	0.302	2.456	1	0.43	2270.09	0.013225	0.9864	A.EEVEGSLLLGSVQGYM*EQASK.T	3	IPI00114099
18591	2	0.0012	0.324	2.314	1	0.45	2270.09	0.011272	0.9863	A.EEVEGSLLLGSVQGYM*EQASK.T	3	IPI00114099
18592	2	0.0001	0.424	2.254	1	0.43	2270.09	0.013225	0.9935	A.EEVEGSLLLGSVQGYM*EQASK.T	3	IPI00114099
18829	3	0.0001	0.428	3.933	1	0.2	2270.09	0.011197	1	A.EEVEGSLLLGSVQGYM*EQASK.T	3	IPI00114099
18830	3	0.0001	0.404	2.959	1	0.21	2270.09	0.012479	0.997	A.EEVEGSLLLGSVQGYM*EQASK.T	3	IPI00114099
18836	3	0.0004	0.458	3.196	1	0.29	2270.09	0.008451	0.9989	A.EEVEGSLLLGSVQGYM*EQASK.T	3	IPI00114099
18848	2	0.0003	0.426	2.607	1	0.43	2270.09	0.007121	0.9958	A.EEVEGSLLLGSVQGYM*EQASK.T	3	IPI00114099
18853	2	0.0035	0.268	2.341	1	0.4	2270.09	0.012004	0.9786	A.EEVEGSLLLGSVQGYM*EQASK.T	3	IPI00114099
19379	3	0	0.499	3.441	1	0.22	2270.09	0.006986	1	A.EEVEGSLLLGSVQGYM*EQASK.T	3	IPI00114099
19387	3	0	0.513	3.448	1	0.19	2270.09	0.006986	1	A.EEVEGSLLLGSVQGYM*EQASK.T	3	IPI00114099
19478	3	0.0998	0.287	1.958	2	0.17	2270.09	0.007352	0.9155	A.EEVEGSLLLGSVQGYM*EQASK.T	3	IPI00114099
19491	3	0.0136	0.396	2.395	1	0.22	2270.09	0.003873	0.9932	A.EEVEGSLLLGSVQGYM*EQASK.T	3	IPI00114099
19757	3	0.0213	0.337	2.225	1	0.2	2270.09	0.011197	0.9787	A.EEVEGSLLLGSVQGYM*EQASK.T	3	IPI00114099
19764	3	0	0.54	3.083	1	0.22	2270.09	0.009732	1	A.EEVEGSLLLGSVQGYM*EQASK.T	3	IPI00114099
20107	3	0.0001	0.454	3.075	1	0.25	2270.09	0.004239	0.9987	A.EEVEGSLLLGSVQGYM*EQASK.T	3	IPI00114099
20133	3	0.0448	0.329	1.887	4	0.15	2270.09	0.005155	0.9378	A.EEVEGSLLLGSVQGYM*EQASK.T	3	IPI00114099
20161	3	0.0622	0.273	2.23	1	0.2	2270.09	0.007169	0.9445	A.EEVEGSLLLGSVQGYM*EQASK.T	3	IPI00114099
20847	3	0.0211	0.364	2.459	1	0.17	2270.09	-0.001071	0.9899	A.EEVEGSLLLGSVQGYM*EQASK.T	3	IPI00114099
14043	2	1.0625	0.252	1.628	1	0.56	927.562	0.005841	0.9979	K.ELGVGLALR.K	3	IPI00114162
14049	2	0.9856	0.255	1.604	1	0.63	927.562	0.00462	0.9979	K.ELGVGLALR.K	3	IPI00114162
12426	2	6.8557	0.096	1.602	26	0.38	975.547	0.01046	0.9748	K.LLLSTDSAR.Q	2	IPI00114641
12494	2	0.0075	0.384	2.59	1	0.7	1258.64	0.014124	0.9999	R.ENIIDLSNANR.C	22	IPI00115243
12502	2	0.0038	0.423	2.625	1	0.7	1258.64	0.014124	0.9999	R.ENIIDLSNANR.C	22	IPI00115243
18743	2	0.1936	0.261	1.5	1	0.42	1570.67	0.003666	0.9013	K.AGEYSVTYDGFNTF.T	31	IPI00115243
9503	2	1.0775	0.219	1.53	1	0.5	1003.49	-0.001476	0.9957	R.EPDLSSDIK.E	34	IPI00115243
9562	2	16.6481	0.122	1.432	1	0.5	1003.49	-0.001476	0.9847	R.EPDLSSDIK.E	34	IPI00115243
8677	3	21.1073	0.578	0.712	1	0.1	2002.4	0.033647	0.5193	V.AAIVVVVIIIVTLVLILLK.M	3	IPI00115469
10539	3	0.0057	0.294	2.783	1	0.33	1796.83	0.00969	0.9334	T.TDTEDKGEFLSEGGGVR.G	2	IPI00115522
10549	3	0.0011	0.369	3.447	1	0.41	1796.83	0.00676	0.9891	T.TDTEDKGEFLSEGGGVR.G	2	IPI00115522
10565	2	0.0157	0.362	1.806	1	0.44	1796.83	-0.000307	0.8768	T.TDTEDKGEFLSEGGGVR.G	2	IPI00115522
10578	2	0.0001	0.42	2.929	1	0.53	1796.83	0.004088	0.9806	T.TDTEDKGEFLSEGGGVR.G	2	IPI00115522
16150	4	0.0169	0.373	2.531	1	0.15	2816.29	0.010097	1	K.THSDSDILTNIEDPSSHVPEFSSSSK.T	2	IPI00115522
16164	4	3.4835	0.018	1.688	1	0.13	2816.29	0.012471	0.8782	K.THSDSDILTNIEDPSSHVPEFSSSSK.T	2	IPI00115522
16178	4	0.4797	0.137	2.007	1	0.12	2816.29	0.012471	0.9891	K.THSDSDILTNIEDPSSHVPEFSSSSK.T	2	IPI00115522
4130	2	1.4829	0.134	2.062	1	0.83	860.472	0.001036	0.7367	Q.KDLEEVK.V	3	IPI00115650
8854	2	6.9206	0.01	1.592	2	0.67	965.436	0.001309	0.5458	H.WPEYDQK.E	3	IPI00115867
16640	2	1.1068	0.042	1.261	2	0.39	1266.64	0.00213	0.7075	R.ARPFERSTM*R.S	5	IPI00116502
18216	2	0.2289	0.147	1.815	1	0.55	1277.71	0.009042	0.9957	K.LALDIEIATYR.K	6	IPI00117042
18222	2	0.6313	0.081	1.688	1	0.7	1277.71	0.008065	0.9889	K.LALDIEIATYR.K	6	IPI00117042
18228	3	0.2858	0.127	1.948	2	0.38	1277.71	0.006251	0.9779	K.LALDIEIATYR.K	6	IPI00117042
18234	3	0.2661	0.168	2.175	1	0.43	1277.71	0.004695	0.9941	K.LALDIEIATYR.K	6	IPI00117042
18367	2	0.0001	0.446	2.631	1	0.7	1277.71	0.002724	0.9999	K.LALDIEIATYR.K	6	IPI00117042
18374	2	0.0002	0.509	2.637	1	0.7	1277.71	0.002724	1	K.LALDIEIATYR.K	6	IPI00117042
11459	2	3.5494	0.07	1.411	1	0.56	1041.47	0.001924	0.5483	S.TEGHSGPSNR.D	2	IPI00117758
12873	3	4.4504	0.007	1.444	33	0.17	1457.73	0.003678	0.5693	R.CPAPGPHPALVEGR.R	2	IPI00117780
16871	2	0.002	0.376	2.149	1	0.75	1130.53	0.004309	0.9998	R.EAFQEFFGR.G	2	IPI00118455
16878	2	0.0037	0.353	2.155	1	0.81	1130.53	0.002967	0.9997	R.EAFQEFFGR.G	2	IPI00118455
3735	2	2.5717	0.113	1.1	4	0.5	894.406	0.001179	0.9365	R.GNYDAAQR.G	3	IPI00118455
8653	2	0.0079	0.325	2.186	1	0.55	1397.64	0.016124	0.9994	R.NNFETLDECKK.I	5	IPI00118737
8660	2	0.013	0.356	2.227	1	0.6	1397.64	0.006392	0.9997	R.NNFETLDECKK.I	5	IPI00118737
8515	2	4.2533	0.077	1.742	11	0.43	967.455	0.017424	0.971	K.TCIPGYEK.T	5	IPI00118737
17298	3	0	0.451	3.893	1	0.35	2397.06	0.002795	1	K.AASGAERPDFCFLEEDPGLCR.G	5	IPI00118737
17306	3	0.0001	0.541	4.606	1	0.36	2397.06	0.006641	1	K.AASGAERPDFCFLEEDPGLCR.G	5	IPI00118737
17307	3	0.0001	0.428	3.889	1	0.34	2397.06	0.006641	1	K.AASGAERPDFCFLEEDPGLCR.G	5	IPI00118737
17312	3	0.0001	0.489	3.409	1	0.32	2397.06	0.008106	1	K.AASGAERPDFCFLEEDPGLCR.G	5	IPI00118737
15882	4	0.0183	0.34	2.877	1	0.17	2812.25	0.012753	0.9965	A.LSEEADDTDSELGSMKPLHTFCAMK.A	5	IPI00118737
15899	4	0.2287	0.171	2.232	1	0.14	2812.25	0.005429	0.8377	A.LSEEADDTDSELGSMKPLHTFCAMK.A	5	IPI00118737
8316	2	0.0967	0.291	2.074	1	0.69	1126.57	3.1e-05	0.9913	K.LCEEHGIIR.E	5	IPI00120832
7959	2	0.1953	0.339	1.391	1	0.71	1051.54	0.016253	0.6586	W.KEDVELYR.Q	2	IPI00121209
12273	2	0.023	0.294	2.058	1	0.86	1051.54	0.010824	0.9118	W.KEDVELYR.Q	2	IPI00121209
12282	2	0.0752	0.288	2.131	1	0.93	1051.54	0.010824	0.9186	W.KEDVELYR.Q	2	IPI00121209
13212	2	0.059	0.297	2.047	1	0.58	1433.72	0.009736	0.9767	W.DTLGSTVSQLQER.L	2	IPI00121209
13216	2	0.0049	0.34	2.157	1	0.67	1433.72	0.007172	0.9866	W.DTLGSTVSQLQER.L	2	IPI00121209
14317	2	0.0003	0.441	2.381	1	0.78	1109.56	0.014124	0.9788	V.YVDAVKDSGR.D	2	IPI00121209
12729	2	1.6143	0.101	1.309	1	0.44	1167.57	0.00226	0.5567	V.QPYLDEFQK.K	2	IPI00121209
13535	2	0.4678	0.258	1.534	1	0.38	1167.57	0.001406	0.9249	V.QPYLDEFQK.K	2	IPI00121209
13548	2	0.1701	0.307	1.518	1	0.5	1167.57	0.002749	0.9497	V.QPYLDEFQK.K	2	IPI00121209
13861	2	0	0.353	3.447	1	0.77	1368.72	0.002998	0.9839	V.KDFANVYVDAVK.D	2	IPI00121209
13867	2	0	0.374	3.53	1	0.86	1368.72	0.002021	1	V.KDFANVYVDAVK.D	2	IPI00121209
10825	2	0.0009	0.428	2.76	1	0.64	1241.65	0.008508	0.9971	V.APLGAELQESAR.Q	2	IPI00121209
10828	2	0.0003	0.455	2.74	1	0.77	1241.65	0.004236	1	V.APLGAELQESAR.Q	2	IPI00121209
6714	2	0.728	0.168	1.404	1	0.83	932.458	0.002546	0.7972	T.LNEYHTR.A	2	IPI00121209
6720	2	0.1575	0.232	1.935	1	0.92	932.458	-0.005776	0.9207	T.LNEYHTR.A	2	IPI00121209
7144	2	0.1948	0.189	1.925	1	0.92	932.458	0.000837	0.9556	T.LNEYHTR.A	2	IPI00121209
7150	2	0.1235	0.149	2.131	1	0.92	932.458	0.001203	0.9591	T.LNEYHTR.A	2	IPI00121209
7251	1	2.6459	0.08	1.318	1	0.5	932.458	0.0015	0.7868	T.LNEYHTR.A	2	IPI00121209
25602	3	0.4179	0.235	1.861	5	0.1	3143.6	0.008864	0.7315	S.SSLGQQLNLNLLENWDTLGSTVSQLQER.L	2	IPI00121209
25605	3	0.0014	0.372	2.352	1	0.15	3143.6	1.02875	0.5461	S.SSLGQQLNLNLLENWDTLGSTVSQLQER.L	2	IPI00121209
25412	3	0.278	0.289	1.694	1	0.18	3056.56	0.016878	0.8345	S.SLGQQLNLNLLENWDTLGSTVSQLQER.L	2	IPI00121209
25417	3	0	0.515	3.35	1	0.24	3056.56	0.010286	1	S.SLGQQLNLNLLENWDTLGSTVSQLQER.L	2	IPI00121209
25418	3	0.0008	0.517	2.76	1	0.24	3056.56	0.015779	1	S.SLGQQLNLNLLENWDTLGSTVSQLQER.L	2	IPI00121209
25420	3	0.0101	0.363	1.986	1	0.18	3056.56	0.015779	0.9743	S.SLGQQLNLNLLENWDTLGSTVSQLQER.L	2	IPI00121209
25423	3	0	0.569	3.943	1	0.26	3056.56	0.015962	1	S.SLGQQLNLNLLENWDTLGSTVSQLQER.L	2	IPI00121209
10944	2	0.3051	0.174	2.049	1	0.81	1118.56	0.001939	0.7493	S.PVAEEFRDR.M	2	IPI00121209
10951	2	0.0786	0.305	1.899	1	0.75	1118.56	0.004502	0.8808	S.PVAEEFRDR.M	2	IPI00121209
11234	2	0.6348	0.243	1.716	1	0.63	1118.56	0.003404	0.7328	S.PVAEEFRDR.M	2	IPI00121209
11950	2	0.0015	0.31	1.912	1	0.92	847.431	0.001924	0.9844	S.PVAEEFR.D	2	IPI00121209
11955	2	0.0101	0.304	2.07	1	0.92	847.431	0.001924	0.9882	S.PVAEEFR.D	2	IPI00121209
7122	3	0.0286	0.361	1.846	1	0.44	1244.6	0.005961	0.9822	S.NPTLNEYHTR.A	2	IPI00121209
9415	3	1.1531	0.138	1.425	1	0.22	1981.99	0.008623	0.7627	R.TQLAPHSEQMRESLAQR.L	2	IPI00121209
6233	2	0.0664	0.163	1.972	1	0.6	1297.63	0.005677	0.9974	R.TQLAPHSEQMR.E	2	IPI00121209
6236	2	0.0121	0.33	2.206	1	0.7	1297.63	0.010438	0.9996	R.TQLAPHSEQMR.E	2	IPI00121209
6253	2	0.4808	0.131	1.664	1	0.55	1297.63	0.004212	0.9929	R.TQLAPHSEQMR.E	2	IPI00121209
6258	2	0.5585	0.151	1.686	1	0.55	1297.63	0.003968	0.9945	R.TQLAPHSEQMR.E	2	IPI00121209
6306	3	0.5931	0.154	1.523	1	0.38	1297.63	0.004229	0.9666	R.TQLAPHSEQMR.E	2	IPI00121209
6313	3	0.2405	0.233	1.688	1	0.35	1297.63	0.005786	0.9937	R.TQLAPHSEQMR.E	2	IPI00121209
6356	1	0.0462	0.218	2.181	1	0.6	1297.63	-0.0017	0.9991	R.TQLAPHSEQMR.E	2	IPI00121209
6523	2	0.0046	0.353	2.153	1	0.65	1297.63	0.004944	0.9997	R.TQLAPHSEQMR.E	2	IPI00121209
6530	2	0.0026	0.329	2.245	1	0.6	1297.63	0.003724	0.9997	R.TQLAPHSEQMR.E	2	IPI00121209
6572	3	0.2321	0.276	1.833	1	0.38	1297.63	0.001025	0.9978	R.TQLAPHSEQMR.E	2	IPI00121209
6579	3	0.1742	0.228	1.988	1	0.38	1297.63	0.001208	0.9967	R.TQLAPHSEQMR.E	2	IPI00121209
6813	2	0.2297	0.179	1.97	1	0.5	1297.63	0.001024	0.9978	R.TQLAPHSEQMR.E	2	IPI00121209
6817	2	0.0494	0.248	2.07	1	0.55	1297.63	0.988343	0.8905	R.TQLAPHSEQMR.E	2	IPI00121209
6820	2	2.0611	0.02	1.582	1	0.45	1297.63	0.001024	0.9732	R.TQLAPHSEQMR.E	2	IPI00121209
7055	3	0.5391	0.08	1.571	1	0.28	1297.63	0.003955	0.9138	R.TQLAPHSEQMR.E	2	IPI00121209
7062	3	0.5293	0.095	1.778	7	0.25	1297.63	0.001574	0.9278	R.TQLAPHSEQMR.E	2	IPI00121209
7081	2	0.1798	0.199	1.74	1	0.45	1297.63	0.004944	0.997	R.TQLAPHSEQMR.E	2	IPI00121209
7577	3	2.2781	0.057	1.589	1	0.38	1297.63	0.002398	0.8878	R.TQLAPHSEQMR.E	2	IPI00121209
7065	3	0.9016	0.088	1.587	1	0.23	1997.98	0.005605	0.6915	R.TQLAPHSEQM*RESLAQR.L	2	IPI00121209
7072	3	1.5629	0.076	1.37	1	0.22	1997.98	0.01	0.5315	R.TQLAPHSEQM*RESLAQR.L	2	IPI00121209
4405	2	0.3504	0.066	1.696	1	0.45	1313.63	0.006124	0.9873	R.TQLAPHSEQM*R.E	2	IPI00121209
4410	2	0.0802	0.275	1.793	1	0.55	1313.63	0.006749	0.9987	R.TQLAPHSEQM*R.E	2	IPI00121209
4528	3	2.4404	0.19	1.401	1	0.32	1313.63	0.006522	0.9727	R.TQLAPHSEQM*R.E	2	IPI00121209
4535	3	1.053	0.224	1.322	1	0.43	1313.63	0.007986	0.9794	R.TQLAPHSEQM*R.E	2	IPI00121209
4570	2	0.8674	0.084	1.429	1	0.55	1313.63	0.004307	0.9785	R.TQLAPHSEQM*R.E	2	IPI00121209
4577	2	0.7151	0.172	1.647	1	0.6	1313.63	0.004185	0.9951	R.TQLAPHSEQM*R.E	2	IPI00121209
4675	2	0.0082	0.409	2.25	1	0.75	1313.63	0.003453	0.9998	R.TQLAPHSEQM*R.E	2	IPI00121209
4682	2	0.0089	0.395	1.939	1	0.65	1313.63	0.002476	0.9997	R.TQLAPHSEQM*R.E	2	IPI00121209
4766	3	8.6048	0.007	1.538	1	0.32	1313.63	0.005331	0.7784	R.TQLAPHSEQM*R.E	2	IPI00121209
4773	3	0.4102	0.217	1.813	1	0.4	1313.63	0.006155	0.9941	R.TQLAPHSEQM*R.E	2	IPI00121209
4927	2	2.155	0.141	1.462	1	0.5	1313.63	0.998448	0.8021	R.TQLAPHSEQM*R.E	2	IPI00121209
4928	2	1.1031	0.184	1.157	1	0.6	1313.63	0.006124	0.9812	R.TQLAPHSEQM*R.E	2	IPI00121209
4934	2	0.394	0.223	1.647	1	0.5	1313.63	0.995152	0.889	R.TQLAPHSEQM*R.E	2	IPI00121209
4935	2	0.0022	0.43	1.755	1	0.6	1313.63	0.006124	0.9997	R.TQLAPHSEQM*R.E	2	IPI00121209
5018	3	1.3068	0.076	1.582	1	0.3	1313.63	0.003867	0.9113	R.TQLAPHSEQM*R.E	2	IPI00121209
5025	3	0.4662	0.09	1.961	1	0.38	1313.63	0.005881	0.9688	R.TQLAPHSEQM*R.E	2	IPI00121209
5109	3	0.2623	0.197	1.617	1	0.32	1313.63	0.002493	0.9867	R.TQLAPHSEQM*R.E	2	IPI00121209
5587	2	4.7492	0.035	1.079	1	0.45	1313.63	-0.006191	0.744	R.TQLAPHSEQM*R.E	2	IPI00121209
5617	2	1.5866	0.138	1.276	1	0.55	1313.63	0.002354	0.9801	R.TQLAPHSEQM*R.E	2	IPI00121209
11594	5	7.5929	0.003	1.811	1	0.13	2790.41	1.01449	0.8151	R.THVDSLRTQLAPHSEQMRESLAQR.L	2	IPI00121209
9657	4	0.1335	0.253	2.126	1	0.21	2106.05	0.012231	0.9978	R.THVDSLRTQLAPHSEQMR.E	2	IPI00121209
9666	4	0.0257	0.185	2.527	1	0.25	2106.05	0.005151	0.9912	R.THVDSLRTQLAPHSEQMR.E	2	IPI00121209
9673	4	1.8635	0.075	1.797	1	0.21	2106.05	0.005151	0.8823	R.THVDSLRTQLAPHSEQMR.E	2	IPI00121209
3542	2	0.4721	0.231	1.32	1	0.67	827.437	0.002623	0.9944	R.THVDSLR.T	2	IPI00121209
3550	2	0.4583	0.196	1.415	1	0.67	827.437	0.003233	0.9943	R.THVDSLR.T	2	IPI00121209
3769	2	2.0435	0.15	1.077	2	0.5	827.437	-0.004276	0.9206	R.THVDSLR.T	2	IPI00121209
3976	2	2.4175	0.151	1.222	1	0.75	827.437	0.003355	0.9819	R.THVDSLR.T	2	IPI00121209
4038	2	0.0563	0.338	1.594	1	0.92	827.437	0.005614	0.9992	R.THVDSLR.T	2	IPI00121209
4045	2	0.1039	0.231	1.646	1	0.92	827.437	0.000853	0.998	R.THVDSLR.T	2	IPI00121209
4276	2	0.0225	0.342	1.859	1	0.92	827.437	0.002318	0.9996	R.THVDSLR.T	2	IPI00121209
4283	2	0.0996	0.296	1.639	1	0.92	827.437	0.002928	0.9989	R.THVDSLR.T	2	IPI00121209
4549	2	0.2205	0.285	1.443	1	0.67	827.437	-0.004276	0.9956	R.THVDSLR.T	2	IPI00121209
4558	2	0.8915	0.199	1.251	1	0.67	827.437	-6.3e-05	0.99	R.THVDSLR.T	2	IPI00121209
4815	2	0.4347	0.215	1.412	1	0.75	827.437	0.00305	0.9953	R.THVDSLR.T	2	IPI00121209
4822	2	0.3338	0.264	1.262	1	0.67	827.437	0.003233	0.995	R.THVDSLR.T	2	IPI00121209
5026	2	0.5396	0.271	1.3	1	0.67	827.437	0.003233	0.996	R.THVDSLR.T	2	IPI00121209
5032	2	0.0458	0.292	1.438	1	0.67	827.437	0.003538	0.9979	R.THVDSLR.T	2	IPI00121209
5450	2	1.6754	0.063	1.099	1	0.5	827.437	0.004149	0.93	R.THVDSLR.T	2	IPI00121209
5453	2	0.9783	0.143	1.343	1	0.67	827.437	0.000792	0.9875	R.THVDSLR.T	2	IPI00121209
11027	3	0.0019	0.299	3.852	1	0.52	1596.87	0.007747	0.9995	R.QKVAPLGAELQESAR.Q	2	IPI00121209
11040	3	0.0014	0.352	4.15	1	0.52	1596.87	0.005001	0.9998	R.QKVAPLGAELQESAR.Q	2	IPI00121209
11062	2	0.0001	0.485	1.887	1	0.46	1596.87	0.005014	0.9987	R.QKVAPLGAELQESAR.Q	2	IPI00121209
11076	2	0.0003	0.471	2.331	1	0.5	1596.87	0.004404	0.9992	R.QKVAPLGAELQESAR.Q	2	IPI00121209
6029	2	0.8037	0.182	1.275	2	0.44	1099.62	0.003614	0.9158	R.QKLQELQGR.L	2	IPI00121209
6320	2	3.2455	0.114	1.308	1	0.69	1099.62	0.003614	0.8808	R.QKLQELQGR.L	2	IPI00121209
7302	2	0.0534	0.345	1.773	1	0.54	1618.81	0.004245	0.9951	R.QEMNKDLEEVKQK.V	2	IPI00121209
7307	2	0.0104	0.355	2.216	1	0.58	1618.81	0.003268	0.9979	R.QEMNKDLEEVKQK.V	2	IPI00121209
7356	3	0.0167	0.305	3.204	1	0.54	1618.81	0.006978	0.9992	R.QEMNKDLEEVKQK.V	2	IPI00121209
7363	3	0.0489	0.275	3.053	1	0.56	1618.81	0.002767	0.9985	R.QEMNKDLEEVKQK.V	2	IPI00121209
7384	4	0.0332	0.303	3.041	1	0.43	1618.81	0.007392	0.9995	R.QEMNKDLEEVKQK.V	2	IPI00121209
7392	4	0.0177	0.323	2.82	1	0.39	1618.81	0.006904	0.9997	R.QEMNKDLEEVKQK.V	2	IPI00121209
8217	1	5.6598	0.143	1.394	1	0.45	1362.66	0.003	0.9796	R.QEMNKDLEEVK.Q	2	IPI00121209
8245	3	1.8087	0.106	2.18	1	0.38	1362.66	0.006273	0.9332	R.QEMNKDLEEVK.Q	2	IPI00121209
8252	3	1.8548	0.014	1.956	1	0.35	1362.66	0.005907	0.6806	R.QEMNKDLEEVK.Q	2	IPI00121209
8294	2	2.7851	0.097	1.865	1	0.65	1362.66	0.005035	0.962	R.QEMNKDLEEVK.Q	2	IPI00121209
8428	2	0.8677	0.182	1.893	1	0.6	1362.66	0.007843	0.9843	R.QEMNKDLEEVK.Q	2	IPI00121209
8429	2	0.1875	0.354	2.08	1	0.6	1362.66	-1.00428	0.7176	R.QEMNKDLEEVK.Q	2	IPI00121209
8435	2	0.9726	0.117	1.889	1	0.6	1362.66	0.005401	0.9703	R.QEMNKDLEEVK.Q	2	IPI00121209
8455	3	2.8687	0.043	1.882	1	0.32	1362.66	0.009111	0.7375	R.QEMNKDLEEVK.Q	2	IPI00121209
8462	3	1.186	0.138	1.926	1	0.35	1362.66	0.006548	0.9316	R.QEMNKDLEEVK.Q	2	IPI00121209
8694	2	1.0176	0.103	1.951	1	0.5	1362.66	-0.004276	0.9405	R.QEMNKDLEEVK.Q	2	IPI00121209
8715	3	6.951	0.043	1.688	4	0.32	1362.66	-0.001553	0.5501	R.QEMNKDLEEVK.Q	2	IPI00121209
8722	3	8.1942	0.049	1.544	2	0.3	1362.66	-0.001553	0.5312	R.QEMNKDLEEVK.Q	2	IPI00121209
5957	2	4.7589	0.022	1.453	1	0.6	1378.65	0.004032	0.8062	R.QEM*NKDLEEVK.Q	2	IPI00121209
6012	3	7.0595	0.007	1.701	1	0.32	1378.65	0.004537	0.5286	R.QEM*NKDLEEVK.Q	2	IPI00121209
6103	2	0.2303	0.32	1.896	1	0.55	1378.65	0.000824	0.9957	R.QEM*NKDLEEVK.Q	2	IPI00121209
6111	2	0.0455	0.147	2.163	1	0.5	1378.65	0.000824	0.987	R.QEM*NKDLEEVK.Q	2	IPI00121209
9241	2	1.2149	0.204	1.665	1	0.75	813.446	0.001729	0.9271	R.PALEDLR.H	2	IPI00121209
9925	2	0.774	0.144	1.547	1	0.83	813.446	0.003682	0.8318	R.PALEDLR.H	2	IPI00121209
9932	2	1.4718	0.076	1.464	1	0.83	813.446	0.002889	0.6543	R.PALEDLR.H	2	IPI00121209
5495	2	3.1335	0.106	1.77	1	0.75	1114.58	0.003845	0.9634	R.MRTHVDSLR.T	2	IPI00121209
10937	2	0.0763	0.213	1.807	1	0.6	1318.67	0.000341	0.986	R.LSPVAEEFRDR.M	2	IPI00121209
10940	2	1.5738	0.041	1.653	1	0.55	1318.67	0.005224	0.8965	R.LSPVAEEFRDR.M	2	IPI00121209
11087	2	2.0925	0.19	1.52	1	0.5	1318.67	0.002904	0.9652	R.LSPVAEEFRDR.M	2	IPI00121209
11094	2	0.6648	0.116	1.768	1	0.55	1318.67	0.005224	0.9609	R.LSPVAEEFRDR.M	2	IPI00121209
11290	3	0.1665	0.296	1.338	2	0.28	1318.67	0.005332	0.9662	R.LSPVAEEFRDR.M	2	IPI00121209
11297	3	3.1601	0.155	1.272	6	0.25	1318.67	0.004783	0.6523	R.LSPVAEEFRDR.M	2	IPI00121209
11943	2	1.7967	0.124	1.103	1	0.81	1047.55	0.003441	0.9598	R.LSPVAEEFR.D	2	IPI00121209
11949	2	7.661	0.037	1.166	1	0.75	1047.55	0.003074	0.9274	R.LSPVAEEFR.D	2	IPI00121209
12081	2	0.0052	0.296	2.124	1	0.88	1047.55	0.002098	0.9995	R.LSPVAEEFR.D	2	IPI00121209
12088	2	0.0045	0.358	1.99	1	0.94	1047.55	0.002464	0.9996	R.LSPVAEEFR.D	2	IPI00121209
12382	2	0.0212	0.338	1.952	1	0.88	1047.55	0.002464	0.9996	R.LSPVAEEFR.D	2	IPI00121209
12389	2	0.0157	0.322	2.178	1	0.88	1047.55	0.001732	0.9997	R.LSPVAEEFR.D	2	IPI00121209
12655	2	0.0083	0.377	1.579	1	0.81	1047.55	0.00283	0.9993	R.LSPVAEEFR.D	2	IPI00121209
12662	2	0.0972	0.277	1.324	1	0.56	1047.55	0.003074	0.9961	R.LSPVAEEFR.D	2	IPI00121209
12930	2	0.0259	0.254	1.555	1	0.63	1047.55	0.001732	0.9975	R.LSPVAEEFR.D	2	IPI00121209
13201	2	0.003	0.294	1.905	1	0.69	1047.55	0.003929	0.9993	R.LSPVAEEFR.D	2	IPI00121209
13209	2	0.1818	0.162	1.447	1	0.63	1047.55	0.005638	0.9916	R.LSPVAEEFR.D	2	IPI00121209
13469	2	0.5516	0.086	1.193	1	0.69	1047.55	0.003074	0.9584	R.LSPVAEEFR.D	2	IPI00121209
14252	2	1.3796	0.124	1.227	2	0.5	1047.55	0.005824	0.9694	R.LSPVAEEFR.D	2	IPI00121209
14260	2	0.7722	0.08	1.289	2	0.44	1047.55	0.005824	0.9619	R.LSPVAEEFR.D	2	IPI00121209
14540	2	4.0799	0.108	1.134	1	0.56	1047.55	0.003197	0.9583	R.LSPVAEEFR.D	2	IPI00121209
15086	2	0.1782	0.119	1.442	1	0.75	1047.55	0.006859	0.9869	R.LSPVAEEFR.D	2	IPI00121209
10256	3	0.0028	0.419	2.536	1	0.3	1885.98	0.004291	0.9996	R.LAELKSNPTLNEYHTR.A	2	IPI00121209
10261	3	0	0.515	3.878	1	0.38	1885.98	0.003376	1	R.LAELKSNPTLNEYHTR.A	2	IPI00121209
10269	3	0	0.509	4.067	1	0.35	1885.98	0.007954	1	R.LAELKSNPTLNEYHTR.A	2	IPI00121209
10270	3	0	0.47	3.94	1	0.32	1885.98	0.007221	1	R.LAELKSNPTLNEYHTR.A	2	IPI00121209
10289	4	0.0178	0.309	2.325	1	0.27	1885.98	0.00379	0.9994	R.LAELKSNPTLNEYHTR.A	2	IPI00121209
10296	4	0.0015	0.46	2.776	1	0.31	1885.98	0.01148	1	R.LAELKSNPTLNEYHTR.A	2	IPI00121209
16181	2	0.7327	0.179	1.239	1	0.5	1299.68	0.012824	0.9851	R.HSLMPMLETLK.T	2	IPI00121209
16197	3	0.0109	0.266	2.451	1	0.4	1299.68	0.009649	0.9992	R.HSLMPMLETLK.T	2	IPI00121209
16274	3	0.0064	0.417	3.16	1	0.55	1299.68	0.008916	1	R.HSLMPMLETLK.T	2	IPI00121209
16281	3	0.0131	0.39	2.884	1	0.55	1299.68	0.00562	0.9999	R.HSLMPMLETLK.T	2	IPI00121209
16316	2	0.1007	0.289	1.667	1	0.6	1299.68	3.01282	0.9515	R.HSLMPMLETLK.T	2	IPI00121209
16323	2	2.6539	0.142	1.425	1	0.6	1299.68	3.01282	0.7071	R.HSLMPMLETLK.T	2	IPI00121209
16353	3	8.0738	0.073	1.592	2	0.35	1299.68	0.00681	0.8932	R.HSLMPMLETLK.T	2	IPI00121209
16442	2	0.0002	0.433	2.368	1	0.8	1299.68	0.012824	0.9999	R.HSLMPMLETLK.T	2	IPI00121209
16449	2	0.0003	0.474	2.195	1	0.8	1299.68	0.00838	0.9999	R.HSLMPMLETLK.T	2	IPI00121209
16463	3	0.0606	0.248	2.563	1	0.4	1299.68	0.005437	0.9992	R.HSLMPMLETLK.T	2	IPI00121209
16470	3	1.6224	0.116	2.198	1	0.45	1299.68	0.005071	0.9871	R.HSLMPMLETLK.T	2	IPI00121209
16547	3	0.0043	0.426	3.067	1	0.52	1299.68	0.004339	1	R.HSLMPMLETLK.T	2	IPI00121209
16554	3	0.0028	0.422	3.101	1	0.55	1299.68	0.005163	1	R.HSLMPMLETLK.T	2	IPI00121209
16682	3	0.0047	0.405	2.9	1	0.43	1299.68	0.004613	1	R.HSLMPMLETLK.T	2	IPI00121209
16687	3	0.0058	0.358	2.887	1	0.4	1299.68	0.005163	0.9999	R.HSLMPMLETLK.T	2	IPI00121209
16710	2	0.0344	0.228	1.578	1	0.65	1299.68	0.004352	0.9966	R.HSLMPMLETLK.T	2	IPI00121209
16720	2	0.0436	0.28	1.807	1	0.65	1299.68	0.00423	0.9988	R.HSLMPMLETLK.T	2	IPI00121209
14015	2	0.5556	0.18	1.236	1	0.5	1315.67	0.007987	0.9152	R.HSLMPM*LETLK.T	2	IPI00121209
14221	3	2.2404	0.09	1.692	3	0.32	1315.67	0.006173	0.9248	R.HSLMPM*LETLK.T	2	IPI00121209
14265	3	0.1196	0.213	2.985	1	0.6	1315.67	0.004159	0.9993	R.HSLMPM*LETLK.T	2	IPI00121209
14272	3	0.0236	0.249	2.485	1	0.55	1315.67	0.005349	0.9991	R.HSLMPM*LETLK.T	2	IPI00121209
14279	2	0.0004	0.52	2.323	1	0.75	1315.67	0.003959	0.9933	R.HSLMPM*LETLK.T	2	IPI00121209
14286	2	0.0004	0.471	2.367	1	0.7	1315.67	0.005301	0.9938	R.HSLMPM*LETLK.T	2	IPI00121209
14293	3	0.6209	0.178	2.381	1	0.5	1315.67	0.005807	0.9966	R.HSLMPM*LETLK.T	2	IPI00121209
14300	3	0.1332	0.038	2.368	1	0.5	1315.67	0.005807	0.9684	R.HSLMPM*LETLK.T	2	IPI00121209
14412	2	0.1861	0.223	1.632	1	0.5	1315.67	0.004691	0.9969	R.HSLMPM*LETLK.T	2	IPI00121209
14419	2	0.3263	0.037	1.558	1	0.5	1315.67	0.004325	0.9759	R.HSLMPM*LETLK.T	2	IPI00121209
14545	3	0.04	0.281	2.4	1	0.57	1315.67	0.002145	0.9473	R.HSLMPM*LETLK.T	2	IPI00121209
14552	3	0.0787	0.231	2.743	1	0.57	1315.67	0.005349	0.9992	R.HSLMPM*LETLK.T	2	IPI00121209
14559	2	0.0042	0.394	1.952	1	0.7	1315.67	0.005668	0.9862	R.HSLMPM*LETLK.T	2	IPI00121209
14566	2	0.0008	0.51	2.301	1	0.6	1315.67	0.004691	0.993	R.HSLMPM*LETLK.T	2	IPI00121209
14587	3	0.0034	0.297	3.055	1	0.5	1315.67	0.004891	0.9804	R.HSLMPM*LETLK.T	2	IPI00121209
14594	3	0.1392	0.276	2.468	1	0.45	1315.67	0.004342	0.9529	R.HSLMPM*LETLK.T	2	IPI00121209
14837	2	1.7469	0.004	1.28	3	0.4	1315.67	-0.002076	0.8783	R.HSLMPM*LETLK.T	2	IPI00121209
14840	2	0.4298	0.026	1.546	2	0.45	1315.67	-0.002076	0.9559	R.HSLMPM*LETLK.T	2	IPI00121209
14863	3	0.5701	0.173	1.906	2	0.35	1315.67	0.005532	0.8554	R.HSLMPM*LETLK.T	2	IPI00121209
14872	3	0.1085	0.069	2.339	1	0.38	1315.67	0.004983	0.9794	R.HSLMPM*LETLK.T	2	IPI00121209
14876	3	0.4701	0.043	2.007	1	0.32	1315.67	0.005166	0.943	R.HSLMPM*LETLK.T	2	IPI00121209
14942	3	4.7738	0.092	1.701	3	0.35	1315.67	0.00306	0.7787	R.HSLMPM*LETLK.T	2	IPI00121209
12844	3	0.2586	0.037	2.012	2	0.38	1315.67	0.003518	0.9263	R.HSLM*PMLETLK.T	2	IPI00121209
12848	2	0.1732	0.26	1.826	1	0.6	1315.67	0.003592	0.9819	R.HSLM*PMLETLK.T	2	IPI00121209
12852	2	0.0026	0.427	2.193	1	0.6	1315.67	0.002128	0.9915	R.HSLM*PMLETLK.T	2	IPI00121209
12858	2	0.0009	0.452	2.431	1	0.7	1315.67	0.007621	0.9944	R.HSLM*PMLETLK.T	2	IPI00121209
12874	3	0.556	0.191	2.021	1	0.43	1315.67	0.004342	0.9944	R.HSLM*PMLETLK.T	2	IPI00121209
12879	3	1.9035	0.063	1.912	1	0.45	1315.67	0.005715	0.9483	R.HSLM*PMLETLK.T	2	IPI00121209
13117	3	0.0082	0.322	2.765	1	0.6	1315.67	0.006173	0.9998	R.HSLM*PMLETLK.T	2	IPI00121209
13124	2	0.0003	0.439	2.767	1	0.75	1315.67	0.004569	0.9967	R.HSLM*PMLETLK.T	2	IPI00121209
13125	3	0.0574	0.269	2.246	1	0.55	1315.67	0.005258	0.999	R.HSLM*PMLETLK.T	2	IPI00121209
13131	2	0.0002	0.482	2.744	1	0.7	1315.67	0.001883	0.9966	R.HSLM*PMLETLK.T	2	IPI00121209
13208	3	0.0524	0.225	2.58	1	0.52	1315.67	0.00718	0.9989	R.HSLM*PMLETLK.T	2	IPI00121209
13215	3	0.254	0.167	2.034	1	0.5	1315.67	0.005258	0.992	R.HSLM*PMLETLK.T	2	IPI00121209
13386	2	0.0184	0.37	1.908	1	0.65	1315.67	0.00579	0.9849	R.HSLM*PMLETLK.T	2	IPI00121209
13392	2	0.0005	0.501	2.274	1	0.55	1315.67	0.009696	0.9927	R.HSLM*PMLETLK.T	2	IPI00121209
13476	3	0.2642	0.105	2.001	1	0.45	1315.67	0.007638	0.9772	R.HSLM*PMLETLK.T	2	IPI00121209
14023	2	3.307	0.049	1.264	4	0.3	1315.67	0.010428	0.8914	R.HSLM*PMLETLK.T	2	IPI00121209
14030	3	2.2709	0.028	1.919	1	0.35	1315.67	0.00068	0.9164	R.HSLM*PMLETLK.T	2	IPI00121209
10808	3	0.348	0.196	2.239	1	0.43	1331.67	0.006634	0.9967	R.HSLM*PM*LETLK.T	2	IPI00121209
10816	3	0.0349	0.277	2.498	1	0.4	1331.67	0.007001	0.9994	R.HSLM*PM*LETLK.T	2	IPI00121209
10817	2	0.2571	0.262	1.603	1	0.45	1331.67	0.004542	0.9977	R.HSLM*PM*LETLK.T	2	IPI00121209
10822	2	0.0272	0.398	1.632	1	0.5	1331.67	0.00503	0.9994	R.HSLM*PM*LETLK.T	2	IPI00121209
10843	2	2.5855	0.043	1.043	1	0.4	1331.67	0.002223	0.893	R.HSLM*PM*LETLK.T	2	IPI00121209
10849	2	0.8451	0.117	1.372	10	0.3	1331.67	0.004786	0.966	R.HSLM*PM*LETLK.T	2	IPI00121209
10868	3	4.6209	0.06	2.043	1	0.38	1331.67	0.00581	0.9586	R.HSLM*PM*LETLK.T	2	IPI00121209
10875	3	0.0068	0.344	2.615	1	0.5	1331.67	-1.02425	0.5969	R.HSLM*PM*LETLK.T	2	IPI00121209
11095	3	0.1971	0.211	2.704	1	0.52	1331.67	0.004346	0.9988	R.HSLM*PM*LETLK.T	2	IPI00121209
11101	2	0.0022	0.471	2.159	1	0.75	1331.67	0.003932	0.9999	R.HSLM*PM*LETLK.T	2	IPI00121209
11102	3	0.0064	0.287	3.079	1	0.52	1331.67	0.003888	0.9998	R.HSLM*PM*LETLK.T	2	IPI00121209
11108	2	0.0015	0.475	2.142	1	0.85	1331.67	0.004176	0.9999	R.HSLM*PM*LETLK.T	2	IPI00121209
11136	2	0.3988	0.204	1.52	1	0.5	1331.67	0.00381	0.995	R.HSLM*PM*LETLK.T	2	IPI00121209
11157	3	0.0017	0.398	2.952	1	0.6	1331.67	0.004254	0.9999	R.HSLM*PM*LETLK.T	2	IPI00121209
11164	3	0.0034	0.356	3.05	1	0.57	1331.67	0.004895	0.9999	R.HSLM*PM*LETLK.T	2	IPI00121209
11384	2	0.0416	0.365	1.827	1	0.6	1331.67	0.006983	0.9995	R.HSLM*PM*LETLK.T	2	IPI00121209
11389	2	4.926	0.128	1.392	5	0.4	1331.67	0.006373	0.9761	R.HSLM*PM*LETLK.T	2	IPI00121209
11437	3	0.0137	0.317	2.722	1	0.5	1331.67	0.007458	0.9998	R.HSLM*PM*LETLK.T	2	IPI00121209
11444	3	0.175	0.298	2.167	1	0.45	1331.67	0.006818	0.9992	R.HSLM*PM*LETLK.T	2	IPI00121209
20040	2	0	0.537	2.445	1	0.5	2028.95	0.010452	1	R.DYVSQFESSSLGQQLNLN.L	2	IPI00121209
20042	2	0.0831	0.34	1.383	1	0.32	2028.95	0.011672	0.9344	R.DYVSQFESSSLGQQLNLN.L	2	IPI00121209
20047	2	0.0041	0.4	1.539	1	0.32	2028.95	0.011306	0.9733	R.DYVSQFESSSLGQQLNLN.L	2	IPI00121209
20048	3	0.0008	0.447	3.002	1	0.28	2028.95	0.006532	0.9986	R.DYVSQFESSSLGQQLNLN.L	2	IPI00121209
20055	3	0	0.528	3.359	1	0.25	2028.95	0.008546	1	R.DYVSQFESSSLGQQLNLN.L	2	IPI00121209
20056	3	0.1805	0.258	1.729	2	0.18	2028.95	0.009645	0.8235	R.DYVSQFESSSLGQQLNLN.L	2	IPI00121209
18007	3	0.045	0.324	2.283	1	0.28	1801.82	0.009508	0.9806	R.DYVSQFESSSLGQQLN.L	2	IPI00121209
18020	3	0.0114	0.384	2.302	1	0.27	1801.82	0.010058	0.9923	R.DYVSQFESSSLGQQLN.L	2	IPI00121209
18022	3	0.4245	0.159	2.073	5	0.2	1801.82	0.008776	0.6136	R.DYVSQFESSSLGQQLN.L	2	IPI00121209
18029	2	0.0378	0.247	1.734	1	0.33	1801.82	0.007447	0.9292	R.DYVSQFESSSLGQQLN.L	2	IPI00121209
18033	2	0.2838	0.285	1.576	1	0.37	1801.82	0.007691	0.9306	R.DYVSQFESSSLGQQLN.L	2	IPI00121209
16404	2	0.0011	0.375	2.131	1	0.67	1446.64	0.003105	0.9896	R.DYVSQFESSSLGQ.Q	2	IPI00121209
16409	2	0.0001	0.332	2.466	1	0.58	1446.64	0.00872	0.9908	R.DYVSQFESSSLGQ.Q	2	IPI00121209
13441	2	0.0021	0.358	1.984	1	0.81	1061.44	1.01052	0.9767	R.DYVSQFESS.S	2	IPI00121209
13451	2	0.0032	0.472	2.482	1	0.75	1061.44	1.01052	1	R.DYVSQFESS.S	2	IPI00121209
22546	3	0.002	0.432	2.722	1	0.4	1852.85	0.007295	0.9998	R.DFWDNLEKETDWVR.Q	2	IPI00121209
22547	3	0.0159	0.276	2.317	1	0.31	1852.85	0.009676	0.9954	R.DFWDNLEKETDWVR.Q	2	IPI00121209
22553	3	0.0037	0.382	2.698	1	0.48	1852.85	0.006929	0.9995	R.DFWDNLEKETDWVR.Q	2	IPI00121209
22554	3	0.0006	0.432	3.319	1	0.4	1852.85	0.008028	0.9999	R.DFWDNLEKETDWVR.Q	2	IPI00121209
22558	2	0.0002	0.282	2.748	1	0.58	1852.85	0.008102	0.9979	R.DFWDNLEKETDWVR.Q	2	IPI00121209
22560	2	0.0001	0.441	3.019	1	0.69	1852.85	0.006027	1	R.DFWDNLEKETDWVR.Q	2	IPI00121209
22561	2	0	0.472	3.126	1	0.69	1852.85	0.006027	1	R.DFWDNLEKETDWVR.Q	2	IPI00121209
22567	2	0	0.451	3.184	1	0.62	1852.85	0.003952	1	R.DFWDNLEKETDWVR.Q	2	IPI00121209
22606	2	3.7142	0.003	1.617	1	0.38	1852.85	0.00383	0.8226	R.DFWDNLEKETDWVR.Q	2	IPI00121209
14542	2	1.2245	0.089	1.339	1	0.71	1066.48	0.003841	0.9768	R.DFWDNLEK.E	2	IPI00121209
14546	2	2.3358	0.141	1.377	2	0.57	1066.48	0.001888	0.9853	R.DFWDNLEK.E	2	IPI00121209
14636	2	0.0933	0.245	1.495	1	0.79	1066.48	0.002864	0.997	R.DFWDNLEK.E	2	IPI00121209
14643	2	0.8549	0.159	1.399	1	0.79	1066.48	0.003474	0.9906	R.DFWDNLEK.E	2	IPI00121209
16479	2	4.3257	0.069	1.15	1	0.57	1066.48	0.002864	0.9443	R.DFWDNLEK.E	2	IPI00121209
16485	2	1.691	0.15	1.145	1	0.64	1066.48	0.004939	0.9741	R.DFWDNLEK.E	2	IPI00121209
16911	2	2.5206	0.059	1.193	1	0.64	1066.48	0.008724	0.9478	R.DFWDNLEK.E	2	IPI00121209
16918	2	0.0507	0.255	1.733	1	0.79	1066.48	0.008724	0.9986	R.DFWDNLEK.E	2	IPI00121209
17198	2	0.2877	0.184	1.578	1	0.79	1066.48	0.004695	0.9958	R.DFWDNLEK.E	2	IPI00121209
17205	2	0.2203	0.276	1.547	1	0.79	1066.48	0.004085	0.9981	R.DFWDNLEK.E	2	IPI00121209
17479	2	8.3953	0.007	1.26	1	0.64	1066.48	0.003719	0.9328	R.DFWDNLEK.E	2	IPI00121209
17520	2	0.136	0.263	1.314	1	0.79	1066.48	0.003108	0.9956	R.DFWDNLEK.E	2	IPI00121209
17976	2	0.457	0.107	1.491	1	0.64	1066.48	0.008724	0.9882	R.DFWDNLEK.E	2	IPI00121209
17983	2	1.0069	0.177	1.47	1	0.79	1066.48	0.008724	0.9937	R.DFWDNLEK.E	2	IPI00121209
18235	2	2.4672	0.09	1.345	1	0.71	1066.48	0.004817	0.9775	R.DFWDNLEK.E	2	IPI00121209
18241	2	14.607	0.08	1.162	1	0.57	1066.48	0.003841	0.952	R.DFWDNLEK.E	2	IPI00121209
18755	2	0.7741	0.199	1.364	1	0.57	1066.48	0.001277	0.9929	R.DFWDNLEK.E	2	IPI00121209
24635	3	0	0.499	3.633	1	0.3	2671.37	0.02151	1	Q.QLNLNLLENWDTLGSTVSQLQER.L	2	IPI00121209
24642	3	0	0.491	3.704	1	0.25	2671.37	0.008143	1	Q.QLNLNLLENWDTLGSTVSQLQER.L	2	IPI00121209
24658	3	0.0009	0.28	2.98	1	0.16	2671.37	0.007594	0.9801	Q.QLNLNLLENWDTLGSTVSQLQER.L	2	IPI00121209
11929	2	0.1261	0.257	2.337	1	0.81	1167.6	0.003702	0.9855	Q.PYLDEFQKK.W	2	IPI00121209
11934	2	0.2435	0.221	1.936	1	0.88	1167.6	0.002359	0.9584	Q.PYLDEFQKK.W	2	IPI00121209
11976	2	0.0802	0.245	2.34	1	0.88	1167.6	0.001749	0.984	Q.PYLDEFQKK.W	2	IPI00121209
11983	2	0.0162	0.346	2.3	1	0.88	1167.6	0.00358	0.9927	Q.PYLDEFQKK.W	2	IPI00121209
13489	2	0.2734	0.054	1.678	1	0.71	1039.51	0.004464	0.7234	Q.PYLDEFQK.K	2	IPI00121209
13495	2	0.1355	0.17	1.693	1	0.86	1039.51	0.001778	0.8974	Q.PYLDEFQK.K	2	IPI00121209
13785	2	0.2833	0.129	1.831	1	0.86	1039.51	0.003224	0.8927	Q.PYLDEFQK.K	2	IPI00121209
6260	2	0.0157	0.31	1.419	1	0.81	1068.53	0.001403	0.936	Q.LAPHSEQMR.E	2	IPI00121209
6264	2	0.1053	0.246	1.47	1	0.81	1068.53	0.007224	0.9011	Q.LAPHSEQMR.E	2	IPI00121209
6547	2	0.1789	0.249	1.422	1	0.69	1068.53	0.007224	0.8904	Q.LAPHSEQMR.E	2	IPI00121209
6551	2	0.7525	0.21	1.086	1	0.5	1068.53	0.007224	0.6229	Q.LAPHSEQMR.E	2	IPI00121209
4448	2	2.8621	0.139	1.202	2	0.63	1084.52	0.003451	0.5101	Q.LAPHSEQM*R.E	2	IPI00121209
4453	2	0.0646	0.318	1.368	1	0.63	1084.52	0.006259	0.9311	Q.LAPHSEQM*R.E	2	IPI00121209
6222	2	2.355	0.047	2.167	1	0.86	971.563	0.002849	0.5595	Q.KLQELQGR.L	2	IPI00121209
6229	2	0.4934	0.137	2.445	1	0.93	971.563	0.003886	0.8367	Q.KLQELQGR.L	2	IPI00121209
19841	4	0.0017	0.347	2.701	1	0.2	2581.26	0.020343	0.9668	Q.DEPQSQWDKVKDFANVYVDAVK.D	2	IPI00121209
19847	3	0.007	0.369	2.675	1	0.21	2581.26	0.009248	0.9679	Q.DEPQSQWDKVKDFANVYVDAVK.D	2	IPI00121209
19851	4	0.0102	0.402	2.705	1	0.19	2581.26	0.007892	0.9971	Q.DEPQSQWDKVKDFANVYVDAVK.D	2	IPI00121209
19852	3	0.0184	0.306	2.508	1	0.23	2581.26	0.002656	0.9028	Q.DEPQSQWDKVKDFANVYVDAVK.D	2	IPI00121209
19858	3	0.0007	0.429	2.68	1	0.27	2581.26	0.010346	0.9865	Q.DEPQSQWDKVKDFANVYVDAVK.D	2	IPI00121209
19910	2	0.0006	0.435	2.279	1	0.29	2581.26	0.011703	0.9652	Q.DEPQSQWDKVKDFANVYVDAVK.D	2	IPI00121209
19926	2	0.0002	0.46	2.427	1	0.31	2581.26	0.011947	0.9759	Q.DEPQSQWDKVKDFANVYVDAVK.D	2	IPI00121209
19935	2	0	0.505	2.659	1	0.38	2581.26	0.007552	1	Q.DEPQSQWDKVKDFANVYVDAVK.D	2	IPI00121209
20110	4	0.1147	0.288	2.233	1	0.17	2581.26	0.00838	0.9608	Q.DEPQSQWDKVKDFANVYVDAVK.D	2	IPI00121209
20119	4	0.4182	0.18	2.344	1	0.13	2581.26	0.007647	0.6871	Q.DEPQSQWDKVKDFANVYVDAVK.D	2	IPI00121209
20127	3	0.0132	0.304	2.241	1	0.2	2581.26	0.014558	0.8582	Q.DEPQSQWDKVKDFANVYVDAVK.D	2	IPI00121209
20132	3	0.0009	0.456	2.988	1	0.24	2581.26	0.014192	0.9934	Q.DEPQSQWDKVKDFANVYVDAVK.D	2	IPI00121209
8995	2	0.039	0.299	2.252	1	0.65	1359.65	0.00252	0.9172	Q.DEPQSQWDKVK.D	2	IPI00121209
7391	2	0.0096	0.293	1.803	1	0.75	1132.49	0.004177	0.9711	Q.DEPQSQWDK.V	2	IPI00121209
7664	2	0.0254	0.33	1.732	1	0.75	1132.49	0.005153	0.9757	Q.DEPQSQWDK.V	2	IPI00121209
7671	2	0.018	0.255	1.757	1	0.75	1132.49	0.003444	0.955	Q.DEPQSQWDK.V	2	IPI00121209
7944	2	0.1848	0.284	1.584	1	0.75	1132.49	0.002468	0.9477	Q.DEPQSQWDK.V	2	IPI00121209
7951	2	1.2124	0.209	1.585	1	0.69	1132.49	0.002224	0.8976	Q.DEPQSQWDK.V	2	IPI00121209
7129	2	0.0322	0.272	1.739	1	0.86	1033.51	0.001028	0.9634	P.TLNEYHTR.A	2	IPI00121209
7132	2	0.6501	0.219	1.465	1	0.86	1033.51	0.002981	0.8805	P.TLNEYHTR.A	2	IPI00121209
15324	1	0.1743	0.249	1.802	1	0.83	793.445	0.0046	0.9787	N.VYVDAVK.D	2	IPI00121209
15329	1	0.1184	0.181	1.594	1	0.75	793.445	0.0046	0.9522	N.VYVDAVK.D	2	IPI00121209
6664	2	0.0107	0.42	2.229	1	0.75	1130.56	-0.006176	0.9863	N.PTLNEYHTR.A	2	IPI00121209
6670	2	0.0418	0.323	2.267	1	0.88	1130.56	0.001817	0.9907	N.PTLNEYHTR.A	2	IPI00121209
7098	2	0.0277	0.268	2.248	1	0.88	1130.56	0.00792	0.9847	N.PTLNEYHTR.A	2	IPI00121209
7105	2	0.0054	0.375	2.728	1	0.94	1130.56	0.003037	0.9967	N.PTLNEYHTR.A	2	IPI00121209
7394	2	0.1487	0.295	1.381	1	0.56	1130.56	-0.006176	0.7879	N.PTLNEYHTR.A	2	IPI00121209
23199	3	0	0.437	3.996	1	0.29	2316.18	0.013629	1	N.LNLLENWDTLGSTVSQLQER.L	2	IPI00121209
23205	3	0	0.476	3.192	1	0.29	2316.18	0.011981	1	N.LNLLENWDTLGSTVSQLQER.L	2	IPI00121209
23208	3	0.0446	0.294	2.246	3	0.14	2316.18	0.007037	0.9483	N.LNLLENWDTLGSTVSQLQER.L	2	IPI00121209
23214	3	0.0007	0.428	3.06	1	0.16	2316.18	0.008685	0.9981	N.LNLLENWDTLGSTVSQLQER.L	2	IPI00121209
23226	2	0	0.632	3.113	1	0.45	2316.18	0.009675	1	N.LNLLENWDTLGSTVSQLQER.L	2	IPI00121209
23234	2	0	0.65	4.196	1	0.58	2316.18	0.014802	1	N.LNLLENWDTLGSTVSQLQER.L	2	IPI00121209
23235	2	0	0.642	3.754	1	0.58	2316.18	0.014313	1	N.LNLLENWDTLGSTVSQLQER.L	2	IPI00121209
23240	2	0	0.68	3.821	1	0.61	2316.18	0.014313	1	N.LNLLENWDTLGSTVSQLQER.L	2	IPI00121209
19683	3	0.0001	0.447	3.013	1	0.26	2089.06	1.00945	0.9981	N.LLENWDTLGSTVSQLQER.L	2	IPI00121209
19684	3	0.009	0.343	2.242	1	0.19	2089.06	0.019447	0.9553	N.LLENWDTLGSTVSQLQER.L	2	IPI00121209
19690	3	0.0003	0.505	3.462	1	0.31	2089.06	1.00945	1	N.LLENWDTLGSTVSQLQER.L	2	IPI00121209
19691	3	0	0.424	3.58	1	0.28	2089.06	0.019447	0.9971	N.LLENWDTLGSTVSQLQER.L	2	IPI00121209
19697	2	0.0001	0.535	3.33	1	0.5	2089.06	0.009722	1	N.LLENWDTLGSTVSQLQER.L	2	IPI00121209
19698	2	0.0001	0.551	2.696	1	0.56	2089.06	0.009722	1	N.LLENWDTLGSTVSQLQER.L	2	IPI00121209
19704	2	0	0.422	3.284	1	0.65	2089.06	0.00606	1	N.LLENWDTLGSTVSQLQER.L	2	IPI00121209
19705	2	0.0019	0.454	3.215	1	0.65	2089.06	0.01436	1	N.LLENWDTLGSTVSQLQER.L	2	IPI00121209
12890	2	0.8273	0.119	2.082	1	0.92	831.464	0.008224	0.9406	M.PMLETLK.T	2	IPI00121209
12895	2	0.6467	0.119	1.99	1	0.92	831.464	0.008224	0.9277	M.PMLETLK.T	2	IPI00121209
13014	1	7.0765	0.002	1.594	1	0.67	831.464	0.0055	0.8652	M.PMLETLK.T	2	IPI00121209
16303	2	1.06	0.145	1.814	1	0.83	831.464	0.008224	0.9145	M.PMLETLK.T	2	IPI00121209
16313	2	1.2028	0.125	2.14	1	0.92	831.464	0.004054	0.9501	M.PMLETLK.T	2	IPI00121209
14207	2	1.2669	0.148	2.093	1	0.92	847.459	-0.006676	0.6032	M.PM*LETLK.T	2	IPI00121209
14209	2	1.0801	0.128	1.759	1	0.92	847.459	0.004942	0.6823	M.PM*LETLK.T	2	IPI00121209
14491	2	0.626	0.126	2.258	1	0.92	847.459	-0.006676	0.6866	M.PM*LETLK.T	2	IPI00121209
4605	2	0.7839	0.142	1.908	1	0.64	974.515	-0.002576	0.5561	M.NKDLEEVK.Q	2	IPI00121209
11024	2	0.4928	0.093	2.08	1	0.61	1205.59	0.001311	0.5648	L.SPVAEEFRDR.M	2	IPI00121209
9104	2	0.968	0.183	1.254	1	0.57	934.463	0.009824	0.7141	L.SPVAEEFR.D	2	IPI00121209
9109	2	0.0737	0.292	1.959	1	0.64	934.463	0.009824	0.9811	L.SPVAEEFR.D	2	IPI00121209
23484	3	0.0007	0.504	3.055	1	0.21	2430.23	0.007167	1	L.NLNLLENWDTLGSTVSQLQER.L	2	IPI00121209
23485	3	0.0068	0.307	2.552	2	0.15	2430.23	0.007167	0.9747	L.NLNLLENWDTLGSTVSQLQER.L	2	IPI00121209
23492	3	0.0008	0.486	3.417	1	0.22	2430.23	0.008265	1	L.NLNLLENWDTLGSTVSQLQER.L	2	IPI00121209
23493	3	0.0377	0.28	1.985	3	0.15	2430.23	0.011012	0.9004	L.NLNLLENWDTLGSTVSQLQER.L	2	IPI00121209
23507	2	0	0.639	3.431	1	0.52	2430.23	0.011697	1	L.NLNLLENWDTLGSTVSQLQER.L	2	IPI00121209
23514	2	0	0.611	2.739	1	0.43	2430.23	0.011697	1	L.NLNLLENWDTLGSTVSQLQER.L	2	IPI00121209
23516	2	0.0001	0.555	2.408	1	0.38	2430.23	0.011697	1	L.NLNLLENWDTLGSTVSQLQER.L	2	IPI00121209
6981	2	0.5011	0.171	1.468	1	0.67	1104.56	0.003763	0.8012	L.GSTVSQLQER.L	2	IPI00121209
4938	2	0.4025	0.109	1.989	1	0.81	960.474	0.003453	0.8975	L.GAELQESAR.Q	2	IPI00121209
4941	2	0.1734	0.129	2.429	1	0.81	960.474	0.004307	0.9612	L.GAELQESAR.Q	2	IPI00121209
12134	1	1.2761	0.172	1.936	1	0.69	960.474	-0.0045	0.9464	L.GAELQESAR.Q	2	IPI00121209
11829	3	0.0287	0.269	2.843	1	0.63	1237.62	0.007313	0.9987	K.WKEDVELYR.Q	2	IPI00121209
11962	2	0.0016	0.438	2.56	1	0.88	1237.62	0.00397	1	K.WKEDVELYR.Q	2	IPI00121209
11969	2	0.0018	0.468	2.38	1	0.88	1237.62	0.002505	1	K.WKEDVELYR.Q	2	IPI00121209
11997	2	1.3729	0.112	1.693	1	0.63	1237.62	0.00165	0.9583	K.WKEDVELYR.Q	2	IPI00121209
12019	1	0.002	0.415	2.059	1	0.63	1237.62	-0.0012	1	K.WKEDVELYR.Q	2	IPI00121209
12026	1	0.0039	0.412	2.01	1	0.75	1237.62	-0.0012	1	K.WKEDVELYR.Q	2	IPI00121209
12123	3	0.0275	0.261	2.958	1	0.63	1237.62	0.00301	0.9987	K.WKEDVELYR.Q	2	IPI00121209
12130	3	0.2294	0.165	2.864	1	0.56	1237.62	0.001454	0.9936	K.WKEDVELYR.Q	2	IPI00121209
12270	2	0.0021	0.467	2.686	1	0.94	1237.62	0.003237	1	K.WKEDVELYR.Q	2	IPI00121209
12277	2	0.0036	0.465	2.26	1	0.88	1237.62	0.003359	0.9994	K.WKEDVELYR.Q	2	IPI00121209
12298	3	0.0442	0.296	3.109	1	0.56	1237.62	0.005208	0.9994	K.WKEDVELYR.Q	2	IPI00121209
12299	2	1.8958	0.063	1.915	1	0.69	1237.62	0.003604	0.9603	K.WKEDVELYR.Q	2	IPI00121209
12305	3	0.0114	0.305	3.014	1	0.59	1237.62	0.004292	0.9994	K.WKEDVELYR.Q	2	IPI00121209
12306	2	0.9289	0.17	2.013	1	0.63	1237.62	0.002505	0.9885	K.WKEDVELYR.Q	2	IPI00121209
12550	2	0.0032	0.401	2.516	1	0.94	1237.62	0.00397	0.9993	K.WKEDVELYR.Q	2	IPI00121209
12557	2	0.0021	0.385	2.725	1	0.88	1237.62	0.001406	0.9994	K.WKEDVELYR.Q	2	IPI00121209
12578	3	0.0157	0.23	2.991	1	0.56	1237.62	0.013539	0.9981	K.WKEDVELYR.Q	2	IPI00121209
12585	3	0.0771	0.241	3.028	1	0.59	1237.62	0.003743	0.9984	K.WKEDVELYR.Q	2	IPI00121209
12592	3	0.0192	0.311	3.339	1	0.63	1237.62	0.008961	0.9996	K.WKEDVELYR.Q	2	IPI00121209
12599	3	0.0772	0.253	3.162	1	0.59	1237.62	0.00237	0.9989	K.WKEDVELYR.Q	2	IPI00121209
12816	2	0.0021	0.419	2.401	1	0.88	1237.62	0.011524	0.9993	K.WKEDVELYR.Q	2	IPI00121209
12859	3	0.3289	0.09	2.568	1	0.56	1237.62	0.008595	0.9658	K.WKEDVELYR.Q	2	IPI00121209
12865	3	0.0278	0.252	2.873	1	0.59	1237.62	0.006489	0.9983	K.WKEDVELYR.Q	2	IPI00121209
13082	2	0.0464	0.343	1.781	1	0.56	1237.62	0.006533	0.9962	K.WKEDVELYR.Q	2	IPI00121209
13089	2	0.0486	0.281	1.548	1	0.63	1237.62	0.005557	0.988	K.WKEDVELYR.Q	2	IPI00121209
13292	3	0.0639	0.197	2.697	1	0.63	1237.62	0.006398	0.9949	K.WKEDVELYR.Q	2	IPI00121209
13299	3	1.3019	0.073	2.354	1	0.47	1237.62	0.003102	0.9351	K.WKEDVELYR.Q	2	IPI00121209
13344	2	0.0178	0.253	2.192	1	0.75	1237.62	0.005068	0.9962	K.WKEDVELYR.Q	2	IPI00121209
13352	2	0.3881	0.194	1.536	1	0.63	1237.62	0.005557	0.9715	K.WKEDVELYR.Q	2	IPI00121209
13607	3	0.068	0.123	3.003	1	0.56	1237.62	-0.005753	0.9765	K.WKEDVELYR.Q	2	IPI00121209
13616	3	0.2017	0.23	2.61	1	0.56	1237.62	0.00356	0.9964	K.WKEDVELYR.Q	2	IPI00121209
13894	3	0.7533	0.128	2.161	1	0.53	1237.62	0.001546	0.9591	K.WKEDVELYR.Q	2	IPI00121209
13909	3	0.374	0.199	2.578	1	0.56	1237.62	-0.005753	0.9857	K.WKEDVELYR.Q	2	IPI00121209
13983	2	0.7803	0.159	1.283	1	0.56	1237.62	0.011524	0.9147	K.WKEDVELYR.Q	2	IPI00121209
14174	3	0.4228	0.158	2.358	1	0.5	1237.62	-0.005753	0.9598	K.WKEDVELYR.Q	2	IPI00121209
14440	3	0.7876	0.151	2.278	1	0.5	1237.62	0.006581	0.9774	K.WKEDVELYR.Q	2	IPI00121209
14713	3	0.1108	0.184	2.323	1	0.5	1237.62	0.004292	0.9877	K.WKEDVELYR.Q	2	IPI00121209
14720	3	0.2906	0.187	2.558	1	0.53	1237.62	0.004567	0.9924	K.WKEDVELYR.Q	2	IPI00121209
15255	3	0.1744	0.209	2.452	1	0.53	1237.62	-0.005753	0.9847	K.WKEDVELYR.Q	2	IPI00121209
15261	3	0.5677	0.134	2.563	1	0.56	1237.62	-0.005753	0.9598	K.WKEDVELYR.Q	2	IPI00121209
15533	3	0.0905	0.251	2.795	1	0.53	1237.62	0.007863	0.9981	K.WKEDVELYR.Q	2	IPI00121209
15542	3	1.3779	0.021	2.03	1	0.44	1237.62	0.002919	0.7663	K.WKEDVELYR.Q	2	IPI00121209
15793	3	0.4488	0.221	2.444	1	0.56	1237.62	0.009602	0.9945	K.WKEDVELYR.Q	2	IPI00121209
15798	3	3.2534	0.101	2.36	1	0.53	1237.62	0.005208	0.958	K.WKEDVELYR.Q	2	IPI00121209
16045	3	0.1089	0.2	2.458	1	0.5	1237.62	0.007771	0.9926	K.WKEDVELYR.Q	2	IPI00121209
16050	3	0.3468	0.163	2.007	1	0.44	1237.62	0.008046	0.9669	K.WKEDVELYR.Q	2	IPI00121209
16541	3	2.423	0.03	2.107	1	0.53	1237.62	0.004384	0.816	K.WKEDVELYR.Q	2	IPI00121209
16551	3	0.3401	0.169	2.401	1	0.53	1237.62	0.004201	0.9866	K.WKEDVELYR.Q	2	IPI00121209
17972	3	0.6845	0.111	1.861	1	0.47	1237.62	-0.005753	0.7916	K.WKEDVELYR.Q	2	IPI00121209
18526	3	2.6176	0.073	1.859	2	0.41	1237.62	-0.005753	0.6313	K.WKEDVELYR.Q	2	IPI00121209
14448	2	1.1958	0.195	1.652	1	0.79	1081.52	-0.00223	0.539	K.WKEDVELY.R	2	IPI00121209
12011	3	1.0338	0.048	1.238	1	0.4	1394.73	0.004261	0.7369	K.VQPYLDEFQKK.W	2	IPI00121209
11938	2	1.3017	0.137	1.397	1	0.56	1266.64	0.003074	0.9867	K.VQPYLDEFQK.K	2	IPI00121209
11944	2	0.0052	0.379	2.336	1	0.78	1266.64	0.003929	0.9998	K.VQPYLDEFQK.K	2	IPI00121209
13448	2	0.6203	0.193	1.313	1	0.56	1266.64	0.005027	0.9902	K.VQPYLDEFQK.K	2	IPI00121209
13483	3	0.2271	0.244	2.47	1	0.5	1266.64	0.005258	0.9991	K.VQPYLDEFQK.K	2	IPI00121209
13492	3	0.0262	0.219	3.115	1	0.58	1266.64	0.00599	0.9995	K.VQPYLDEFQK.K	2	IPI00121209
13530	1	0.2002	0.255	1.853	1	0.56	1266.64	0.0035	0.9989	K.VQPYLDEFQK.K	2	IPI00121209
13733	2	0.4985	0.261	1.599	1	0.72	1266.64	2.01622	0.96	K.VQPYLDEFQK.K	2	IPI00121209
13740	2	0.0853	0.371	1.968	1	0.72	1266.64	2.01622	0.9932	K.VQPYLDEFQK.K	2	IPI00121209
13769	3	0.0309	0.254	2.92	1	0.56	1266.64	0.006448	0.9996	K.VQPYLDEFQK.K	2	IPI00121209
13777	3	0.0958	0.165	2.731	1	0.5	1266.64	0.003152	0.9979	K.VQPYLDEFQK.K	2	IPI00121209
13803	2	0.15	0.262	1.355	1	0.78	1266.64	0.003074	0.9957	K.VQPYLDEFQK.K	2	IPI00121209
13810	2	0.0283	0.347	1.921	1	0.78	1266.64	0.004783	0.9995	K.VQPYLDEFQK.K	2	IPI00121209
14076	2	0.0033	0.367	1.893	1	0.67	1266.64	0.002342	0.9996	K.VQPYLDEFQK.K	2	IPI00121209
14083	2	0.0103	0.401	1.811	1	0.72	1266.64	0.008323	0.9996	K.VQPYLDEFQK.K	2	IPI00121209
14350	2	0.0514	0.256	1.721	1	0.61	1266.64	-0.003776	0.9969	K.VQPYLDEFQK.K	2	IPI00121209
14356	2	0.3051	0.273	1.459	1	0.67	1266.64	0.990257	0.7858	K.VQPYLDEFQK.K	2	IPI00121209
14358	2	0.5899	0.208	1.344	1	0.61	1266.64	-0.003776	0.9861	K.VQPYLDEFQK.K	2	IPI00121209
14624	2	1.9676	0.153	1.128	1	0.44	1266.64	0.004051	0.972	K.VQPYLDEFQK.K	2	IPI00121209
14631	2	7.6216	0.128	1.188	1	0.61	1266.64	0.006614	0.9712	K.VQPYLDEFQK.K	2	IPI00121209
14904	2	0.0733	0.315	1.969	1	0.72	1266.64	0.003929	0.9994	K.VQPYLDEFQK.K	2	IPI00121209
16998	2	0.0532	0.259	1.878	1	0.79	1010.48	0.002438	0.97	K.VQPYLDEF.Q	2	IPI00121209
17004	2	0.0554	0.203	1.861	1	0.71	1010.48	0.003171	0.9484	K.VQPYLDEF.Q	2	IPI00121209
12803	4	4.708	0.01	1.704	1	0.21	1882.97	0.013225	0.6813	K.VKDFANVYVDAVKDSGR.D	2	IPI00121209
12809	4	0.0122	0.337	2.623	1	0.27	1882.97	0.007488	0.9997	K.VKDFANVYVDAVKDSGR.D	2	IPI00121209
12817	4	0.3865	0.15	2.047	1	0.23	1882.97	0.005046	0.9771	K.VKDFANVYVDAVKDSGR.D	2	IPI00121209
12824	3	0	0.565	2.893	1	0.36	1882.97	0.007684	1	K.VKDFANVYVDAVKDSGR.D	2	IPI00121209
12832	3	0.2051	0.132	1.992	1	0.28	1882.97	0.004205	0.9115	K.VKDFANVYVDAVKDSGR.D	2	IPI00121209
14235	4	0.2079	0.201	2.457	1	0.28	1882.97	0.005901	0.9938	K.VKDFANVYVDAVKDSGR.D	2	IPI00121209
14237	4	0.063	0.235	2.573	1	0.24	1882.97	0.006389	0.9972	K.VKDFANVYVDAVKDSGR.D	2	IPI00121209
14240	3	0.0018	0.396	2.741	1	0.3	1882.97	0.999647	0.994	K.VKDFANVYVDAVKDSGR.D	2	IPI00121209
14246	3	0	0.53	3.155	1	0.31	1882.97	0.999647	1	K.VKDFANVYVDAVKDSGR.D	2	IPI00121209
14288	2	0.0007	0.439	2.506	1	0.47	1882.97	0.003974	0.9992	K.VKDFANVYVDAVKDSGR.D	2	IPI00121209
14297	2	0.0001	0.496	2.834	1	0.59	1882.97	0.005561	1	K.VKDFANVYVDAVKDSGR.D	2	IPI00121209
14529	4	0.0358	0.147	2.148	1	0.24	1882.97	0.020915	0.9127	K.VKDFANVYVDAVKDSGR.D	2	IPI00121209
12788	3	0.0162	0.316	2.567	3	0.29	1467.78	0.002578	0.9979	K.VKDFANVYVDAVK.D	2	IPI00121209
12795	3	0.0854	0.107	2.82	1	0.35	1467.78	0.002394	0.9725	K.VKDFANVYVDAVK.D	2	IPI00121209
12807	2	0.0002	0.401	2.551	1	0.58	1467.78	0.011258	0.9991	K.VKDFANVYVDAVK.D	2	IPI00121209
12812	2	0	0.458	3.188	1	0.79	1467.78	1.00852	1	K.VKDFANVYVDAVK.D	2	IPI00121209
12825	2	0.0026	0.455	3.182	1	0.79	1467.78	0.005154	1	K.VKDFANVYVDAVK.D	2	IPI00121209
12831	2	0.0077	0.357	2.311	1	0.58	1467.78	0.002347	0.9982	K.VKDFANVYVDAVK.D	2	IPI00121209
13772	3	0.1256	0.203	2.607	1	0.38	1467.78	0.007338	0.9916	K.VKDFANVYVDAVK.D	2	IPI00121209
13776	3	0.0324	0.288	2.999	1	0.38	1467.78	0.002944	0.9987	K.VKDFANVYVDAVK.D	2	IPI00121209
13783	2	0	0.505	3.744	1	0.83	1467.78	0.008572	1	K.VKDFANVYVDAVK.D	2	IPI00121209
13789	2	0	0.411	4.122	1	0.88	1467.78	0.003934	1	K.VKDFANVYVDAVK.D	2	IPI00121209
13805	2	0.0016	0.432	3.431	1	0.75	1467.78	0.002713	1	K.VKDFANVYVDAVK.D	2	IPI00121209
13811	2	0.0001	0.427	3.3	1	0.79	1467.78	0.00491	1	K.VKDFANVYVDAVK.D	2	IPI00121209
13845	1	0.0022	0.333	2.904	1	0.58	1467.78	1.0158	1	K.VKDFANVYVDAVK.D	2	IPI00121209
13846	1	0.0012	0.45	2.666	1	0.5	1467.78	0.0058	1	K.VKDFANVYVDAVK.D	2	IPI00121209
13852	1	0.0006	0.433	2.893	1	0.54	1467.78	0.0058	1	K.VKDFANVYVDAVK.D	2	IPI00121209
14048	3	0.0037	0.286	3.037	1	0.48	1467.78	0.008803	0.9987	K.VKDFANVYVDAVK.D	2	IPI00121209
14055	3	0.0057	0.322	3.109	1	0.48	1467.78	0.008162	0.9993	K.VKDFANVYVDAVK.D	2	IPI00121209
14062	2	0.0001	0.502	3.41	1	0.83	1467.78	0.009061	1	K.VKDFANVYVDAVK.D	2	IPI00121209
14069	2	0	0.486	3.056	1	0.79	1467.78	0.00845	1	K.VKDFANVYVDAVK.D	2	IPI00121209
14078	2	0.0097	0.362	2.698	1	0.75	1467.78	0.003445	0.9989	K.VKDFANVYVDAVK.D	2	IPI00121209
14085	2	0.0297	0.177	2.208	1	0.58	1467.78	0.01199	0.9894	K.VKDFANVYVDAVK.D	2	IPI00121209
14090	3	0.0037	0.298	3.081	1	0.48	1467.78	0.004683	0.999	K.VKDFANVYVDAVK.D	2	IPI00121209
14097	3	0.0018	0.323	3.181	1	0.48	1467.78	0.005965	0.9994	K.VKDFANVYVDAVK.D	2	IPI00121209
14329	2	0.0001	0.446	2.854	1	0.71	1467.78	0.005887	1	K.VKDFANVYVDAVK.D	2	IPI00121209
14336	2	0	0.478	3.082	1	0.75	1467.78	0.004666	1	K.VKDFANVYVDAVK.D	2	IPI00121209
14364	3	0.0052	0.201	2.751	1	0.46	1467.78	0.00569	0.993	K.VKDFANVYVDAVK.D	2	IPI00121209
14370	3	0.021	0.213	2.571	1	0.42	1467.78	0.005507	0.9924	K.VKDFANVYVDAVK.D	2	IPI00121209
14612	2	0.0012	0.426	2.479	1	0.63	1467.78	0.005399	0.9992	K.VKDFANVYVDAVK.D	2	IPI00121209
14618	2	0.0017	0.442	2.292	1	0.63	1467.78	0.005643	0.9991	K.VKDFANVYVDAVK.D	2	IPI00121209
14637	3	0.001	0.372	2.876	1	0.38	1467.78	0.0045	0.9996	K.VKDFANVYVDAVK.D	2	IPI00121209
14646	3	0.0039	0.247	2.92	1	0.42	1467.78	0.004775	0.9973	K.VKDFANVYVDAVK.D	2	IPI00121209
14927	2	0.0026	0.297	2.471	1	0.67	1467.78	0.993558	0.8827	K.VKDFANVYVDAVK.D	2	IPI00121209
14935	2	0.1306	0.248	2.139	1	0.54	1467.78	0.988524	0.5671	K.VKDFANVYVDAVK.D	2	IPI00121209
15042	2	0.0035	0.393	2.284	1	0.63	1467.78	0.005765	0.9986	K.VKDFANVYVDAVK.D	2	IPI00121209
15066	2	0.0145	0.421	1.962	1	0.5	1467.78	0.008524	0.9982	K.VKDFANVYVDAVK.D	2	IPI00121209
15414	3	0.0756	0.213	2.447	1	0.33	1467.78	1.01125	0.9843	K.VKDFANVYVDAVK.D	2	IPI00121209
15416	3	0.1901	0.188	2.168	1	0.29	1467.78	0.021247	0.9175	K.VKDFANVYVDAVK.D	2	IPI00121209
15761	3	0.25	0.186	2.248	1	0.29	1467.78	0.001845	0.98	K.VKDFANVYVDAVK.D	2	IPI00121209
15766	3	0.0444	0.242	2.215	3	0.25	1467.78	0.005599	0.9879	K.VKDFANVYVDAVK.D	2	IPI00121209
16011	3	0.1459	0.232	1.894	2	0.25	1467.78	0.006697	0.9762	K.VKDFANVYVDAVK.D	2	IPI00121209
16635	3	0.2385	0.115	2.083	1	0.33	1467.78	0.004958	0.9198	K.VKDFANVYVDAVK.D	2	IPI00121209
16641	3	0.0179	0.333	2.397	1	0.33	1467.78	0.007705	0.9984	K.VKDFANVYVDAVK.D	2	IPI00121209
13091	2	0.0023	0.386	2.134	1	0.61	1169.58	0.009024	0.9543	K.VKDFANVYVD.A	2	IPI00121209
11755	2	0.2872	0.251	1.525	1	0.79	955.488	0.001638	0.6595	K.VKDFANVY.V	2	IPI00121209
11760	2	0.0969	0.269	1.875	1	0.79	955.488	0.002676	0.8493	K.VKDFANVY.V	2	IPI00121209
10034	2	0.0171	0.387	1.55	1	0.42	1340.72	-0.004176	0.9983	K.VAPLGAELQESAR.Q	2	IPI00121209
10041	2	0.0012	0.437	1.974	1	0.58	1340.72	-0.004176	0.9995	K.VAPLGAELQESAR.Q	2	IPI00121209
11265	2	0.0001	0.513	2.419	1	0.63	1340.72	0.0091	1	K.VAPLGAELQESAR.Q	2	IPI00121209
11273	2	0.0031	0.357	2.017	1	0.54	1340.72	0.00971	0.9995	K.VAPLGAELQESAR.Q	2	IPI00121209
11746	2	0	0.601	2.869	1	0.71	1340.72	0.004949	1	K.VAPLGAELQESAR.Q	2	IPI00121209
11752	2	0.0002	0.455	2.466	1	0.79	1340.72	0.003118	0.9999	K.VAPLGAELQESAR.Q	2	IPI00121209
11768	3	13.9344	0.005	1.434	5	0.23	1340.72	0.006126	0.6456	K.VAPLGAELQESAR.Q	2	IPI00121209
11774	3	5.1094	0.103	1.756	1	0.29	1340.72	0.006584	0.9554	K.VAPLGAELQESAR.Q	2	IPI00121209
12032	2	0	0.461	3.15	1	0.83	1340.72	0.002142	1	K.VAPLGAELQESAR.Q	2	IPI00121209
12033	2	2.7742	0.009	1.379	1	0.5	1340.72	0.002142	0.945	K.VAPLGAELQESAR.Q	2	IPI00121209
12039	2	0	0.535	3.223	1	0.83	1340.72	0.002996	1	K.VAPLGAELQESAR.Q	2	IPI00121209
12040	2	0.0925	0.244	1.827	1	0.71	1340.72	0.002996	0.9982	K.VAPLGAELQESAR.Q	2	IPI00121209
12060	3	0.0041	0.387	2.24	1	0.44	1340.72	0.002647	0.9998	K.VAPLGAELQESAR.Q	2	IPI00121209
12067	3	0.1708	0.293	1.946	1	0.35	1340.72	0.003288	0.9985	K.VAPLGAELQESAR.Q	2	IPI00121209
12109	1	0.0006	0.379	2.498	1	0.63	1340.72	0.0031	1	K.VAPLGAELQESAR.Q	2	IPI00121209
12333	2	0.0002	0.464	2.889	1	0.83	1340.72	0.004705	1	K.VAPLGAELQESAR.Q	2	IPI00121209
12340	2	0.0011	0.455	2.849	1	0.83	1340.72	0.004461	1	K.VAPLGAELQESAR.Q	2	IPI00121209
12361	3	0	0.462	3.168	1	0.5	1340.72	0.002739	1	K.VAPLGAELQESAR.Q	2	IPI00121209
12368	3	0.0022	0.391	3.042	1	0.42	1340.72	0.004112	0.9999	K.VAPLGAELQESAR.Q	2	IPI00121209
12459	3	0.0009	0.366	2.771	1	0.4	1340.72	0.010704	0.9999	K.VAPLGAELQESAR.Q	2	IPI00121209
12466	2	0	0.563	3.241	1	0.83	1340.72	0.004217	1	K.VAPLGAELQESAR.Q	2	IPI00121209
12467	3	0.0139	0.254	2.47	1	0.4	1340.72	0.004204	0.999	K.VAPLGAELQESAR.Q	2	IPI00121209
12473	2	0	0.541	3.068	1	0.83	1340.72	0.003973	1	K.VAPLGAELQESAR.Q	2	IPI00121209
12607	2	1.1795	0.12	1.428	1	0.58	1340.72	0.004339	0.9838	K.VAPLGAELQESAR.Q	2	IPI00121209
12613	2	1.4168	0.086	1.404	1	0.58	1340.72	0.005072	0.9757	K.VAPLGAELQESAR.Q	2	IPI00121209
12732	2	0	0.484	3.13	1	0.79	1340.72	0.003973	1	K.VAPLGAELQESAR.Q	2	IPI00121209
12735	3	7.169	0.001	1.354	4	0.25	1340.72	0.00283	0.61	K.VAPLGAELQESAR.Q	2	IPI00121209
12739	2	0	0.585	3.427	1	0.79	1340.72	0.008978	1	K.VAPLGAELQESAR.Q	2	IPI00121209
12744	3	0.3207	0.212	1.428	2	0.29	1340.72	0.00695	0.9766	K.VAPLGAELQESAR.Q	2	IPI00121209
13271	2	0	0.512	2.708	1	0.79	1340.72	0.006781	1	K.VAPLGAELQESAR.Q	2	IPI00121209
13278	2	0.0002	0.468	3.13	1	0.79	1340.72	0.993109	1	K.VAPLGAELQESAR.Q	2	IPI00121209
13279	2	0.0001	0.493	3.015	1	0.75	1340.72	-0.004176	1	K.VAPLGAELQESAR.Q	2	IPI00121209
13285	2	0	0.556	3.182	1	0.79	1340.72	-0.004176	1	K.VAPLGAELQESAR.Q	2	IPI00121209
13715	2	0	0.441	2.44	1	0.67	1340.72	0.001532	0.9999	K.VAPLGAELQESAR.Q	2	IPI00121209
13729	2	0.0001	0.472	2.432	1	0.54	1340.72	0.003607	0.9999	K.VAPLGAELQESAR.Q	2	IPI00121209
13999	2	0.0001	0.568	2.345	1	0.71	1340.72	0.00617	1	K.VAPLGAELQESAR.Q	2	IPI00121209
14006	2	0.0001	0.535	2.336	1	0.58	1340.72	0.00617	1	K.VAPLGAELQESAR.Q	2	IPI00121209
14547	2	0.001	0.451	2.576	1	0.67	1340.72	0.001287	0.9999	K.VAPLGAELQESAR.Q	2	IPI00121209
14553	2	0	0.594	2.603	1	0.67	1340.72	0.004339	1	K.VAPLGAELQESAR.Q	2	IPI00121209
14820	2	0.0002	0.46	2.794	1	0.63	1340.72	0.008367	1	K.VAPLGAELQESAR.Q	2	IPI00121209
14843	2	0.0178	0.288	2.143	1	0.54	1340.72	0.000799	0.9993	K.VAPLGAELQESAR.Q	2	IPI00121209
15105	2	0	0.555	2.651	1	0.71	1340.72	0.007269	1	K.VAPLGAELQESAR.Q	2	IPI00121209
15113	2	0	0.532	2.529	1	0.67	1340.72	0.007147	1	K.VAPLGAELQESAR.Q	2	IPI00121209
16006	2	0.0015	0.504	2.505	1	0.54	1340.72	0.008001	1	K.VAPLGAELQESAR.Q	2	IPI00121209
16013	2	0.029	0.343	1.789	1	0.46	1340.72	0.009832	0.9992	K.VAPLGAELQESAR.Q	2	IPI00121209
12861	2	0.4724	0.035	1.498	1	0.45	1113.58	0.006531	0.5105	K.VAPLGAELQES.A	2	IPI00121209
12866	2	0.9631	0.146	1.316	1	0.4	1113.58	0.005432	0.6527	K.VAPLGAELQES.A	2	IPI00121209
7086	2	0.0401	0.361	1.605	1	0.55	1331.63	-0.001176	0.9991	K.SNPTLNEYHTR.A	2	IPI00121209
7091	2	0.0021	0.452	1.729	1	0.65	1331.63	-0.001176	0.9997	K.SNPTLNEYHTR.A	2	IPI00121209
7104	3	0.2651	0.126	1.494	1	0.45	1331.63	0.004898	0.9453	K.SNPTLNEYHTR.A	2	IPI00121209
7111	3	0.5673	0.115	1.412	2	0.38	1331.63	0.004898	0.9057	K.SNPTLNEYHTR.A	2	IPI00121209
7160	1	0.0596	0.272	2.206	1	0.55	1331.63	0.0061	0.9993	K.SNPTLNEYHTR.A	2	IPI00121209
7167	1	0.1158	0.142	1.999	1	0.45	1331.63	0.0061	0.9984	K.SNPTLNEYHTR.A	2	IPI00121209
7357	2	2.2946	0.032	1.346	1	0.6	1331.63	0.998716	0.5042	K.SNPTLNEYHTR.A	2	IPI00121209
7370	2	0.0173	0.327	1.894	1	0.55	1331.63	0.997495	0.983	K.SNPTLNEYHTR.A	2	IPI00121209
7377	2	0.0156	0.303	1.958	1	0.75	1331.63	0.99835	0.9839	K.SNPTLNEYHTR.A	2	IPI00121209
7448	2	0.0002	0.469	2.35	1	0.75	1331.63	-0.000796	0.9999	K.SNPTLNEYHTR.A	2	IPI00121209
7454	2	0.0005	0.439	2.186	1	0.8	1331.63	0.001646	0.9998	K.SNPTLNEYHTR.A	2	IPI00121209
7482	2	0.0006	0.439	2.167	1	0.8	1331.63	0.002134	0.9998	K.SNPTLNEYHTR.A	2	IPI00121209
7489	2	0.0025	0.368	1.947	1	0.65	1331.63	0.005186	0.9996	K.SNPTLNEYHTR.A	2	IPI00121209
7755	2	0.01	0.349	1.867	1	0.65	1331.63	0.998838	0.9888	K.SNPTLNEYHTR.A	2	IPI00121209
7757	2	0.0051	0.379	2.155	1	0.7	1331.63	-0.001176	0.9997	K.SNPTLNEYHTR.A	2	IPI00121209
7762	2	0.0139	0.393	1.631	1	0.5	1331.63	0.992491	0.9605	K.SNPTLNEYHTR.A	2	IPI00121209
7763	2	0.0761	0.221	1.613	1	0.7	1331.63	-0.001176	0.9967	K.SNPTLNEYHTR.A	2	IPI00121209
8029	2	0.0166	0.392	1.834	1	0.55	1331.63	0.001157	0.9996	K.SNPTLNEYHTR.A	2	IPI00121209
8040	2	0.0335	0.38	1.904	1	0.55	1331.63	0.001646	0.9996	K.SNPTLNEYHTR.A	2	IPI00121209
8086	3	0.974	0.182	1.314	1	0.32	1331.63	-0.000138	0.9599	K.SNPTLNEYHTR.A	2	IPI00121209
8106	3	2.2354	0.085	1.147	3	0.3	1331.63	0.000595	0.7275	K.SNPTLNEYHTR.A	2	IPI00121209
8325	2	0.0167	0.387	1.528	1	0.55	1331.63	0.002622	0.9992	K.SNPTLNEYHTR.A	2	IPI00121209
8362	2	0.2478	0.203	1.245	1	0.55	1331.63	0.007505	0.9885	K.SNPTLNEYHTR.A	2	IPI00121209
8611	2	0.1353	0.284	1.323	1	0.5	1331.63	0.003355	0.996	K.SNPTLNEYHTR.A	2	IPI00121209
8634	2	0.0211	0.314	1.512	1	0.5	1331.63	-0.001176	0.9983	K.SNPTLNEYHTR.A	2	IPI00121209
8917	3	4.8351	0.07	1.106	7	0.25	1331.63	0.003799	0.6281	K.SNPTLNEYHTR.A	2	IPI00121209
9201	3	2.698	0.082	1.2	3	0.25	1331.63	0.001547	0.7496	K.SNPTLNEYHTR.A	2	IPI00121209
9963	3	8.1314	0.031	1.133	1	0.3	1331.63	0.001547	0.6361	K.SNPTLNEYHTR.A	2	IPI00121209
7904	2	0.1123	0.279	1.365	1	0.56	1074.49	0.003961	0.9014	K.SNPTLNEYH.T	2	IPI00121209
7909	2	0.1028	0.345	1.275	1	0.63	1074.49	0.00091	0.9286	K.SNPTLNEYH.T	2	IPI00121209
10080	2	0.054	0.106	1.685	1	0.5	937.426	0.006524	0.8188	K.SNPTLNEY.H	2	IPI00121209
10088	2	0.0902	0.001	1.589	1	0.57	937.426	0.006524	0.5412	K.SNPTLNEY.H	2	IPI00121209
10105	1	2.07	0.188	0.945	1	0.36	937.426	0.0038	0.5034	K.SNPTLNEY.H	2	IPI00121209
11168	3	0.0179	0.349	2.034	1	0.25	1650.88	0.010447	0.9976	K.QKVQPYLDEFQKK.W	2	IPI00121209
11172	3	0.2989	0.259	1.92	2	0.29	1650.88	0.003767	0.9852	K.QKVQPYLDEFQKK.W	2	IPI00121209
12446	3	0.095	0.285	2.159	1	0.34	1522.79	0.004773	0.9953	K.QKVQPYLDEFQK.K	2	IPI00121209
12453	3	0.0788	0.23	2.327	1	0.39	1522.79	0.005231	0.9919	K.QKVQPYLDEFQK.K	2	IPI00121209
12454	3	0.0024	0.424	2.526	1	0.43	1522.79	0.006604	0.9997	K.QKVQPYLDEFQK.K	2	IPI00121209
12461	3	0.0063	0.341	2.646	1	0.39	1522.79	0.010633	0.9991	K.QKVQPYLDEFQK.K	2	IPI00121209
12476	2	0.0112	0.348	1.741	1	0.55	1522.79	0.004848	0.9951	K.QKVQPYLDEFQK.K	2	IPI00121209
12481	2	0.3338	0.132	1.373	1	0.45	1522.79	0.003261	0.9066	K.QKVQPYLDEFQK.K	2	IPI00121209
12483	2	0.2086	0.23	1.396	1	0.45	1522.79	0.002406	0.9656	K.QKVQPYLDEFQK.K	2	IPI00121209
12487	2	0.0369	0.294	1.729	1	0.45	1522.79	0.004848	0.9918	K.QKVQPYLDEFQK.K	2	IPI00121209
6908	2	12.7883	0.069	1.64	2	0.92	843.468	1.00442	0.9126	K.LQELQGR.L	2	IPI00121209
6971	2	1.2304	0.066	1.922	1	0.92	843.468	0.004424	0.9908	K.LQELQGR.L	2	IPI00121209
6978	2	3.4958	0.083	2.017	1	0.92	843.468	0.004424	0.9927	K.LQELQGR.L	2	IPI00121209
7875	2	10.6088	0.001	0.976	1	0.58	843.468	0.005747	0.8129	K.LQELQGR.L	2	IPI00121209
7892	2	9.4356	0.021	1.421	2	0.67	843.468	0.001841	0.9527	K.LQELQGR.L	2	IPI00121209
10709	3	0.2829	0.241	1.792	1	0.33	1365.72	-0.000653	0.9823	K.KWKEDVELYR.Q	2	IPI00121209
10716	3	0.0801	0.32	2.214	1	0.44	1365.72	0.003203	0.9979	K.KWKEDVELYR.Q	2	IPI00121209
10742	2	0.0371	0.302	1.874	1	0.67	1365.72	0.016624	0.9917	K.KWKEDVELYR.Q	2	IPI00121209
10746	2	0.0232	0.341	1.675	1	0.67	1365.72	-0.003376	0.991	K.KWKEDVELYR.Q	2	IPI00121209
10749	3	3.1183	0.167	1.632	1	0.31	1365.72	-0.00055	0.9181	K.KWKEDVELYR.Q	2	IPI00121209
10990	3	0.0082	0.338	2.234	1	0.47	1365.72	-0.000653	0.9985	K.KWKEDVELYR.Q	2	IPI00121209
10996	3	0.0042	0.362	2.414	1	0.44	1365.72	-0.000653	0.9992	K.KWKEDVELYR.Q	2	IPI00121209
11278	3	0.0004	0.389	2.592	1	0.36	1365.72	0.005584	0.9996	K.KWKEDVELYR.Q	2	IPI00121209
11283	3	0.016	0.322	2.126	1	0.39	1365.72	0.004943	0.9976	K.KWKEDVELYR.Q	2	IPI00121209
11564	3	1.1156	0.176	1.9	1	0.31	1365.72	0.006224	0.9622	K.KWKEDVELYR.Q	2	IPI00121209
11839	3	0.0697	0.24	1.987	1	0.36	1365.72	1.01935	0.899	K.KWKEDVELYR.Q	2	IPI00121209
16135	3	0.0825	0.337	2.467	1	0.27	2149.02	0.005294	0.9983	K.ETDWVRQEMNKDLEEVK.Q	2	IPI00121209
16137	3	22.1868	0.067	1.498	1	0.19	2149.02	0.008773	0.5748	K.ETDWVRQEMNKDLEEVK.Q	2	IPI00121209
16142	3	0.0723	0.163	2.504	1	0.25	2149.02	0.009688	0.9761	K.ETDWVRQEMNKDLEEVK.Q	2	IPI00121209
16143	3	0.6559	0.089	2.047	2	0.22	2149.02	0.011885	0.8265	K.ETDWVRQEMNKDLEEVK.Q	2	IPI00121209
11231	2	1.2244	0.044	1.616	1	0.5	1435.66	0.005227	0.8904	K.ETDWVRQEMNK.D	2	IPI00121209
11238	2	3.1007	0.067	1.261	1	0.45	1435.66	0.003518	0.7844	K.ETDWVRQEMNK.D	2	IPI00121209
9365	2	2.679	0.04	1.37	1	0.67	923.447	0.002977	0.9683	K.EDVELYR.Q	2	IPI00121209
9621	1	0.1078	0.108	1.121	1	0.67	923.447	0.0031	0.9741	K.EDVELYR.Q	2	IPI00121209
9654	2	6.7783	0.017	1.2	1	0.75	923.447	0.002428	0.9276	K.EDVELYR.Q	2	IPI00121209
9661	2	6.3788	0.009	1.108	1	0.75	923.447	0.003343	0.8912	K.EDVELYR.Q	2	IPI00121209
9750	2	1.1677	0.036	1.304	1	0.58	923.447	0.002	0.9585	K.EDVELYR.Q	2	IPI00121209
17159	3	0.0012	0.44	2.677	1	0.25	2217.01	0.006475	0.9892	K.DSGRDYVSQFESSSLGQQLN.L	2	IPI00121209
12855	2	0.0258	0.329	1.549	1	0.33	1476.62	0.003911	0.7672	K.DSGRDYVSQFESS.S	2	IPI00121209
4885	2	25.8974	0.01	1.702	1	0.86	988.531	0.003472	0.9022	K.DLEEVKQK.V	2	IPI00121209
13945	3	0.0073	0.358	2.299	1	0.29	1655.8	0.073611	0.7173	K.DFANVYVDAVKDSGR.D	2	IPI00121209
15721	3	0.0002	0.44	2.576	1	0.32	1655.8	0.006961	0.9997	K.DFANVYVDAVKDSGR.D	2	IPI00121209
15728	3	0.1885	0.225	2.056	1	0.25	1655.8	0.003298	0.9826	K.DFANVYVDAVKDSGR.D	2	IPI00121209
15739	2	0.0024	0.429	2.125	1	0.46	1655.8	0.005875	0.9986	K.DFANVYVDAVKDSGR.D	2	IPI00121209
15742	3	0.0012	0.338	2.546	1	0.3	1655.8	0.008242	0.9987	K.DFANVYVDAVKDSGR.D	2	IPI00121209
15744	2	0.0001	0.476	2.858	1	0.64	1655.8	0.008927	1	K.DFANVYVDAVKDSGR.D	2	IPI00121209
15749	3	0.0001	0.455	3.142	1	0.36	1655.8	0.006777	1	K.DFANVYVDAVKDSGR.D	2	IPI00121209
15788	2	0.1954	0.173	1.701	1	0.46	1655.8	0.009415	0.9682	K.DFANVYVDAVKDSGR.D	2	IPI00121209
13932	2	0.0001	0.52	2.95	1	0.85	1240.62	-0.000147	1	K.DFANVYVDAVK.D	2	IPI00121209
13936	2	0	0.481	2.846	1	0.85	1240.62	0.003637	1	K.DFANVYVDAVK.D	2	IPI00121209
15029	2	0.0005	0.448	2.715	1	0.75	1240.62	0.00437	1	K.DFANVYVDAVK.D	2	IPI00121209
15047	2	0.0005	0.463	2.728	1	0.75	1240.62	0.001074	1	K.DFANVYVDAVK.D	2	IPI00121209
15049	2	0.0013	0.401	2.447	1	0.7	1240.62	0.005468	0.9999	K.DFANVYVDAVK.D	2	IPI00121209
15057	2	0.0002	0.479	2.578	1	0.7	1240.62	0.005102	1	K.DFANVYVDAVK.D	2	IPI00121209
15253	3	0.1233	0.279	2.047	1	0.45	1240.62	0.005608	0.9987	K.DFANVYVDAVK.D	2	IPI00121209
15259	3	0.008	0.346	3.069	1	0.4	1240.62	0.005516	0.9999	K.DFANVYVDAVK.D	2	IPI00121209
15266	2	2.1005	0.118	1.496	1	0.5	1240.62	0.005468	0.9874	K.DFANVYVDAVK.D	2	IPI00121209
15301	2	0.5724	0.166	2.018	1	0.65	1240.62	0.005346	0.9977	K.DFANVYVDAVK.D	2	IPI00121209
15315	2	0.0001	0.486	3.132	1	0.85	1240.62	0.004736	1	K.DFANVYVDAVK.D	2	IPI00121209
15322	2	0.0003	0.491	3.016	1	0.85	1240.62	0.004492	1	K.DFANVYVDAVK.D	2	IPI00121209
15581	2	0.0003	0.407	2.702	1	0.85	1240.62	0.002539	0.9999	K.DFANVYVDAVK.D	2	IPI00121209
15588	2	0	0.451	2.803	1	0.8	1240.62	0.004004	1	K.DFANVYVDAVK.D	2	IPI00121209
15840	2	0.0009	0.394	2.493	1	0.7	1240.62	0.005835	0.9999	K.DFANVYVDAVK.D	2	IPI00121209
15847	2	0.0002	0.492	2.569	1	0.7	1240.62	0.004004	1	K.DFANVYVDAVK.D	2	IPI00121209
16092	2	0.0214	0.27	2.347	1	0.7	1240.62	0.987036	0.9278	K.DFANVYVDAVK.D	2	IPI00121209
16093	2	0.0025	0.416	2.557	1	0.65	1240.62	-0.008076	0.9995	K.DFANVYVDAVK.D	2	IPI00121209
16099	2	0.0232	0.228	2.224	1	0.7	1240.62	0.991064	0.9292	K.DFANVYVDAVK.D	2	IPI00121209
16100	2	0.0003	0.414	2.863	1	0.75	1240.62	0.011924	0.9999	K.DFANVYVDAVK.D	2	IPI00121209
16650	2	0.0999	0.252	1.629	1	0.45	1240.62	0.011924	0.9976	K.DFANVYVDAVK.D	2	IPI00121209
5893	2	1.8989	0.089	2.013	1	0.86	820.405	0.002818	0.9964	K.ASETLTAQ.-	2	IPI00121209
5900	2	2.6304	0.108	2.017	1	0.86	820.405	0.002941	0.9971	K.ASETLTAQ.-	2	IPI00121209
20033	5	6.0037	0.019	1.816	2	0.18	2321.25	0.007297	0.7684	K.ARPALEDLRHSLMPMLETLK.T	2	IPI00121209
20070	3	0.606	0.147	2.008	1	0.2	2321.25	0.010131	0.9238	K.ARPALEDLRHSLMPMLETLK.T	2	IPI00121209
20078	3	0.0122	0.359	2.304	1	0.2	2321.25	0.010498	0.9983	K.ARPALEDLRHSLMPMLETLK.T	2	IPI00121209
18455	4	0.292	0.032	2.151	3	0.19	2337.24	0.017232	0.5103	K.ARPALEDLRHSLM*PMLETLK.T	2	IPI00121209
18469	4	0.8585	0.06	2.511	2	0.2	2337.24	0.007711	0.8081	K.ARPALEDLRHSLM*PMLETLK.T	2	IPI00121209
8626	2	5.5764	0.076	1.606	1	0.56	1040.58	1.00802	0.9754	K.ARPALEDLR.H	2	IPI00121209
9204	2	1.5908	0.066	1.896	3	0.56	1040.58	0.008024	0.991	K.ARPALEDLR.H	2	IPI00121209
9498	2	1.0459	0.019	1.968	1	0.75	1040.58	0.001529	0.9909	K.ARPALEDLR.H	2	IPI00121209
9505	2	6.6954	0.03	1.62	2	0.63	1040.58	0.001651	0.9769	K.ARPALEDLR.H	2	IPI00121209
10066	2	7.0599	0.119	1.5	3	0.5	1040.58	1.00802	0.9709	K.ARPALEDLR.H	2	IPI00121209
6996	2	1.3144	0.146	1.783	1	0.63	1047.54	0.009824	0.8869	G.STVSQLQER.L	2	IPI00121209
7001	2	0.1299	0.275	2.567	1	0.88	1047.54	0.009824	0.9912	G.STVSQLQER.L	2	IPI00121209
22613	2	0.0001	0.409	3.151	1	0.73	1590.75	0.007921	1	F.WDNLEKETDWVR.Q	2	IPI00121209
22614	2	0.0002	0.475	2.962	1	0.77	1590.75	0.00548	1	F.WDNLEKETDWVR.Q	2	IPI00121209
25540	3	0.0213	0.369	2.029	1	0.16	3359.67	0.024618	0.8674	F.ESSSLGQQLNLNLLENWDTLGSTVSQLQER.L	2	IPI00121209
25544	3	0.2315	0.245	1.904	1	0.15	3359.67	1.01405	0.6776	F.ESSSLGQQLNLNLLENWDTLGSTVSQLQER.L	2	IPI00121209
15392	1	0.498	0.227	1.811	2	0.56	978.525	0.0045	0.9553	F.ANVYVDAVK.D	2	IPI00121209
15420	2	0.5558	0.131	1.705	1	0.56	978.525	1.00722	0.7131	F.ANVYVDAVK.D	2	IPI00121209
15424	2	0.326	0.136	1.684	1	0.63	978.525	0.007224	0.8467	F.ANVYVDAVK.D	2	IPI00121209
9072	2	0.0133	0.423	2.558	1	0.88	1115.58	0.004515	0.9825	E.PQSQWDKVK.D	2	IPI00121209
9078	2	0.0418	0.306	2.375	1	0.81	1115.58	0.002684	0.946	E.PQSQWDKVK.D	2	IPI00121209
8295	2	2.9073	0.093	1.914	1	0.88	1105.56	0.005039	0.5024	E.MNKDLEEVK.Q	2	IPI00121209
12936	2	1.4864	0.008	1.739	2	0.58	951.457	0.003763	0.6451	D.FWDNLEK.E	2	IPI00121209
16990	2	0.5328	0.008	1.824	1	0.83	951.457	0.000833	0.7358	D.FWDNLEK.E	2	IPI00121209
16999	2	0.9317	0.012	1.781	2	0.92	951.457	-0.000387	0.6804	D.FWDNLEK.E	2	IPI00121209
13098	2	1.0565	0.049	1.558	1	0.67	1125.59	0.003438	0.6007	D.FANVYVDAVK.D	2	IPI00121209
13104	2	0.2833	0.138	1.709	1	0.78	1125.59	0.008809	0.847	D.FANVYVDAVK.D	2	IPI00121209
6422	2	1.7827	0.146	1.185	2	0.36	1017.46	0.004648	0.5201	D.EPQSQWDK.V	2	IPI00121209
6430	2	0.6688	0.205	1.388	2	0.43	1017.46	0.001353	0.8053	D.EPQSQWDK.V	2	IPI00121209
20401	4	0	0.451	3.657	1	0.19	3445.66	1.00103	1	A.WHVWQQDEPQSQWDKVKDFANVYVDAVK.D	2	IPI00121209
20406	4	0	0.45	4.244	1	0.17	3445.66	1.00665	1	A.WHVWQQDEPQSQWDKVKDFANVYVDAVK.D	2	IPI00121209
20437	4	0.0365	0.159	2.357	1	0.15	3445.66	0.012262	0.5693	A.WHVWQQDEPQSQWDKVKDFANVYVDAVK.D	2	IPI00121209
20451	4	0.0001	0.511	3.967	1	0.18	3445.66	0.010309	1	A.WHVWQQDEPQSQWDKVKDFANVYVDAVK.D	2	IPI00121209
14277	4	0.0222	0.155	3.164	1	0.2	2224.06	0.01077	0.6308	A.WHVWQQDEPQSQWDKVK.D	2	IPI00121209
14281	4	0.024	0.233	2.924	3	0.17	2224.06	0.006376	0.7836	A.WHVWQQDEPQSQWDKVK.D	2	IPI00121209
14304	3	0.0005	0.443	2.654	1	0.27	2224.06	0.018447	0.981	A.WHVWQQDEPQSQWDKVK.D	2	IPI00121209
14309	3	0.0019	0.378	2.517	1	0.31	2224.06	0.018447	0.9439	A.WHVWQQDEPQSQWDKVK.D	2	IPI00121209
14352	3	0.0033	0.402	3.336	1	0.41	1996.89	0.008556	0.9985	A.WHVWQQDEPQSQWDK.V	2	IPI00121209
14353	3	0.005	0.471	3.408	1	0.39	1996.89	0.009105	1	A.WHVWQQDEPQSQWDK.V	2	IPI00121209
14360	3	0.0065	0.411	2.98	1	0.45	1996.89	0.00819	0.998	A.WHVWQQDEPQSQWDK.V	2	IPI00121209
14361	3	0.0056	0.419	3.159	1	0.46	1996.89	0.007091	0.9986	A.WHVWQQDEPQSQWDK.V	2	IPI00121209
14394	2	0	0.573	3.942	1	0.75	1996.89	0.00979	1	A.WHVWQQDEPQSQWDK.V	2	IPI00121209
14395	2	0	0.566	3.469	1	0.64	1996.89	0.007227	1	A.WHVWQQDEPQSQWDK.V	2	IPI00121209
14398	2	0	0.515	3.46	1	0.71	1996.89	0.008081	1	A.WHVWQQDEPQSQWDK.V	2	IPI00121209
14399	2	0	0.541	3.615	1	0.71	1996.89	0.009668	1	A.WHVWQQDEPQSQWDK.V	2	IPI00121209
14450	2	0.3655	0.239	1.725	1	0.32	1996.89	0.007471	0.9225	A.WHVWQQDEPQSQWDK.V	2	IPI00121209
14457	2	0.2214	0.265	1.633	1	0.32	1996.89	0.006494	0.9263	A.WHVWQQDEPQSQWDK.V	2	IPI00121209
14466	4	0.0245	0.225	2.53	1	0.25	1996.89	0.00781	0.9557	A.WHVWQQDEPQSQWDK.V	2	IPI00121209
14525	4	0.1466	0.219	2.271	1	0.21	1996.89	0.020139	0.828	A.WHVWQQDEPQSQWDK.V	2	IPI00121209
14622	3	0.0009	0.418	3.583	1	0.54	1996.89	0.006359	0.999	A.WHVWQQDEPQSQWDK.V	2	IPI00121209
14623	3	0.0004	0.418	3.113	1	0.5	1996.89	0.007274	0.9985	A.WHVWQQDEPQSQWDK.V	2	IPI00121209
14629	3	0.0009	0.472	3.346	1	0.48	1996.89	0.010753	1	A.WHVWQQDEPQSQWDK.V	2	IPI00121209
14630	3	0.0023	0.403	3.371	1	0.52	1996.89	0.01057	0.9986	A.WHVWQQDEPQSQWDK.V	2	IPI00121209
14667	2	0	0.527	3.09	1	0.57	1996.89	0.005274	1	A.WHVWQQDEPQSQWDK.V	2	IPI00121209
14668	2	0	0.565	3.054	1	0.57	1996.89	0.006494	1	A.WHVWQQDEPQSQWDK.V	2	IPI00121209
15094	3	0.0479	0.277	2.787	1	0.45	1996.89	0.004162	0.9823	A.WHVWQQDEPQSQWDK.V	2	IPI00121209
15098	3	0.4445	0.272	2.633	1	0.34	1996.89	0.008007	0.9764	A.WHVWQQDEPQSQWDK.V	2	IPI00121209
10047	2	0.0216	0.151	1.641	1	0.6	1170.61	0.004226	0.8325	A.PLGAELQESAR.Q	2	IPI00121209
10053	2	0.0039	0.13	2.253	1	0.75	1170.61	0.006179	0.936	A.PLGAELQESAR.Q	2	IPI00121209
12072	2	0	0.305	3.024	1	0.9	1170.61	0.001419	0.995	A.PLGAELQESAR.Q	2	IPI00121209
12074	2	0.0002	0.249	3.082	1	0.85	1170.61	0.001907	0.9926	A.PLGAELQESAR.Q	2	IPI00121209
12237	2	0.0001	0.264	3.006	1	0.9	1170.61	0.010574	0.9929	A.PLGAELQESAR.Q	2	IPI00121209
12242	2	0.0002	0.242	2.773	1	0.9	1170.61	0.009719	0.9888	A.PLGAELQESAR.Q	2	IPI00121209
6274	2	1.4714	0.013	1.633	1	0.83	884.404	0.008424	0.6299	A.PHSEQMR.E	2	IPI00121209
12110	2	2.2798	0.045	1.647	1	0.75	832.416	0.002055	0.711	A.ELQESAR.Q	2	IPI00121209
12327	2	3.0896	0.114	1.485	1	0.83	832.416	-0.003176	0.6483	A.ELQESAR.Q	2	IPI00121209
700	3	7.5253	0.981	0.765	1	0.14	1445.41	1.93905	1	R.CDEDNDCSDNSD.E	6	IPI00121600
10717	2	22.5103	0.109	1.066	19	0.43	842.513	-0.000776	0.8911	R.VAPAIFPK.Q	6	IPI00122416
15152	2	0.0283	0.348	1.966	1	0.53	1898.89	0.011806	0.9994	R.AVDDFNQQSLDTNLYR.L	2	IPI00122475
15179	2	0.0002	0.567	2.316	1	0.57	1898.89	0.001674	1	R.AVDDFNQQSLDTNLYR.L	2	IPI00122475
8318	2	0.6235	0.217	1.692	1	0.56	1090.53	0.005791	0.9975	K.VTMQNLNDR.L	11	IPI00122621
8324	2	0.2998	0.234	1.694	1	0.75	1090.53	0.004204	0.9979	K.VTMQNLNDR.L	11	IPI00122621
5009	2	1.218	0.055	1.286	1	0.38	1106.53	0.006824	0.9592	K.VTM*QNLNDR.L	11	IPI00122621
5012	2	2.7544	0.219	1.332	1	0.56	1106.53	0.006824	0.9932	K.VTM*QNLNDR.L	11	IPI00122621
14715	2	0.0732	0.184	1.897	1	0.5	1488.65	0.003491	0.9206	P.PPPEEEEDDLYR.Q	2	IPI00122958
14721	2	0.5781	0.138	1.592	2	0.45	1488.65	0.002759	0.7507	P.PPPEEEEDDLYR.Q	2	IPI00122958
14751	2	0.584	0.08	1.757	1	0.5	1488.65	0.0052	0.7512	P.PPPEEEEDDLYR.Q	2	IPI00122958
14756	2	1.0013	0.113	1.685	2	0.45	1488.65	0.006177	0.7463	P.PPPEEEEDDLYR.Q	2	IPI00122958
15910	2	0.9792	0.051	1.474	1	0.41	1488.65	0.009595	0.5231	P.PPPEEEEDDLYR.Q	2	IPI00122958
8989	2	6.6638	0.13	1.426	1	0.71	882.541	0.003598	0.958	R.NLQPAIVK.V	2	IPI00123223
10068	2	0.2239	0.228	1.479	1	0.5	900.457	1.01532	0.983	K.YGAVTFSR.S	2	IPI00123223
16733	3	24.9774	0.902	0.599	1	0.1	1556.44	-1.03065	1	-.M*TCCGCSGGCGSSC.G	8	IPI00123298
10327	2	1.3776	0.144	1.697	2	0.4	1362.66	-0.005073	0.6349	I.M*LPLDCEDLLK.N	3	IPI00123452
12996	2	0.6561	0.177	1.697	1	0.5	1123.6	1.01332	0.9881	R.LSISGEYNLK.T	3	IPI00123920
12998	2	0.1365	0.195	1.99	1	0.56	1123.6	1.01332	0.9948	R.LSISGEYNLK.T	3	IPI00123920
25726	3	0.0002	0.431	2.971	1	0.33	1999.09	1.00555	0.9215	K.KLDQDTVFALANYILFK.G	4	IPI00123920
25733	3	0.1352	0.286	2.28	1	0.22	1999.09	0.015547	0.9989	K.KLDQDTVFALANYILFK.G	4	IPI00123920
16032	2	0.0098	0.295	1.844	1	0.33	2003.01	0.011213	0.9988	R.IFNNGADLSGITEENAPLK.L	7	IPI00123920
16040	2	0	0.485	2.849	1	0.44	2003.01	0.017072	1	R.IFNNGADLSGITEENAPLK.L	7	IPI00123920
16762	2	0.2308	0.172	1.6	1	0.36	2003.01	0.991437	0.6525	R.IFNNGADLSGITEENAPLK.L	7	IPI00123920
16768	2	0.0268	0.349	2.092	1	0.28	2003.01	1.00413	0.998	R.IFNNGADLSGITEENAPLK.L	7	IPI00123920
16769	2	0.0294	0.352	1.693	1	0.33	2003.01	1.00047	0.9868	R.IFNNGADLSGITEENAPLK.L	7	IPI00123920
14864	2	0.0747	0.336	1.635	1	0.61	1088.61	0.005134	0.999	K.TLMSPLGITR.I	7	IPI00123920
14869	2	0.0856	0.334	1.73	1	0.72	1088.61	0.005012	0.9992	K.TLMSPLGITR.I	7	IPI00123920
9970	2	10.6098	0.091	1.071	3	0.43	963.515	-0.001876	0.8977	K.VINDFVEK.G	8	IPI00123920
3945	2	0.0897	0.237	1.889	1	0.6	1279.56	0.00556	0.9532	A.EDVQETDTSQK.D	9	IPI00123920
3955	2	0.0012	0.468	2.644	1	0.6	1279.56	0.003363	1	A.EDVQETDTSQK.D	9	IPI00123920
16335	2	0.0842	0.344	1.72	1	0.69	1203.6	0.014824	0.9993	R.HELICAFWK.A	7	IPI00123957
16339	2	0.0547	0.206	1.647	1	0.63	1203.6	0.014824	0.9969	R.HELICAFWK.A	7	IPI00123957
9061	2	7.5367	0.095	1.206	2	0.58	904.434	-0.001776	0.9489	K.WCPINSK.C	7	IPI00123957
14400	2	0.0089	0.408	2.251	1	0.45	1367.76	0.008624	0.9998	K.LLGNTPLNLEQR.R	7	IPI00123957
14407	2	0.0079	0.434	2.076	1	0.45	1367.76	0.008624	0.9998	K.LLGNTPLNLEQR.R	7	IPI00123957
17588	2	0.002	0.344	1.904	1	0.59	1426.68	0.005699	0.9994	K.FDFTSVESIEPR.H	7	IPI00123957
17601	2	0.0018	0.451	2.225	1	0.55	1426.68	0.003014	0.9999	K.FDFTSVESIEPR.H	7	IPI00123957
6853	2	0.5601	0.189	1.594	1	0.67	1308.65	0.002608	0.9726	K.NKYEDEINKR.T	5	IPI00124499
6854	3	0.2316	0.228	2.01	1	0.5	1308.65	0.003022	0.9869	K.NKYEDEINKR.T	5	IPI00124499
6859	3	0.1042	0.276	2.044	1	0.5	1308.65	0.006135	0.9943	K.NKYEDEINKR.T	5	IPI00124499
6873	3	0.1784	0.261	2.257	1	0.44	1308.65	0.003388	0.9953	K.NKYEDEINKR.T	5	IPI00124499
6880	3	0.0086	0.325	2.445	1	0.53	1308.65	0.002564	0.9987	K.NKYEDEINKR.T	5	IPI00124499
6922	3	0.0045	0.393	2.831	1	0.58	1308.65	0.005952	0.9997	K.NKYEDEINKR.T	5	IPI00124499
6929	3	0.0289	0.359	2.181	1	0.47	1308.65	0.004121	0.9988	K.NKYEDEINKR.T	5	IPI00124499
5165	2	0.769	0.204	1.512	1	0.5	1066.52	0.004644	0.9958	K.YEDEINKR.T	12	IPI00124499
5173	2	3.6354	0.166	1.436	1	0.57	1066.52	0.002813	0.9922	K.YEDEINKR.T	12	IPI00124499
6912	2	7.9663	0.05	1.032	1	0.57	1066.52	-0.003676	0.8287	K.YEDEINKR.T	12	IPI00124499
7109	3	1.5864	0.098	1.471	15	0.27	1355.6	-0.007059	0.6142	-.M*AANATMATSGSAR.K	2	IPI00126716
27030	2	0.3373	0.417	0.784	3	0.12	1987.65	1.00622	0.5098	G.AGEADTESDDDDDDDDCK.K	4	IPI00130045
17975	2	1.6182	0.164	1.42	5	0.5	1067.46	0.014594	0.6877	S.FDADGNLCR.N	6	IPI00130414
19945	2	0.1232	0.283	2.082	1	0.37	1889.81	2.00762	0.5675	H.SCQHECVSTLAGPQCR.C	2	IPI00130665
11418	2	3.8298	0.147	1.69	2	0.75	850.361	0.039888	0.7457	R.DCGEELK.N	3	IPI00130794
19925	3	0.0353	0.258	2.5	1	0.18	2415.2	0.012787	0.9985	R.TLEIPGSSDPNIVPDGDFSSLVR.V	2	IPI00131091
19930	3	3.7312	0.064	1.683	10	0.15	2415.2	0.010041	0.8097	R.TLEIPGSSDPNIVPDGDFSSLVR.V	2	IPI00131091
19940	2	0	0.434	2.388	1	0.34	2415.2	0.011092	0.9998	R.TLEIPGSSDPNIVPDGDFSSLVR.V	2	IPI00131091
19959	2	0.0858	0.166	1.581	1	0.3	2415.2	0.0045	0.9926	R.TLEIPGSSDPNIVPDGDFSSLVR.V	2	IPI00131091
8348	2	0.0061	0.188	1.683	1	0.75	1038.56	0.00255	0.9967	K.DHAVDLIQK.G	2	IPI00131091
8353	2	0.0101	0.302	1.785	1	0.75	1038.56	0.000475	0.9991	K.DHAVDLIQK.G	2	IPI00131091
29819	3	0.0014	0.502	2.479	1	0.24	3000.66	0.023228	0.9997	R.SPTEPVPQAPALWIETTAYALLHLLLR.E	3	IPI00131091
29829	3	0.0019	0.472	2.4	1	0.16	3000.66	0.011143	0.9999	R.SPTEPVPQAPALWIETTAYALLHLLLR.E	3	IPI00131091
5186	2	7.5442	0.07	1.654	34	0.31	1017.57	0.00636	0.8356	K.NRVEASITK.A	3	IPI00131091
5196	2	1.5304	0.039	1.574	1	0.56	1017.57	0.003003	0.8875	K.NRVEASITK.A	3	IPI00131091
5228	2	0.6561	0.155	1.436	1	0.69	1017.57	0.005383	0.9446	K.NRVEASITK.A	3	IPI00131091
21377	3	0.3267	0.169	1.97	2	0.17	2085.17	1.02515	0.6113	K.ASAGLLGAHAAAITAYALTLTK.A	3	IPI00131091
21384	3	0.0058	0.282	2.344	1	0.2	2085.17	1.02515	0.9563	K.ASAGLLGAHAAAITAYALTLTK.A	3	IPI00131091
10573	2	0.0245	0.368	1.87	1	0.65	1220.6	0.012224	0.9995	K.ASLENSLEETK.G	2	IPI00131209
10576	2	0.3113	0.245	1.294	1	0.4	1220.6	0.003918	0.9936	K.ASLENSLEETK.G	2	IPI00131209
11756	2	2.1561	0.2	1.141	1	0.5	919.42	-0.006876	0.9489	K.DYSPYFK.T	4	IPI00131209
20845	2	0.007	0.414	2.474	1	0.59	1302.72	-0.002376	0.992	R.SLDLDSIIAEVK.A	7	IPI00131366
20901	3	0.5913	0.149	2.477	1	0.48	1302.72	0.006858	0.995	R.SLDLDSIIAEVK.A	7	IPI00131366
20903	2	0.0054	0.358	3.006	1	0.86	1302.72	0.007848	0.9999	R.SLDLDSIIAEVK.A	7	IPI00131366
20908	3	0.0907	0.213	2.524	1	0.45	1302.72	0.004386	0.9983	R.SLDLDSIIAEVK.A	7	IPI00131366
20911	2	0.2992	0.156	2.024	1	0.55	1302.72	0.004674	0.9973	R.SLDLDSIIAEVK.A	7	IPI00131366
16867	2	0.0007	0.43	2.902	1	0.85	1263.69	0.003746	0.9973	K.LALDVEIATYR.K	9	IPI00131366
7031	2	5.6613	0.069	1.831	1	0.79	945.511	0.001524	0.9594	R.GRLDSELR.N	6	IPI00131368
12319	2	3.2552	0.074	1.464	3	0.44	1294.63	0.014123	0.8497	R.LEEEEM*KRSK.E	2	IPI00131432
12975	2	0.0142	0.406	1.865	1	0.42	1428.77	0.007237	0.9996	K.TNAQTGLPEVTIGK.C	2	IPI00131763
12985	2	0.0001	0.454	2.698	1	0.62	1428.77	0.004796	0.9999	K.TNAQTGLPEVTIGK.C	2	IPI00131763
4384	2	8.3571	0.056	0.661	3	0.17	1547.6	0.000147	0.6411	R.CESCYGAESEDIK.C	4	IPI00132454
8313	2	0.281	0.226	1.722	1	0.75	1126.57	0.003082	0.6053	Q.LCEEHGILR.E	22	IPI00132542
18816	2	0.0001	0.508	2.352	1	0.35	2009.95	0.007003	0.9912	K.AGEYSVTYDGFNTFTIPK.T	29	IPI00132542
18820	2	0.0003	0.488	2.22	1	0.38	2009.95	0.000533	0.9999	K.AGEYSVTYDGFNTFTIPK.T	29	IPI00132542
18822	2	0.0001	0.466	2.508	1	0.44	2009.95	0.003585	0.9931	K.AGEYSVTYDGFNTFTIPK.T	29	IPI00132542
18823	2	0.0007	0.43	1.989	1	0.44	2009.95	0.005538	0.9835	K.AGEYSVTYDGFNTFTIPK.T	29	IPI00132542
18831	3	0.0448	0.279	1.863	1	0.24	2009.95	-0.001312	0.9973	K.AGEYSVTYDGFNTFTIPK.T	29	IPI00132542
18832	3	0.0086	0.373	2.537	2	0.21	2009.95	-0.001312	0.9998	K.AGEYSVTYDGFNTFTIPK.T	29	IPI00132542
18967	3	1.0555	0.073	1.699	1	0.23	1823.86	0.001725	0.9167	K.TDYDNFLMAHLINEK.D	31	IPI00132542
18973	3	0.0162	0.37	2.026	1	0.27	1823.86	0.005021	0.9996	K.TDYDNFLMAHLINEK.D	31	IPI00132542
18978	3	0.0004	0.284	2.562	1	0.32	1823.86	0.006669	0.9993	K.TDYDNFLMAHLINEK.D	31	IPI00132542
18406	2	0	0.562	2.904	1	0.71	1486.7	0.005138	1	K.DGETFQLMGLYGR.E	31	IPI00132542
18411	2	0	0.429	2.844	1	0.71	1486.7	0.004405	0.9999	K.DGETFQLMGLYGR.E	31	IPI00132542
14948	3	1.4101	0.035	2.039	7	0.25	1315.67	0.01513	0.654	K.ELHDAM*KGLGTK.E	2	IPI00132756
9582	3	4.7817	0.09	1.607	28	0.16	1825.88	0.005847	0.8197	R.NMMNHSQVGQGIGIPSR.T	7	IPI00132821
10058	2	2.4974	0.098	1.263	1	0.58	970.379	0.004004	0.534	S.CDM*MELR.R	2	IPI00135207
13226	3	23.2588	0.92	0.536	1	0.09	1715.48	0.969947	1	R.AFMECCCCCCEE.C	2	IPI00135559
20006	2	0.0011	0.39	2.517	1	0.64	1623.85	0.00694	0.9998	R.SSVDDLVGIDYSLLK.D	2	IPI00135560
20012	2	0.0005	0.397	3.033	1	0.57	1623.85	0.003644	0.9999	R.SSVDDLVGIDYSLLK.D	2	IPI00135560
19708	2	0.1847	0.118	2.141	1	0.54	1538.87	0.005537	0.9964	R.GVQIPLPEGINFVR.E	2	IPI00135560
19712	2	1.0284	0.045	1.457	1	0.38	1538.87	0.006392	0.9674	R.GVQIPLPEGINFVR.E	2	IPI00135560
19755	3	0.0005	0.235	3.016	1	0.42	1538.87	0.005463	0.9993	R.GVQIPLPEGINFVR.E	2	IPI00135560
19762	3	0.0075	0.127	2.923	1	0.37	1538.87	0.007111	0.9957	R.GVQIPLPEGINFVR.E	2	IPI00135560
15549	3	0.0014	0.412	3.293	1	0.26	2112.09	1.01815	0.9996	R.EVVTNHAGFVTVGADLHFAK.G	2	IPI00135560
15555	3	0.0001	0.42	3.326	1	0.3	2112.09	-0.001853	0.9999	R.EVVTNHAGFVTVGADLHFAK.G	2	IPI00135560
15563	3	0.0002	0.336	3.357	1	0.29	2112.09	0.004409	0.9999	R.EVVTNHAGFVTVGADLHFAK.G	2	IPI00135560
15564	3	0	0.414	3.518	1	0.26	2112.09	0.005874	1	R.EVVTNHAGFVTVGADLHFAK.G	2	IPI00135560
8764	2	0.7807	0.121	1.269	1	0.4	1300.6	0.005259	0.9758	R.AVEPQLEDDER.M	2	IPI00135560
8770	2	0.0009	0.379	1.878	1	0.5	1300.6	0.004649	0.9996	R.AVEPQLEDDER.M	2	IPI00135560
22926	3	0.1159	0.296	2.349	1	0.21	2120.2	0.016265	0.9987	R.ATYFGSIVLLSPTVINSPLK.L	2	IPI00135560
22950	3	0.1144	0.111	2.263	1	0.2	2120.2	0.016448	0.9721	R.ATYFGSIVLLSPTVINSPLK.L	2	IPI00135560
22978	3	0.0758	0.21	2.388	1	0.2	2120.2	0.011504	0.9965	R.ATYFGSIVLLSPTVINSPLK.L	2	IPI00135560
15075	2	0.0084	0.342	1.869	1	0.72	1131.51	0.002047	0.9994	K.MNMAFGGTFR.R	2	IPI00135560
15077	2	0.1063	0.332	1.716	1	0.72	1131.51	0.004	0.9992	K.MNMAFGGTFR.R	2	IPI00135560
8509	2	0.3823	0.291	1.539	2	0.44	1111.65	0.004049	0.9858	K.LKLEATSPPR.C	2	IPI00135560
8549	2	0.1119	0.247	2.112	1	0.5	1111.65	0.004903	0.9949	K.LKLEATSPPR.C	2	IPI00135560
5576	2	1.225	0.018	1.276	1	0.71	870.468	1.00472	0.8195	K.LEATSPPR.C	2	IPI00135560
5693	2	7.3356	0.015	1.166	1	0.64	870.468	0.004724	0.9139	K.LEATSPPR.C	2	IPI00135560
12595	2	0.6335	0.174	1.704	1	0.61	1016.6	2.01412	0.9469	R.VTSAALDLVK.Q	3	IPI00135560
8477	2	0.0044	0.284	1.969	1	0.55	1248.62	0.006049	0.9991	R.TGLQLSQDSSGR.I	3	IPI00135560
8484	2	0.0231	0.303	2.075	1	0.55	1248.62	0.001166	0.9994	R.TGLQLSQDSSGR.I	3	IPI00135560
21311	3	0.1792	0.175	2.183	1	0.25	2066.07	0.006457	0.9921	R.FLEQELETITIPDVYGAK.G	4	IPI00135560
21332	2	2.3367	0.064	1.109	1	0.29	2066.07	0.014588	0.9262	R.FLEQELETITIPDVYGAK.G	4	IPI00135560
21336	2	0.4035	0.057	1.136	1	0.26	2066.07	0.01117	0.9275	R.FLEQELETITIPDVYGAK.G	4	IPI00135560
12868	2	40.4374	0.016	0.915	5	0.35	1201.62	0.006361	0.7396	R.QSVEADINGLR.R	6	IPI00136056
12872	2	0.3442	0.257	1.755	1	0.5	1201.62	0.006239	0.9983	R.QSVEADINGLR.R	6	IPI00136056
10535	2	2.9608	0.036	1.613	1	0.75	819.392	0.003672	0.6695	Y.PISMDEK.L	2	IPI00136266
14037	2	1.8302	0.123	1.306	1	0.56	1068.57	0.003575	0.6087	S.LLSYWTSAK.E	2	IPI00136266
14042	2	1.0689	0.143	1.369	1	0.56	1068.57	0.007238	0.7022	S.LLSYWTSAK.E	2	IPI00136266
14050	2	3.3046	0.101	1.316	2	0.44	1068.57	0.004918	0.5148	S.LLSYWTSAK.E	2	IPI00136266
26284	3	0	0.605	4.16	1	0.18	2840.39	0.006685	1	G.NQEDDSGSLALLGTVQGSLLSYWTSAK.E	2	IPI00136266
26291	3	0	0.534	3.522	1	0.23	2840.39	0.017671	1	G.NQEDDSGSLALLGTVQGSLLSYWTSAK.E	2	IPI00136266
26292	3	0.0235	0.29	2.263	1	0.14	2840.39	0.016023	0.9457	G.NQEDDSGSLALLGTVQGSLLSYWTSAK.E	2	IPI00136266
26303	2	0.0009	0.345	2.32	1	0.29	2840.39	0.011886	0.9887	G.NQEDDSGSLALLGTVQGSLLSYWTSAK.E	2	IPI00136266
26305	2	0.0002	0.446	2.486	1	0.31	2840.39	0.009201	0.9959	G.NQEDDSGSLALLGTVQGSLLSYWTSAK.E	2	IPI00136266
26307	2	0.002	0.448	1.678	1	0.29	2840.39	0.009201	0.9868	G.NQEDDSGSLALLGTVQGSLLSYWTSAK.E	2	IPI00136266
26312	2	0	0.559	2.471	1	0.37	2840.39	0.011398	1	G.NQEDDSGSLALLGTVQGSLLSYWTSAK.E	2	IPI00136266
26315	3	0.62	0.19	1.89	6	0.12	2840.39	0.01053	0.571	G.NQEDDSGSLALLGTVQGSLLSYWTSAK.E	2	IPI00136266
26322	4	0.0031	0.406	3.652	1	0.17	2840.39	0.003681	0.9993	G.NQEDDSGSLALLGTVQGSLLSYWTSAK.E	2	IPI00136266
26323	4	0	0.389	3.349	1	0.18	2840.39	0.018329	0.9976	G.NQEDDSGSLALLGTVQGSLLSYWTSAK.E	2	IPI00136266
26330	4	0.0072	0.376	3.59	1	0.19	2840.39	-0.006329	0.9962	G.NQEDDSGSLALLGTVQGSLLSYWTSAK.E	2	IPI00136266
26336	2	10.4452	0.054	1.499	1	0.19	2840.39	0.01506	0.5078	G.NQEDDSGSLALLGTVQGSLLSYWTSAK.E	2	IPI00136266
26337	4	3.6523	0.12	1.607	1	0.13	2840.39	0.011493	0.5585	G.NQEDDSGSLALLGTVQGSLLSYWTSAK.E	2	IPI00136266
26341	4	0.1586	0.259	2.13	1	0.15	2840.39	0.014423	0.9732	G.NQEDDSGSLALLGTVQGSLLSYWTSAK.E	2	IPI00136266
26343	2	0.5636	0.14	1.866	1	0.17	2840.39	0.018478	0.7084	G.NQEDDSGSLALLGTVQGSLLSYWTSAK.E	2	IPI00136266
26660	3	0.0018	0.427	2.854	1	0.2	2840.39	2.01224	0.9728	G.NQEDDSGSLALLGTVQGSLLSYWTSAK.E	2	IPI00136266
26665	3	0	0.508	3.276	1	0.23	2840.39	0.010347	1	G.NQEDDSGSLALLGTVQGSLLSYWTSAK.E	2	IPI00136266
26674	3	0	0.518	3.885	1	0.21	2840.39	2.01055	1	G.NQEDDSGSLALLGTVQGSLLSYWTSAK.E	2	IPI00136266
26679	3	0.0001	0.476	2.904	1	0.19	2840.39	-0.009429	0.9936	G.NQEDDSGSLALLGTVQGSLLSYWTSAK.E	2	IPI00136266
26855	2	0.0119	0.383	1.877	1	0.27	2840.39	0.006759	0.9839	G.NQEDDSGSLALLGTVQGSLLSYWTSAK.E	2	IPI00136266
27051	3	0.0201	0.322	2.428	1	0.14	2840.39	0.017122	0.9658	G.NQEDDSGSLALLGTVQGSLLSYWTSAK.E	2	IPI00136266
27054	3	0.0937	0.331	1.995	2	0.13	2840.39	0.002473	0.9546	G.NQEDDSGSLALLGTVQGSLLSYWTSAK.E	2	IPI00136266
27708	3	0.0045	0.388	2.386	1	0.15	2840.39	1.0231	0.821	G.NQEDDSGSLALLGTVQGSLLSYWTSAK.E	2	IPI00136266
27714	3	0.013	0.366	2.297	1	0.18	2840.39	1.00974	0.9803	G.NQEDDSGSLALLGTVQGSLLSYWTSAK.E	2	IPI00136266
27734	3	0.0242	0.362	2.317	1	0.17	2840.39	0.024263	0.9065	G.NQEDDSGSLALLGTVQGSLLSYWTSAK.E	2	IPI00136266
27743	3	0.0009	0.45	2.471	2	0.13	2840.39	1.00772	0.9941	G.NQEDDSGSLALLGTVQGSLLSYWTSAK.E	2	IPI00136266
29256	3	0.0096	0.354	2.333	1	0.16	2840.39	1.01926	0.8691	G.NQEDDSGSLALLGTVQGSLLSYWTSAK.E	2	IPI00136266
29453	3	0.2617	0.203	1.719	1	0.14	2840.39	0.013277	0.6648	G.NQEDDSGSLALLGTVQGSLLSYWTSAK.E	2	IPI00136266
29649	3	0.0685	0.315	2.283	1	0.15	2840.39	1.00516	0.9282	G.NQEDDSGSLALLGTVQGSLLSYWTSAK.E	2	IPI00136266
9685	3	9.4271	0.785	0.899	1	0.11	1555.48	-0.073253	1	K.EGSDGDNEDDDDEGS.G	3	IPI00137250
8352	2	5.5631	0.093	1.463	7	0.44	1060.58	0.005554	0.5263	S.SSYLNVHLK.I	2	IPI00137476
4907	3	50.2426	0.999	0.41	1	0.17	1434.04	3.04215	1	K.KLIIIIVVVVVLL.G	4	IPI00137866
7541	2	0.7311	0.139	1.204	2	0.44	1242.54	-0.002975	0.9547	R.LFHCSGCFSK.L	2	IPI00137956
14753	2	0.0007	0.475	2.292	1	0.6	1282.63	-0.002076	0.9999	R.TTAENEFVMLK.K	2	IPI00139301
14757	2	0.0029	0.432	2.121	1	0.6	1282.63	-0.002076	0.9998	R.TTAENEFVMLK.K	2	IPI00139301
10324	2	0.0011	0.424	2.281	1	0.78	1242.56	0.005928	0.9999	R.TEAESWYQTK.Y	2	IPI00139301
10333	2	0.0044	0.436	2.123	1	0.72	1242.56	0.009224	0.9998	R.TEAESWYQTK.Y	2	IPI00139301
5417	2	0.6613	0.194	1.361	1	0.5	1201.69	0.003385	0.95	R.LRSEIDNVKK.Q	2	IPI00139301
5459	3	0.2642	0.001	2.578	1	0.53	1201.69	0.004806	0.8594	R.LRSEIDNVKK.Q	2	IPI00139301
5487	3	0.8549	0.108	2.263	1	0.44	1201.69	0.007186	0.9493	R.LRSEIDNVKK.Q	2	IPI00139301
9780	2	0.6604	0.22	1.19	1	0.56	1155.54	0.005719	0.9889	R.EYQELMNTK.L	2	IPI00139301
9788	2	0.1238	0.324	1.724	1	0.5	1155.54	0.003766	0.9992	R.EYQELMNTK.L	2	IPI00139301
7374	2	0.0045	0.291	2.117	1	0.67	1194.57	0.003151	0.9995	K.YEELQQTAGR.H	2	IPI00139301
7387	2	0.0028	0.364	2.511	1	0.83	1194.57	0.003639	0.9998	K.YEELQQTAGR.H	2	IPI00139301
21436	3	0.1089	0.231	1.877	1	0.13	3102.4	1.01302	0.6588	K.MFFDAELSQMQTHVSDTSVVLSMDNNR.S	2	IPI00139301
4955	2	0.0363	0.153	1.828	1	0.79	1015.46	0.001803	0.9971	K.HEISEMNR.M	2	IPI00139301
4962	2	0.0568	0.128	2.005	1	0.86	1015.46	0.002108	0.9975	K.HEISEMNR.M	2	IPI00139301
14322	2	1.9782	0.112	1.548	1	0.45	1253.59	0.003124	0.7242	F.LSEEDADYAIK.I	2	IPI00154082
8028	2	5.9827	0.117	1.179	6	0.5	829.351	-0.006858	0.8515	R.MSSSFDR.M	7	IPI00154084
10626	3	0.9599	0.063	2.533	1	0.39	1253.62	0.006855	0.6655	G.QVTTM*PEYLR.R	4	IPI00169554
11360	3	0.4896	0.18	2.18	1	0.47	1253.62	0.001728	0.8689	G.QVTTM*PEYLR.R	4	IPI00169554
3562	1	9.4314	0.018	1.86	3	0.64	674.383	0.0068	0.8343	T.LGASAGAK.E	3	IPI00223902
16743	2	1.2384	0.137	1.678	2	0.5	1222.58	-0.002683	0.7389	W.GNQEFEQSKR.K	2	IPI00224210
31885	3	6.4989	0.052	1.529	15	0.1	2781.47	0.008547	0.7116	K.KYSLGSVTTSPSAISSPTFSPIALQGGK.T	2	IPI00224563
8490	2	12.1321	0.007	1.3	2	0.58	833.436	0.002713	0.9338	K.SEISELR.R	2	IPI00227140
8498	2	6.7604	0.016	1.346	2	0.58	833.436	0.00552	0.948	K.SEISELR.R	2	IPI00227140
14205	2	0.0142	0.248	2.034	1	0.6	1204.6	0.001634	0.9884	R.MSVEADINGLR.R	3	IPI00227140
14211	2	2.3413	0.142	1.433	1	0.5	1204.6	0.003221	0.9881	R.MSVEADINGLR.R	3	IPI00227140
15018	3	0.7782	0.029	1.738	4	0.17	2085.99	0.008701	0.7922	R.GQVGGDVNVEMDAAPGVDLSR.I	3	IPI00227140
9834	2	0.3658	0.052	1.879	2	0.63	874.499	0.003311	0.9904	R.ISVINGGSK.A	2	IPI00227522
3284	3	1.8214	0.066	1.717	24	0.25	1198.58	0.004347	0.841	K.DSGSDLSHRPK.R	5	IPI00228457
6811	2	0.4595	0.108	1.752	3	0.33	1298.61	0.01114	0.7346	K.GGDLPSVEEAEVP.A	3	IPI00229265
4971	2	0.7572	0.096	1.297	1	0.5	927.467	0.005724	0.5461	R.ELIEPEPT.E	4	IPI00229566
16348	2	1.7502	0.161	1.581	14	0.18	2225.12	0.014375	0.6562	R.VILQPLEGIM*GSDYINANYV.D	7	IPI00230067
14387	3	0.7334	0.137	2.167	1	0.22	1813	0.005776	0.9852	R.VAAVSTHVALGSYAPLTR.H	2	IPI00230324
14388	3	0.7735	0.04	2.001	2	0.21	1813	0.007424	0.901	R.VAAVSTHVALGSYAPLTR.H	2	IPI00230324
14392	3	6.2276	0.05	1.741	3	0.19	1813	0.006874	0.8543	R.VAAVSTHVALGSYAPLTR.H	2	IPI00230324
17700	3	0.0077	0.383	2.042	1	0.17	2579.37	0.00836	0.9995	R.ATFASHVQPGQYVLVSGVPGLQPAR.V	2	IPI00230324
11852	3	2.6123	0.119	1.619	2	0.16	2565.18	0.00053	0.7471	K.EYWFVLTAENLSWYKDDEEK.E	7	IPI00272878
4755	2	2.3379	0.121	1.147	9	0.43	843.432	0.000824	0.9394	R.QVPDASAR.T	3	IPI00309089
10622	2	0.0019	0.415	2.082	1	0.7	1259.63	0.007359	0.9929	P.SPPVQENFDVK.K	2	IPI00314309
10628	2	0.0616	0.234	1.663	1	0.6	1259.63	0.00626	0.9228	P.SPPVQENFDVK.K	2	IPI00314309
8134	1	1.5565	0.198	1.692	1	0.75	791.43	0.0002	0.9985	K.IPASFEK.G	2	IPI00314309
9598	2	0.0314	0.293	1.659	1	0.45	1318.63	0.007898	0.9984	K.ELSPDGTMNQVK.G	2	IPI00314309
9603	2	0.0046	0.423	1.917	1	0.64	1318.63	0.004724	0.9997	K.ELSPDGTMNQVK.G	2	IPI00314309
6814	2	8.057	0.014	0.935	2	0.41	1334.63	0.00665	0.786	K.ELSPDGTM*NQVK.G	2	IPI00314309
10046	3	0.2389	0.14	1.867	1	0.27	1644.8	0.003201	0.979	K.CPSPPVQENFDVKK.Y	2	IPI00314309
10052	3	0.0163	0.374	2.379	1	0.35	1644.8	0.006497	0.9998	K.CPSPPVQENFDVKK.Y	2	IPI00314309
10059	3	0.0019	0.376	2.918	1	0.38	1644.8	0.010525	0.9999	K.CPSPPVQENFDVKK.Y	2	IPI00314309
10065	3	0.0077	0.367	2.801	1	0.5	1644.8	0.005398	0.9999	K.CPSPPVQENFDVKK.Y	2	IPI00314309
11649	2	0.011	0.279	2.263	1	0.58	1516.71	0.007843	0.9994	K.CPSPPVQENFDVK.K	2	IPI00314309
11657	2	0.0008	0.423	2.737	1	0.67	1516.71	0.006989	0.9999	K.CPSPPVQENFDVK.K	2	IPI00314309
11680	3	0.4039	0.226	2.733	2	0.38	1516.71	0.005297	0.9987	K.CPSPPVQENFDVK.K	2	IPI00314309
11684	3	0.0104	0.301	3.311	1	0.42	1516.71	0.005205	0.9998	K.CPSPPVQENFDVK.K	2	IPI00314309
6875	3	48.8351	0.052	1.572	15	0.27	1273.66	0.004573	0.7683	R.SSVTPADSPATLK.S	2	IPI00314969
4879	2	0.6834	0.15	1.876	4	0.5	912.478	0.005557	0.8873	M.VHLTDAEK.S	6	IPI00316491
12700	3	8.0331	0.081	1.27	2	0.23	1464.68	0.000403	0.7924	K.GTFASLSELHCDK.L	8	IPI00316491
12727	2	0.0026	0.414	2.767	1	0.5	1464.68	0.007039	0.9999	K.GTFASLSELHCDK.L	8	IPI00316491
12736	2	0.0054	0.422	2.166	1	0.58	1464.68	0.00655	0.9998	K.GTFASLSELHCDK.L	8	IPI00316491
18074	2	0.0213	0.191	1.819	1	0.72	1274.73	0.012363	0.9975	R.LLVVYPWTQR.Y	9	IPI00316491
18125	3	1.388	0.176	1.393	1	0.33	1274.73	0.004659	0.9667	R.LLVVYPWTQR.Y	9	IPI00316491
18130	3	0.482	0.052	1.637	1	0.36	1274.73	0.006673	0.8973	R.LLVVYPWTQR.Y	9	IPI00316491
14134	4	0.0274	0.299	2.275	1	0.26	1920.94	0.010506	0.9998	R.ELHDPHYFSPIGFPHK.R	4	IPI00320420
14139	4	0.3366	0.065	2.035	1	0.27	1920.94	0.009407	0.9546	R.ELHDPHYFSPIGFPHK.R	4	IPI00320420
16047	3	0.2309	0.163	2.113	1	0.27	1723.81	0.007382	0.9906	R.QQSQVLDAMQDSFAR.A	5	IPI00320420
16051	3	0.018	0.381	2.502	1	0.32	1723.81	0.00903	0.9998	R.QQSQVLDAMQDSFAR.A	5	IPI00320420
16052	3	0.006	0.333	2.671	1	0.27	1723.81	0.010129	0.9997	R.QQSQVLDAMQDSFAR.A	5	IPI00320420
16054	2	0.005	0.284	1.937	1	0.46	1723.81	0.006968	0.9989	R.QQSQVLDAMQDSFAR.A	5	IPI00320420
16058	2	0.0004	0.48	2.39	1	0.39	1723.81	0.004527	0.9999	R.QQSQVLDAMQDSFAR.A	5	IPI00320420
16066	3	0.003	0.374	3.207	1	0.34	1723.81	0.003537	0.9999	R.QQSQVLDAMQDSFAR.A	5	IPI00320420
10772	2	0.0794	0.223	1.788	1	0.75	1047.53	0.002527	0.9982	R.IDSLLESDR.Q	5	IPI00320420
10779	2	0.0239	0.267	2.386	1	0.94	1047.53	0.003138	0.9996	R.IDSLLESDR.Q	5	IPI00320420
15157	2	0.0159	0.35	1.952	1	0.67	1103.59	0.004381	0.9996	K.SLLNSLEEAK.K	6	IPI00320420
15162	2	0.1143	0.267	2.148	1	0.67	1103.59	0.004503	0.9994	K.SLLNSLEEAK.K	6	IPI00320420
4211	3	5.1422	0.05	1.643	3	0.33	1204.62	-0.001353	0.5878	K.KKEDALEDTR.D	6	IPI00320420
13372	3	0.1834	0.255	1.821	1	0.21	2048.94	0.005778	0.8692	G.EQEVSDNELQELSTQGSR.Y	6	IPI00320420
13373	2	0	0.496	2.546	1	0.44	2048.94	0.005731	0.9973	G.EQEVSDNELQELSTQGSR.Y	6	IPI00320420
13377	2	0	0.435	3.353	1	0.56	2048.94	0.012811	1	G.EQEVSDNELQELSTQGSR.Y	6	IPI00320420
13380	2	0	0.575	2.709	1	0.5	2048.94	0.012811	1	G.EQEVSDNELQELSTQGSR.Y	6	IPI00320420
13385	3	0.0017	0.338	2.436	1	0.25	2048.94	0.007426	0.9864	G.EQEVSDNELQELSTQGSR.Y	6	IPI00320420
13387	2	0	0.565	2.942	1	0.47	2048.94	0.008416	1	G.EQEVSDNELQELSTQGSR.Y	6	IPI00320420
10003	2	0.3549	0.225	1.454	1	0.44	1045.53	-0.001976	0.9939	R.LGPGVSDICK.N	6	IPI00321190
10012	2	0.4232	0.177	1.279	2	0.5	1045.53	0.002579	0.9844	R.LGPGVSDICK.N	6	IPI00321190
14500	2	0.017	0.325	2.68	1	0.8	1144.66	0.007521	0.9998	K.TVVTEAGNLLK.D	6	IPI00321190
14505	2	0.0367	0.285	2.276	1	0.7	1144.66	0.004713	0.9995	K.TVVTEAGNLLK.D	6	IPI00321190
6794	2	0.0039	0.277	2.356	1	0.75	1167.52	0.008224	0.9995	K.TCSGGSAVLCR.D	6	IPI00321190
6797	2	0.0127	0.374	2.446	1	0.75	1167.52	0.008224	0.9998	K.TCSGGSAVLCR.D	6	IPI00321190
6855	2	1.5394	0.129	1.797	1	0.7	1167.52	0.003136	0.9947	K.TCSGGSAVLCR.D	6	IPI00321190
11721	3	0.0308	0.396	2.125	1	0.32	1780.76	0.00459	0.9998	K.TCEWIHDSSLSASCK.E	6	IPI00321190
11722	3	0.0005	0.46	2.623	1	0.41	1780.76	0.004774	1	K.TCEWIHDSSLSASCK.E	6	IPI00321190
11726	3	0.0001	0.546	3.049	1	0.39	1780.76	0.000745	1	K.TCEWIHDSSLSASCK.E	6	IPI00321190
11879	3	0.8201	0.111	1.863	1	0.27	1629.83	0.006054	0.8664	K.QLESNKIPEVDMAR.V	6	IPI00321190
9381	2	4.7488	0.035	1.085	1	0.5	994.503	0.010124	0.9022	K.IGVCPSAYK.L	6	IPI00321190
7926	3	0.0694	0.291	2.587	1	0.31	1600.77	1.01315	0.9989	K.HCQQMVWSKPTAK.S	6	IPI00321190
7927	3	0.0121	0.246	2.802	1	0.38	1600.77	0.023147	0.9959	K.HCQQMVWSKPTAK.S	6	IPI00321190
7930	3	0.0101	0.307	2.61	1	0.35	1600.77	0.023147	0.9978	K.HCQQMVWSKPTAK.S	6	IPI00321190
6498	2	0.0006	0.414	2.179	1	0.55	1369.52	0.004775	0.9998	K.ANEDVCQDCMK.L	6	IPI00321190
6502	2	0.0002	0.404	1.975	1	0.55	1369.52	0.004653	0.9997	K.ANEDVCQDCMK.L	6	IPI00321190
6509	2	0.0006	0.435	2.333	1	0.65	1369.52	0.006728	0.9999	K.ANEDVCQDCMK.L	6	IPI00321190
17210	3	0.0094	0.369	2.413	1	0.36	1793.94	0.00413	0.9924	F.MSNIPLLLYPQDHPR.S	6	IPI00321190
17216	3	0.0031	0.429	2.112	1	0.36	1793.94	0.004863	0.9948	F.MSNIPLLLYPQDHPR.S	6	IPI00321190
17217	3	0.0005	0.51	2.658	1	0.36	1793.94	0.005229	1	F.MSNIPLLLYPQDHPR.S	6	IPI00321190
17222	3	0.0036	0.419	2.486	1	0.34	1793.94	0.007609	0.9967	F.MSNIPLLLYPQDHPR.S	6	IPI00321190
11229	2	0.0735	0.32	1.464	1	0.5	1499.65	0.003827	0.9387	R.WEPPPSTDSIM*SH.I	2	IPI00321666
21304	2	0.0001	0.451	3.084	1	0.75	1651.81	0.003873	1	R.AYLEAECVEWLLR.Y	2	IPI00321666
21310	2	0.0002	0.485	2.99	1	0.79	1651.81	0.006193	1	R.AYLEAECVEWLLR.Y	2	IPI00321666
21321	3	0.0161	0.371	3.699	1	0.46	1651.81	0.010547	1	R.AYLEAECVEWLLR.Y	2	IPI00321666
21328	3	0.0079	0.348	3.232	1	0.46	1651.81	0.010547	0.9999	R.AYLEAECVEWLLR.Y	2	IPI00321666
20183	3	0.1454	0.211	2.931	1	0.46	1388.75	0.004891	0.999	K.TWTAADVAAIITR.R	2	IPI00321666
20188	3	0.1108	0.176	2.436	1	0.48	1388.75	0.002144	0.9962	K.TWTAADVAAIITR.R	2	IPI00321666
20236	2	0.0011	0.438	3.252	1	0.88	1388.75	0.004416	1	K.TWTAADVAAIITR.R	2	IPI00321666
20243	2	0.0013	0.395	3.377	1	0.88	1388.75	0.003928	1	K.TWTAADVAAIITR.R	2	IPI00321666
5748	3	0.001	0.451	2.852	1	0.35	1742.86	0.018547	0.9999	K.THVTHHPGSEGDVTLR.C	2	IPI00321666
5753	3	0.0021	0.429	3.046	1	0.28	1742.86	0.004096	1	K.THVTHHPGSEGDVTLR.C	2	IPI00321666
5800	2	0	0.427	3.185	1	0.53	1742.86	0.00765	1	K.THVTHHPGSEGDVTLR.C	2	IPI00321666
5804	2	0.0001	0.411	3.114	1	0.57	1742.86	0.003866	0.9999	K.THVTHHPGSEGDVTLR.C	2	IPI00321666
5844	4	0.6044	0.026	2.375	1	0.3	1742.86	0.004083	0.9173	K.THVTHHPGSEGDVTLR.C	2	IPI00321666
5851	4	3.3113	0.043	2.375	1	0.28	1742.86	0.004083	0.9389	K.THVTHHPGSEGDVTLR.C	2	IPI00321666
5894	4	0.0755	0.171	2.428	2	0.28	1742.86	0.004083	0.9927	K.THVTHHPGSEGDVTLR.C	2	IPI00321666
5901	4	0.2794	0.112	2.34	1	0.28	1742.86	0.004327	0.9846	K.THVTHHPGSEGDVTLR.C	2	IPI00321666
6162	3	0.0154	0.372	2.624	1	0.35	1742.86	1.0044	0.9995	K.THVTHHPGSEGDVTLR.C	2	IPI00321666
6176	3	0.0004	0.422	3.252	1	0.35	1742.86	0.003913	1	K.THVTHHPGSEGDVTLR.C	2	IPI00321666
6192	3	0.0076	0.321	3.046	1	0.28	1742.86	0.013801	0.9998	K.THVTHHPGSEGDVTLR.C	2	IPI00321666
6387	3	0.0058	0.305	2.402	1	0.32	1742.86	0.004279	0.9994	K.THVTHHPGSEGDVTLR.C	2	IPI00321666
6427	3	0.0002	0.387	3.542	1	0.38	1742.86	0.005378	1	K.THVTHHPGSEGDVTLR.C	2	IPI00321666
6568	4	0.1841	0.021	2.539	6	0.21	1742.86	0.000787	0.7825	K.THVTHHPGSEGDVTLR.C	2	IPI00321666
6576	4	0.9417	0.001	2.008	1	0.26	1742.86	0.004571	0.8636	K.THVTHHPGSEGDVTLR.C	2	IPI00321666
6805	3	0.0061	0.369	2.588	1	0.3	1742.86	0.007392	0.9998	K.THVTHHPGSEGDVTLR.C	2	IPI00321666
6836	3	0.0047	0.424	2.825	1	0.32	1742.86	0.005744	0.9999	K.THVTHHPGSEGDVTLR.C	2	IPI00321666
7766	3	0.6257	0.283	1.871	1	0.25	1742.86	0.006477	0.9976	K.THVTHHPGSEGDVTLR.C	2	IPI00321666
11727	2	0.7774	0.209	1.559	1	0.38	1531.79	0.003176	0.8631	Y.FETSVSRPGLGEPR.F	3	IPI00321666
11736	2	1.2486	0.108	1.446	2	0.31	1531.79	0.003787	0.5827	Y.FETSVSRPGLGEPR.F	3	IPI00321666
11636	3	0.008	0.288	2.339	1	0.39	1694.85	0.005986	0.9991	R.YFETSVSRPGLGEPR.F	3	IPI00321666
11637	3	0.002	0.391	2.326	1	0.39	1694.85	0.006719	0.9998	R.YFETSVSRPGLGEPR.F	3	IPI00321666
11640	3	0.0026	0.369	2.616	1	0.41	1694.85	0.006902	0.9998	R.YFETSVSRPGLGEPR.F	3	IPI00321666
11641	3	0.0005	0.439	2.369	1	0.41	1694.85	0.007451	0.9999	R.YFETSVSRPGLGEPR.F	3	IPI00321666
11662	2	0.0283	0.288	2.159	3	0.25	1694.85	0.00777	0.999	R.YFETSVSRPGLGEPR.F	3	IPI00321666
11663	2	0.1092	0.204	1.96	1	0.43	1694.85	0.009112	0.9977	R.YFETSVSRPGLGEPR.F	3	IPI00321666
11668	2	0.0887	0.179	2.026	1	0.36	1694.85	0.013385	0.9974	R.YFETSVSRPGLGEPR.F	3	IPI00321666
11906	3	0.0261	0.324	2.052	1	0.39	1694.85	0.012395	0.9992	R.YFETSVSRPGLGEPR.F	3	IPI00321666
11918	3	0.1112	0.258	1.858	1	0.32	1694.85	0.005986	0.9965	R.YFETSVSRPGLGEPR.F	3	IPI00321666
18167	3	0.1019	0.408	2.103	1	0.2	2380.15	0.025699	0.9897	R.GYLQYAYDGRDYIALNEDLK.T	3	IPI00321666
18204	3	0.0002	0.359	3.069	1	0.22	2380.15	0.015811	0.9993	R.GYLQYAYDGRDYIALNEDLK.T	3	IPI00321666
18210	3	0.0096	0.399	2.354	1	0.21	2380.15	0.010501	0.9991	R.GYLQYAYDGRDYIALNEDLK.T	3	IPI00321666
12886	2	0.0028	0.426	2.054	1	0.72	1205.56	0.005535	0.9998	R.GYLQYAYDGR.D	3	IPI00321666
12893	2	0.0027	0.392	2.117	1	0.78	1205.56	0.006755	0.9998	R.GYLQYAYDGR.D	3	IPI00321666
12929	2	1.1619	0.283	1.854	1	0.67	1205.56	0.002727	0.999	R.GYLQYAYDGR.D	3	IPI00321666
12935	2	2.1282	0.094	1.542	1	0.67	1205.56	0.005535	0.9866	R.GYLQYAYDGR.D	3	IPI00321666
9513	3	0.0138	0.346	2.167	1	0.31	1472.76	0.002718	0.9981	R.AKGNEQSFHVSLR.T	3	IPI00321666
9514	3	0.014	0.31	2.111	1	0.31	1472.76	0.002718	0.9963	R.AKGNEQSFHVSLR.T	3	IPI00321666
9520	3	0.0004	0.366	2.799	1	0.46	1472.76	0.00226	0.9995	R.AKGNEQSFHVSLR.T	3	IPI00321666
9544	2	0	0.511	2.987	1	0.71	1472.76	0.001999	1	R.AKGNEQSFHVSLR.T	3	IPI00321666
9561	2	0.002	0.419	2.394	1	0.67	1472.76	0.005783	0.999	R.AKGNEQSFHVSLR.T	3	IPI00321666
10865	2	0.0363	0.351	1.966	1	0.69	1102.56	0.004773	0.9875	N.EQSFHVSLR.T	3	IPI00321666
10872	2	0.0137	0.343	2.499	1	0.75	1102.56	0.007825	0.9944	N.EQSFHVSLR.T	3	IPI00321666
10821	3	0.3313	0.169	1.688	6	0.22	1273.63	0.005607	0.9713	K.GNEQSFHVSLR.T	3	IPI00321666
10831	2	0.0339	0.37	2.253	1	0.55	1273.63	0.002751	0.9998	K.GNEQSFHVSLR.T	3	IPI00321666
10835	2	0.0026	0.395	2.369	1	0.65	1273.63	0.001164	0.9998	K.GNEQSFHVSLR.T	3	IPI00321666
11703	2	2.2223	0.128	1.657	1	0.38	1384.72	0.003949	0.7865	F.ETSVSRPGLGEPR.F	3	IPI00321666
6255	2	0.01	0.224	2.232	1	0.81	1037.45	-0.000676	0.9993	R.FDSDAETPR.M	4	IPI00321666
6290	2	0.0008	0.365	2.579	1	0.88	1037.45	-0.000676	0.9999	R.FDSDAETPR.M	4	IPI00321666
6364	2	0.5145	0.166	2.008	1	0.69	1037.45	3.01932	0.9372	R.FDSDAETPR.M	4	IPI00321666
6370	2	0.1031	0.223	2.192	1	0.75	1037.45	0.00136	0.9992	R.FDSDAETPR.M	4	IPI00321666
8763	2	2.1936	0.076	1.444	1	0.79	988.473	-0.000676	0.6185	R.YFETSVSR.P	5	IPI00321666
14940	3	0.0339	0.33	2.298	1	0.5	1334.77	0.004482	0.7689	R.YLELGKETLLR.T	12	IPI00321666
14954	2	0.0359	0.369	2.297	1	0.65	1334.77	1.00492	0.8677	R.YLELGKETLLR.T	12	IPI00321666
15028	3	0.0817	0.433	2.388	2	0.28	1334.77	0.017647	0.6522	R.YLELGKETLLR.T	12	IPI00321666
19543	2	0	0.446	2.946	1	0.69	1671.87	-0.001376	1	R.FIIVGYVDDTQFVR.F	12	IPI00321666
19550	2	0	0.553	3.393	1	0.88	1671.87	0.006319	1	R.FIIVGYVDDTQFVR.F	12	IPI00321666
19551	2	0	0.63	3.353	1	0.81	1671.87	0.009249	1	R.FIIVGYVDDTQFVR.F	12	IPI00321666
19553	3	0.0001	0.405	3.19	1	0.44	1671.87	0.009357	1	R.FIIVGYVDDTQFVR.F	12	IPI00321666
19559	2	0	0.641	3.612	1	0.88	1671.87	-0.001376	1	R.FIIVGYVDDTQFVR.F	12	IPI00321666
19561	3	0	0.491	3.67	1	0.44	1671.87	0.006794	1	R.FIIVGYVDDTQFVR.F	12	IPI00321666
19562	3	0.0001	0.496	3.074	1	0.38	1671.87	0.003681	1	R.FIIVGYVDDTQFVR.F	12	IPI00321666
19566	3	0	0.57	3.837	1	0.54	1671.87	0.009723	1	R.FIIVGYVDDTQFVR.F	12	IPI00321666
19597	2	0.0034	0.342	2.253	1	0.54	1671.87	0.005464	0.9996	R.FIIVGYVDDTQFVR.F	12	IPI00321666
19599	2	0.5793	0.129	1.497	1	0.46	1671.87	0.006441	0.9873	R.FIIVGYVDDTQFVR.F	12	IPI00321666
19816	2	0	0.569	3.193	1	0.58	1671.87	0.005464	1	R.FIIVGYVDDTQFVR.F	12	IPI00321666
19823	2	0	0.569	3.288	1	0.77	1671.87	0.006807	1	R.FIIVGYVDDTQFVR.F	12	IPI00321666
19824	2	0	0.546	2.969	1	0.65	1671.87	0.009615	1	R.FIIVGYVDDTQFVR.F	12	IPI00321666
19830	2	0.0001	0.54	2.824	1	0.5	1671.87	0.018624	1	R.FIIVGYVDDTQFVR.F	12	IPI00321666
12347	3	2.0883	0.126	2.104	1	0.4	1294.63	0.017713	0.5562	G.VHTDYVVSDIF.-	2	IPI00322867
9003	2	1.0825	0.019	1.568	1	0.64	882.541	0.002805	0.5712	R.KVQVAPLQ.G	2	IPI00323349
8880	3	2.838	0.155	1.554	1	0.27	1510.81	0.005774	0.8588	R.TANLGAGAAQPLRDR.A	2	IPI00323571
8884	3	0.4833	0.148	1.728	1	0.29	1510.81	0.007147	0.892	R.TANLGAGAAQPLRDR.A	2	IPI00323571
9230	2	0.0002	0.507	2.692	1	0.67	1239.68	0.003241	1	R.TANLGAGAAQPLR.D	2	IPI00323571
9235	2	0.0001	0.508	3.295	1	0.75	1239.68	0.004462	1	R.TANLGAGAAQPLR.D	2	IPI00323571
9351	3	0.0006	0.334	3.749	1	0.48	1239.68	0.002007	0.9999	R.TANLGAGAAQPLR.D	2	IPI00323571
9360	3	0.0014	0.335	3.428	1	0.54	1239.68	0.000176	0.9999	R.TANLGAGAAQPLR.D	2	IPI00323571
9907	2	2.9562	0.157	1.572	1	0.38	1239.68	0.988837	0.5244	R.TANLGAGAAQPLR.D	2	IPI00323571
9377	1	0.6842	0.123	1.407	1	0.56	968.552	0.0076	0.9931	R.LGPLVEQGR.Q	2	IPI00323571
7735	2	0.0042	0.413	1.924	1	0.56	953.553	2.4e-05	0.9913	N.LGAGAAQPLR.D	2	IPI00323571
7742	2	0.0112	0.364	2.07	1	0.67	953.553	2.4e-05	0.9899	N.LGAGAAQPLR.D	2	IPI00323571
12138	3	0.0001	0.466	3.662	1	0.45	1743.83	0.001934	1	R.NEVHTMLGQSTEEIR.A	4	IPI00323571
12140	2	0	0.62	3.849	1	0.75	1743.83	0.014826	1	R.NEVHTMLGQSTEEIR.A	4	IPI00323571
12145	2	0	0.566	3.868	1	0.75	1743.83	-0.000276	1	R.NEVHTMLGQSTEEIR.A	4	IPI00323571
12170	3	0.0066	0.308	3.212	1	0.45	1743.83	0.003948	0.9998	R.NEVHTMLGQSTEEIR.A	4	IPI00323571
6821	2	0.1256	0.229	2.042	1	0.69	1032.53	0.001007	0.9686	M.LGQSTEEIR.A	4	IPI00323571
6825	2	0.1151	0.292	1.767	1	0.56	1032.53	0.001617	0.9685	M.LGQSTEEIR.A	4	IPI00323571
19216	3	0	0.496	3.226	1	0.2	2883.32	1.02745	1	A.EGEPEVTDQLEWQSNQPWEQALNR.F	4	IPI00323571
19223	3	0.0001	0.559	3.511	1	0.24	2883.32	0.015225	1	A.EGEPEVTDQLEWQSNQPWEQALNR.F	4	IPI00323571
19225	3	0.0107	0.334	2.432	1	0.14	2883.32	0.014493	0.982	A.EGEPEVTDQLEWQSNQPWEQALNR.F	4	IPI00323571
19230	3	0.0031	0.394	2.751	1	0.15	2883.32	0.007447	0.9951	A.EGEPEVTDQLEWQSNQPWEQALNR.F	4	IPI00323571
19260	2	0	0.531	3.027	1	0.37	2883.32	0.017985	1	A.EGEPEVTDQLEWQSNQPWEQALNR.F	4	IPI00323571
19263	2	0.0002	0.471	2.323	1	0.35	2883.32	0.007487	0.9959	A.EGEPEVTDQLEWQSNQPWEQALNR.F	4	IPI00323571
19287	3	0.1222	0.263	2.631	5	0.15	2883.32	0.01138	0.9369	A.EGEPEVTDQLEWQSNQPWEQALNR.F	4	IPI00323571
19296	2	0.0003	0.496	2.15	1	0.33	2883.32	0.010661	0.9958	A.EGEPEVTDQLEWQSNQPWEQALNR.F	4	IPI00323571
11431	2	0.1082	0.129	2.277	1	0.88	1019.48	0.00286	0.9984	R.LGADMEDLR.N	5	IPI00323571
11631	2	0.1438	0.103	1.815	1	0.75	1019.48	0.010124	0.9944	R.LGADMEDLR.N	5	IPI00323571
7861	2	0.018	0.331	2.456	1	0.94	1035.48	0.005946	0.9998	R.LGADM*EDLR.N	5	IPI00323571
7867	2	0.0046	0.397	2.168	1	0.81	1035.48	0.001918	0.9998	R.LGADM*EDLR.N	5	IPI00323571
11327	3	0.2114	0.167	2.272	1	0.34	1727.88	-0.005553	0.9849	K.KELEEQLGPVAEETR.A	5	IPI00323571
11334	3	0.1601	0.269	2.272	1	0.3	1727.88	1.01445	0.9962	K.KELEEQLGPVAEETR.A	5	IPI00323571
11339	3	0.0456	0.249	2.106	1	0.27	1727.88	0.024447	0.9825	K.KELEEQLGPVAEETR.A	5	IPI00323571
11391	2	0.0004	0.495	3.018	1	0.54	1727.88	0.010283	1	K.KELEEQLGPVAEETR.A	5	IPI00323571
11399	2	0.0064	0.399	1.972	1	0.54	1727.88	0.001738	0.9996	K.KELEEQLGPVAEETR.A	5	IPI00323571
2742	2	0.5161	0.253	1.635	1	0.71	872.458	-0.005776	0.9948	K.EVQAAQAR.L	5	IPI00323571
2772	1	2.84	0.222	0.824	1	0.43	872.458	0.0015	0.9252	K.EVQAAQAR.L	5	IPI00323571
12586	2	0.0016	0.351	2.314	1	0.58	1599.79	0.005085	0.9997	K.ELEEQLGPVAEETR.A	5	IPI00323571
12593	2	0.0002	0.339	2.706	1	0.58	1599.79	0.01009	0.9998	K.ELEEQLGPVAEETR.A	5	IPI00323571
12600	3	0.0003	0.457	3.24	1	0.4	1599.79	0.003241	1	K.ELEEQLGPVAEETR.A	5	IPI00323571
12606	3	0.0002	0.365	3.397	1	0.44	1599.79	0.005255	0.9999	K.ELEEQLGPVAEETR.A	5	IPI00323571
12616	2	1.5484	0.009	1.646	1	0.42	1599.79	0.005818	0.9706	K.ELEEQLGPVAEETR.A	5	IPI00323571
12678	3	0.3602	0.234	2.245	1	0.31	1599.79	0.005438	0.9977	K.ELEEQLGPVAEETR.A	5	IPI00323571
12684	3	0.6224	0.099	2.108	4	0.25	1599.79	0.012763	0.9638	K.ELEEQLGPVAEETR.A	5	IPI00323571
12603	2	0.0022	0.426	2.316	1	0.57	1730.84	0.001481	0.9998	R.DICEGQVNSLPGSINK.A	3	IPI00323624
16041	2	11.276	0.038	0.908	10	0.31	1045.54	0.011719	0.7356	K.SVDIEGNRR.Y	2	IPI00323939
5194	2	2.4774	0.163	1.044	1	0.58	801.367	-0.014476	0.689	-.M*AAEAHR.Q	2	IPI00330941
10189	2	4.3185	0.152	1.308	5	0.57	856.514	0.014324	0.5864	G.LATPVDLK.L	2	IPI00331091
18034	2	8.9585	0.107	0.67	30	0.29	1071.33	0.003924	0.6046	R.EDCGCDCR.V	2	IPI00331245
8472	2	0.6763	0.271	1.167	7	0.33	1144.49	0.000532	0.7074	T.SPEGHVEM*DK.A	6	IPI00331271
5286	2	15.9223	0.029	0.977	5	0.35	1166.63	1.00512	0.5421	K.TLQTVGPSHAR.T	3	IPI00336345
3916	3	0.0574	0.254	2.001	1	0.25	1297.57	0.018647	0.8188	G.GGGGFSGGGGGGFGGGR.G	3	IPI00339468
14640	2	1.0873	0.16	1.494	3	0.35	1296.68	0.01561	0.687	R.DLEILSIMLYS.S	3	IPI00340123
14648	2	0.9301	0.053	1.521	1	0.4	1296.68	0.015122	0.5547	R.DLEILSIMLYS.S	3	IPI00340123
3713	2	24.9338	0.01	0.925	11	0.5	823.377	-0.003976	0.5475	K.QGSPFCK.L	3	IPI00342908
10846	2	0.4072	0.22	1.604	1	0.44	1184.62	-0.002976	0.8597	L.NVELDPEIQK.V	4	IPI00347096
10851	2	0.1747	0.275	1.742	1	0.61	1184.62	0.003855	0.958	L.NVELDPEIQK.V	4	IPI00347096
11284	2	0.0013	0.449	3.045	1	0.86	1475.79	0.007424	0.9975	R.FLEQQNQVLQTK.W	5	IPI00347110
11291	2	0.0013	0.432	3.249	1	0.73	1475.79	0.006252	0.998	R.FLEQQNQVLQTK.W	5	IPI00347110
11304	3	0.2477	0.155	2.022	1	0.43	1475.79	0.005658	0.8931	R.FLEQQNQVLQTK.W	5	IPI00347110
11311	3	0.1589	0.205	3.009	1	0.48	1475.79	0.005842	0.9991	R.FLEQQNQVLQTK.W	5	IPI00347110
17039	2	0.0002	0.496	2.515	1	0.68	1383.69	0.006891	0.9946	R.SLNNQFASFIDK.V	3	IPI00348328
17044	2	0	0.48	3.067	1	0.73	1383.69	0.00152	0.9975	R.SLNNQFASFIDK.V	3	IPI00348328
17107	3	0.0524	0.098	2.474	1	0.39	1383.69	0.007305	0.9491	R.SLNNQFASFIDK.V	3	IPI00348328
11236	2	0.3704	0.175	2.095	2	0.55	1227.67	0.003699	0.6931	E.GNTEKIPELAR.G	2	IPI00353672
2995	3	2.8541	0.08	1.321	7	0.23	1486.77	-0.003453	0.6898	R.ALVGFWESAEHLK.N	2	IPI00353995
4103	2	7.3399	0.017	1.085	2	0.5	1046.59	0.001324	0.5108	K.LMIDAKLDK.T	2	IPI00378550
10653	3	0.5631	0.121	1.97	4	0.25	1663.82	0.001726	0.864	K.QYKDDPEILENTAK.I	2	IPI00379634
8501	2	0.2525	0.296	1.385	1	0.36	1424.62	1.01172	0.9927	K.QCVDSTLTEEDK.A	5	IPI00379634
10405	2	5.1299	0.098	1.385	1	0.58	799.504	0.009124	0.6433	A.ILIDLGR.T	4	IPI00379682
9445	2	3.1423	0.169	1.591	1	0.75	817.441	1.01132	0.7601	E.ELDVSVR.E	2	IPI00380355
17954	3	0.8271	0.233	1.986	1	0.34	1387.78	0.013628	0.6592	G.AIAIDTARRLCK.E	2	IPI00380441
22740	5	0.3273	0.239	1.691	1	0.14	2624.46	-1.01105	0.7605	K.EELADQVLTLKTQVDAQLQVVRK.L	2	IPI00380766
22744	4	0.0118	0.291	2.542	1	0.17	2624.46	-0.996325	0.9954	K.EELADQVLTLKTQVDAQLQVVRK.L	2	IPI00380766
22747	4	0.0111	0.228	2.642	1	0.16	2624.46	-0.995348	0.9796	K.EELADQVLTLKTQVDAQLQVVRK.L	2	IPI00380766
22750	4	0.1046	0.101	2.018	1	0.16	2624.46	-0.998278	0.7314	K.EELADQVLTLKTQVDAQLQVVRK.L	2	IPI00380766
22751	4	0.0853	0.255	1.958	1	0.17	2624.46	-0.998766	0.9875	K.EELADQVLTLKTQVDAQLQVVRK.L	2	IPI00380766
9650	2	0.0039	0.48	2.155	1	0.88	1085.49	0.006024	0.9999	K.LGGYSCICR.Q	4	IPI00399798
9191	2	8.6249	0.092	1.549	12	0.45	1365.64	0.010724	0.5186	G.LDEEFDLEEVK.H	2	IPI00399954
3395	2	1.3265	0.162	1.576	1	0.92	960.49	-0.012946	0.9534	R.WDDLQKR.V	5	IPI00403993
24409	3	1.0626	0.05	1.485	2	0.19	1883.75	0.008842	0.7978	R.EEEPEPSTEMGGDSDFK.I	5	IPI00404071
7928	2	8.0707	0.075	1.544	1	0.83	813.483	0.009824	0.7087	I.PVDINKK.I	3	IPI00405742
5984	2	0.7463	0.206	1.782	1	0.69	843.457	0.013651	0.9337	R.LQEIAGAAA.E	8	IPI00406596
18256	3	0.8511	0.108	1.772	1	0.34	1331.62	0.015465	0.9619	K.SGTVFSENTAYR.T	2	IPI00406756
9843	2	2.4549	0.065	1.633	4	0.36	1315.65	0.003642	0.5668	S.GAIYLASSYQDK.L	6	IPI00406762
16015	3	1.0506	0.067	2.308	3	0.23	1895.97	0.008777	0.9552	R.IGLHTELAPFDPTVEEK.E	2	IPI00411016
16022	3	0.0112	0.188	2.937	1	0.33	1895.97	0.011157	0.998	R.IGLHTELAPFDPTVEEK.E	2	IPI00411016
16076	2	0.0004	0.391	2.051	1	0.41	1895.97	0.005616	0.9996	R.IGLHTELAPFDPTVEEK.E	2	IPI00411016
9969	2	0.1769	0.182	1.682	1	0.6	1383.61	0.00253	0.9959	K.IQDCYEEEGLK.A	2	IPI00411016
9974	2	0.0971	0.273	1.883	1	0.5	1383.61	0.002164	0.9989	K.IQDCYEEEGLK.A	2	IPI00411016
17833	2	0.0017	0.44	2.293	1	0.69	1172.53	0.006824	0.9999	K.DAEEWFFTK.T	2	IPI00420316
17850	2	0.0114	0.312	2.458	1	0.81	1172.53	0.003323	0.9998	K.DAEEWFFTK.T	2	IPI00420316
11455	2	0.3087	0.019	1.577	1	0.63	1045.5	0.013824	0.5564	H.FFAEFDAAK.D	2	IPI00453848
20072	3	1.9853	0.185	1.464	1	0.16	2305.15	0.011849	0.9686	K.TGSETHSDFYDIVLVAAPLNR.K	2	IPI00460063
20077	3	0.2113	0.166	1.799	1	0.15	2305.15	0.003426	0.9797	K.TGSETHSDFYDIVLVAAPLNR.K	2	IPI00460063
13331	3	14.1292	0.05	1.27	1	0.25	1519.74	0.005381	0.7481	K.EGPPPAVDGMHVWK.T	2	IPI00460063
10284	3	0.1563	0.089	2.051	1	0.4	1560.7	-0.011053	0.8391	R.YQSHDYAFSSVEK.L	3	IPI00460063
10293	3	2.4313	0.121	1.471	1	0.27	1560.7	-0.011053	0.6934	R.YQSHDYAFSSVEK.L	3	IPI00460063
10684	3	8.4406	0.038	1.421	3	0.27	1346.65	0.003269	0.7485	K.LMHAIGGDDYVR.L	3	IPI00460063
10693	3	0.0007	0.371	2.828	1	0.45	1346.65	6.5e-05	0.9999	K.LMHAIGGDDYVR.L	3	IPI00460063
12636	3	0.1714	0.203	1.806	1	0.24	2152.96	0.008585	0.955	K.FHTVRDEECSELSMVADK.T	19	IPI00466399
12637	3	0.0001	0.475	2.77	1	0.29	2152.96	0.007304	0.9998	K.FHTVRDEECSELSMVADK.T	19	IPI00466399
22989	3	0.0062	0.462	2.513	1	0.32	1895.1	0.013277	0.9999	R.LFLEQIHVLENSLVLK.F	21	IPI00466399
22996	3	0.0457	0.351	2.176	1	0.28	1895.1	0.008699	0.9995	R.LFLEQIHVLENSLVLK.F	21	IPI00466399
23002	3	0.0462	0.231	1.959	1	0.35	1895.1	0.011812	0.9955	R.LFLEQIHVLENSLVLK.F	21	IPI00466399
23009	3	0.9052	0.141	1.266	1	0.27	1895.1	0.009981	0.9093	R.LFLEQIHVLENSLVLK.F	21	IPI00466399
19392	2	0.0001	0.476	2.83	1	0.73	1428.74	0.00355	1	R.ILLEETAMYFAK.Y	2	IPI00471102
19413	2	0.0005	0.446	2.702	1	0.68	1428.74	0.001964	0.9999	R.ILLEETAMYFAK.Y	2	IPI00471102
12856	2	0.0018	0.427	2.31	1	0.64	1366.68	0.001579	0.9998	K.AYLEGACVQSLR.R	10	IPI00474494
12862	2	0.0012	0.42	2.551	1	0.73	1366.68	0.00695	0.9999	K.AYLEGACVQSLR.R	10	IPI00474494
16124	2	2.4653	0.053	1.179	1	0.36	1538.88	-0.006076	0.8256	R.LLEAQIATGGIIDPK.E	2	IPI00553419
14515	2	1.8589	0.058	1.706	1	0.63	1129.61	0.002824	0.9885	K.IEVLEEELR.L	2	IPI00553419
3184	3	15.37	0.04	1.066	6	0.2	1378.62	0.000544	0.5445	K.AASHYSEQMAQR.L	3	IPI00554881
21060	4	0.0155	0.31	2.694	1	0.21	2344.28	0.003949	0.9998	R.SLEPQALLGLQNLYHLHLER.N	3	IPI00556721
20150	3	0.1734	0.25	1.984	1	0.2	2497.29	-0.001701	0.9959	K.TFEGLGQLEVLTLNDNQIHEVK.V	3	IPI00556721
20153	3	0.0166	0.215	2.061	1	0.19	2497.29	0.005074	0.9941	K.TFEGLGQLEVLTLNDNQIHEVK.V	3	IPI00556721
20155	3	0.0206	0.36	2.208	1	0.2	2497.29	0.005074	0.9995	K.TFEGLGQLEVLTLNDNQIHEVK.V	3	IPI00556721
20169	3	0.9924	0.19	1.736	1	0.19	2497.29	0.009469	0.9838	K.TFEGLGQLEVLTLNDNQIHEVK.V	3	IPI00556721
14009	4	0.7941	0.075	2.04	2	0.15	2465.19	0.011497	0.8274	K.QCVDSTLTEEDKIHATTFIEK.I	2	IPI00606140
10832	3	0.5683	0.033	2.471	3	0.29	1633.84	0.002293	0.8111	K.QYKDDPVILENTAK.I	4	IPI00606140
10833	3	0.4683	0.183	2.686	1	0.31	1633.84	0.004124	0.989	K.QYKDDPVILENTAK.I	4	IPI00606140
10837	3	1.0455	0.167	2.195	1	0.33	1633.84	0.000462	0.9684	K.QYKDDPVILENTAK.I	4	IPI00606140
11285	2	0.0699	0.33	1.774	1	0.69	1141.52	0.001888	0.9993	R.DYQELMNTK.L	2	IPI00622240
11292	2	0.0121	0.361	1.97	1	0.75	1141.52	0.005306	0.9996	R.DYQELMNTK.L	2	IPI00622240
9953	3	1.1436	0.03	1.745	2	0.27	1250.69	0.00267	0.5753	R.LNGAKTGVFSTR.S	3	IPI00648263
15256	2	2.5427	0.171	1.332	2	0.45	1262.59	0.013724	0.678	L.YNIGDM*VHAAR.G	3	IPI00664808
19693	4	0.0134	0.325	2.591	1	0.17	3175.57	0.015783	0.9995	R.YELELRPTGEVEQYSATATYELLKEDK.S	2	IPI00666034
19694	4	0.0001	0.462	3.463	1	0.17	3175.57	0.020178	1	R.YELELRPTGEVEQYSATATYELLKEDK.S	2	IPI00666034
19700	4	0.0038	0.336	3.339	1	0.16	3175.57	0.019934	0.9991	R.YELELRPTGEVEQYSATATYELLKEDK.S	2	IPI00666034
19709	4	0.008	0.383	2.869	1	0.15	3175.57	0.012365	0.9999	R.YELELRPTGEVEQYSATATYELLKEDK.S	2	IPI00666034
19711	4	0.0578	0.249	2.255	1	0.13	3175.57	0.01261	0.9976	R.YELELRPTGEVEQYSATATYELLKEDK.S	2	IPI00666034
20163	3	0.0012	0.422	3.153	1	0.25	2803.4	0.009948	0.9999	R.YELELRPTGEVEQYSATATYELLK.E	2	IPI00666034
20167	3	0	0.552	3.512	1	0.27	2803.4	0.011046	1	R.YELELRPTGEVEQYSATATYELLK.E	2	IPI00666034
20170	3	0.0124	0.329	2.276	1	0.2	2803.4	0.008666	0.9993	R.YELELRPTGEVEQYSATATYELLK.E	2	IPI00666034
20178	3	0.0001	0.52	3.762	1	0.22	2803.4	0.011229	1	R.YELELRPTGEVEQYSATATYELLK.E	2	IPI00666034
13174	2	0.0769	0.215	1.758	1	0.56	1147.58	0.001596	0.9977	R.TMEQVMPALK.S	2	IPI00666034
13181	2	0.0038	0.359	2.277	1	0.67	1147.58	0.0066	0.9998	R.TMEQVMPALK.S	2	IPI00666034
20203	2	0.5299	0.15	1.233	1	0.3	1749.94	0.008043	0.978	R.TILFDTFVNGVAPVEK.R	2	IPI00666034
20209	2	2.0961	0.143	1.249	2	0.27	1749.94	0.008409	0.9729	R.TILFDTFVNGVAPVEK.R	2	IPI00666034
8759	2	2.777	0.11	1.341	1	0.5	1114.68	0.00467	0.9793	R.STKPSLLIQK.A	2	IPI00666034
8765	2	0.6993	0.037	1.378	1	0.61	1114.68	0.004059	0.962	R.STKPSLLIQK.A	2	IPI00666034
8805	2	0.5538	0.113	1.606	1	0.67	1114.68	0.003937	0.9907	R.STKPSLLIQK.A	2	IPI00666034
4944	2	0.2313	0.223	1.29	1	0.4	1298.61	0.001539	0.9919	R.SEVHTHWSSTK.L	2	IPI00666034
4957	2	5.8461	0.172	1.263	1	0.4	1298.61	0.002516	0.9852	R.SEVHTHWSSTK.L	2	IPI00666034
14462	2	0.0355	0.25	1.978	1	0.79	963.526	0.002263	0.9992	R.LSVDQFVR.K	2	IPI00666034
14468	2	0.0283	0.266	2.082	1	0.93	963.526	0.003117	0.9994	R.LSVDQFVR.K	2	IPI00666034
12547	2	0.0002	0.538	2.378	1	0.5	1474.66	0.009399	1	R.LSNDLMGSYAEM*K.L	2	IPI00666034
11441	2	0.6578	0.08	1.724	1	0.63	1063.58	0.003391	0.9912	R.LQEIFNTAK.E	2	IPI00666034
11445	2	0.4604	0.072	1.41	1	0.56	1063.58	0.002536	0.9768	R.LQEIFNTAK.E	2	IPI00666034
18005	2	0.0531	0.128	2.149	1	0.46	1411.82	0.004128	0.9103	R.LELANIQAELVAK.P	2	IPI00666034
17405	2	0.0001	0.437	2.993	1	0.54	1487.8	0.005629	1	R.ITDNDVLIAIDSAK.I	2	IPI00666034
17410	2	0.0004	0.43	2.81	1	0.58	1487.8	0.007338	0.9999	R.ITDNDVLIAIDSAK.I	2	IPI00666034
16608	2	5.5606	0.046	1.052	2	0.45	1258.7	0.00471	0.8814	R.EVQVPTFTIPK.T	2	IPI00666034
16610	2	3.2422	0.048	1.236	1	0.5	1258.7	0.003489	0.9454	R.EVQVPTFTIPK.T	2	IPI00666034
7935	2	0.0001	0.479	1.94	1	0.65	1510.68	0.003808	0.9998	R.DVTTGQLSGESNM*R.F	2	IPI00666034
7938	2	0.0008	0.392	2.183	1	0.58	1510.68	1.01252	0.9993	R.DVTTGQLSGESNM*R.F	2	IPI00666034
7939	2	0.0007	0.421	2.148	1	0.58	1510.68	0.012524	0.9998	R.DVTTGQLSGESNM*R.F	2	IPI00666034
7945	2	0.0002	0.511	2.311	1	0.58	1510.68	0.003441	0.9999	R.DVTTGQLSGESNM*R.F	2	IPI00666034
10896	2	0.0116	0.343	1.994	1	0.67	1264.61	0.006673	0.9996	R.DHFSLQAQYR.M	2	IPI00666034
9111	2	0.0077	0.393	2.079	1	0.64	1207.62	0.004397	0.9997	R.DGLSTSATTNLK.Y	2	IPI00666034
9113	2	0.0242	0.351	2.088	1	0.55	1207.62	0.004764	0.9996	R.DGLSTSATTNLK.Y	2	IPI00666034
18923	4	0.0092	0.423	2.454	1	0.2	2266.09	0.009832	1	R.ATLYALSHAVNSYFDVDHSR.S	2	IPI00666034
18929	4	10.0215	0.03	1.463	2	0.15	2266.09	0.010564	0.8416	R.ATLYALSHAVNSYFDVDHSR.S	2	IPI00666034
18936	3	0.0038	0.375	2.837	1	0.26	2266.09	1.00675	0.9997	R.ATLYALSHAVNSYFDVDHSR.S	2	IPI00666034
18946	3	0	0.557	4.004	1	0.37	2266.09	1.00675	1	R.ATLYALSHAVNSYFDVDHSR.S	2	IPI00666034
6786	2	0.4031	0.066	1.6	1	0.56	958.463	0.005837	0.9859	R.ASSFYAQGK.Y	2	IPI00666034
6793	2	0.5942	0.187	1.586	4	0.56	958.463	0.006264	0.9937	R.ASSFYAQGK.Y	2	IPI00666034
14827	2	0.0157	0.35	2.507	1	0.7	1163.63	0.003015	0.9998	R.ADLSGLYSPIK.L	2	IPI00666034
14833	2	0.0024	0.432	2.764	1	0.75	1163.63	0.004968	1	R.ADLSGLYSPIK.L	2	IPI00666034
13084	2	0.8828	0.076	1.5	1	0.56	1172.58	0.009324	0.983	K.YENYELTLK.S	2	IPI00666034
13090	2	0.0368	0.269	1.815	1	0.63	1172.58	0.009324	0.9989	K.YENYELTLK.S	2	IPI00666034
11377	2	0.0001	0.46	2.578	1	0.73	1464.66	0.008524	0.9999	K.VYSQDFEAYNTK.D	2	IPI00666034
11388	2	0	0.559	2.174	1	0.73	1464.66	0.008524	1	K.VYSQDFEAYNTK.D	2	IPI00666034
11794	3	0.6237	0.161	1.666	1	0.29	1451.72	0.004329	0.9772	K.VLVDHFGYTTDGK.H	2	IPI00666034
11840	2	0.0092	0.386	2.005	1	0.46	1451.72	0.002054	0.9996	K.VLVDHFGYTTDGK.H	2	IPI00666034
14914	3	0.0431	0.254	1.927	1	0.27	1601.81	0.998347	0.9505	K.VASNFPVDLSHYPR.M	2	IPI00666034
14928	3	0.2407	0.122	1.767	1	0.27	1601.81	0.006838	0.9657	K.VASNFPVDLSHYPR.M	2	IPI00666034
14932	3	0.0683	0.309	2.01	1	0.23	1601.81	0.004275	0.9989	K.VASNFPVDLSHYPR.M	2	IPI00666034
11783	2	0.127	0.334	1.835	1	0.63	999.537	-0.004276	0.9988	K.SVGFHLPSR.E	2	IPI00666034
15732	3	0.1984	0.136	1.887	1	0.21	2053.94	0.000376	0.9749	K.SSVQMNTNFFHESGLEAR.V	2	IPI00666034
13096	2	4.5893	0.103	1.123	1	0.57	992.505	0.003099	0.9553	K.SLPDYLER.N	2	IPI00666034
13103	2	7.9632	0.047	1.052	1	0.5	992.505	0.007433	0.9017	K.SLPDYLER.N	2	IPI00666034
15484	2	2.9805	0.09	1.323	1	0.5	1393.7	0.006931	0.9706	K.SASLPM*FDPVSVK.I	2	IPI00666034
15641	3	0.1229	0.215	1.854	1	0.22	2175.01	0.012657	0.9923	K.QIDNECTGNEDHTFLILR.V	2	IPI00666034
15649	3	0.0465	0.322	2.174	1	0.26	2175.01	0.006615	0.9992	K.QIDNECTGNEDHTFLILR.V	2	IPI00666034
15669	3	0.0016	0.364	2.679	1	0.26	2175.01	0.004601	0.9998	K.QIDNECTGNEDHTFLILR.V	2	IPI00666034
15673	3	0.0157	0.38	2.447	1	0.28	2175.01	0.005883	0.9998	K.QIDNECTGNEDHTFLILR.V	2	IPI00666034
13094	2	0.0619	0.315	1.716	1	0.5	1138.55	0.001813	0.999	K.QGFFPDSVNK.A	2	IPI00666034
13099	2	1.5152	0.139	1.435	2	0.44	1138.55	0.004255	0.986	K.QGFFPDSVNK.A	2	IPI00666034
20961	3	0.066	0.265	2.326	1	0.34	1762.88	0.000829	0.9987	K.M*GLSDFHIPDNLFLK.T	2	IPI00666034
7581	2	0.0408	0.161	2.238	1	0.61	1145.59	0.000945	0.9985	K.LSISEQNAQR.A	2	IPI00666034
15135	3	23.1939	0.004	1.535	2	0.16	1935.94	0.01111	0.7059	K.LLFQM*DSSATAYGSTISK.R	2	IPI00666034
12750	2	9.7953	0.074	1.643	3	0.57	956.577	0.005617	0.9858	K.LILDIQNK.K	2	IPI00666034
13808	3	5.5812	0.034	1.544	19	0.16	1604.86	0.011247	0.6934	K.LFSGSNTLHLVSTTK.T	2	IPI00666034
13819	3	1.9544	0.155	1.444	2	0.23	1604.86	0.011247	0.9444	K.LFSGSNTLHLVSTTK.T	2	IPI00666034
21255	3	0.0274	0.374	2.557	1	0.31	2115.09	0.007373	0.9998	K.LDHTHSLNIAGLSLDFFSK.M	2	IPI00666034
21258	4	1.4213	0.042	2.493	1	0.21	2115.09	0.003819	0.9383	K.LDHTHSLNIAGLSLDFFSK.M	2	IPI00666034
21263	4	0.0289	0.3	2.823	1	0.21	2115.09	0.006993	0.9998	K.LDHTHSLNIAGLSLDFFSK.M	2	IPI00666034
21269	3	0.0063	0.352	3.207	1	0.32	2115.09	0.004077	0.9999	K.LDHTHSLNIAGLSLDFFSK.M	2	IPI00666034
21274	4	0.0588	0.203	2.199	2	0.18	2115.09	0.009923	0.996	K.LDHTHSLNIAGLSLDFFSK.M	2	IPI00666034
21277	3	0.0025	0.326	2.736	1	0.32	2115.09	0.007922	0.9997	K.LDHTHSLNIAGLSLDFFSK.M	2	IPI00666034
21284	3	0.0147	0.363	2.767	1	0.26	2115.09	0.008838	0.9998	K.LDHTHSLNIAGLSLDFFSK.M	2	IPI00666034
6478	3	0.0243	0.249	2.71	1	0.4	1273.69	-0.010453	0.9964	K.KLSISEQNAQR.A	2	IPI00666034
6481	3	2.0763	0.084	2.246	1	0.4	1273.69	0.006334	0.9806	K.KLSISEQNAQR.A	2	IPI00666034
13329	3	0.1307	0.302	1.942	1	0.29	1688.92	1.00365	0.9948	K.KITEVSLVGHLSYDK.K	2	IPI00666034
13337	3	0.0089	0.344	2.283	1	0.29	1688.92	1.00365	0.9985	K.KITEVSLVGHLSYDK.K	2	IPI00666034
10104	2	0.3722	0.212	1.337	1	0.5	1176.54	-0.002676	0.9894	K.ITSFM*ENYR.I	2	IPI00666034
14476	3	0.1579	0.138	1.827	1	0.25	1560.83	0.005205	0.9764	K.ITEVSLVGHLSYDK.K	2	IPI00666034
14482	3	0.4577	0.145	1.942	1	0.25	1560.83	0.004289	0.9834	K.ITEVSLVGHLSYDK.K	2	IPI00666034
21387	2	0.0015	0.383	2.174	1	0.36	1720.89	0.004811	0.9997	K.IEGNLIFDPSSYLPR.E	2	IPI00666034
21413	2	0.0005	0.445	2.485	1	0.54	1720.89	0.006642	0.9999	K.IEGNLIFDPSSYLPR.E	2	IPI00666034
21427	2	0.0001	0.529	2.549	1	0.43	1720.89	0.006276	1	K.IEGNLIFDPSSYLPR.E	2	IPI00666034
21433	2	0.0051	0.337	2.332	1	0.43	1720.89	0.009084	0.9996	K.IEGNLIFDPSSYLPR.E	2	IPI00666034
18113	3	0.0016	0.394	2.37	1	0.25	1900.98	0.006917	0.9998	K.HIYTISYTDLVVASYR.A	2	IPI00666034
17122	3	0	0.595	3.102	1	0.24	2506.25	0.00979	1	K.GLLTFETSSALGPQM*SATVHLDSK.K	2	IPI00666034
17130	3	0.0004	0.451	2.423	1	0.2	2506.25	8.5e-05	0.9999	K.GLLTFETSSALGPQM*SATVHLDSK.K	2	IPI00666034
17133	3	0.0023	0.417	2.549	1	0.21	2506.25	8.5e-05	0.9999	K.GLLTFETSSALGPQM*SATVHLDSK.K	2	IPI00666034
17135	3	0.0056	0.27	2.747	1	0.17	2506.25	0.002832	0.999	K.GLLTFETSSALGPQM*SATVHLDSK.K	2	IPI00666034
21326	2	0.0284	0.36	1.791	1	0.55	1308.68	0.008176	0.9994	K.GFEPTLEALFGK.Q	2	IPI00666034
21330	2	0.0011	0.48	2.172	1	0.59	1308.68	0.00842	0.9999	K.GFEPTLEALFGK.Q	2	IPI00666034
5666	2	0.7393	0.29	1.739	1	0.79	835.431	0.002841	0.999	K.FGNSPVSK.G	2	IPI00666034
5670	2	0.1887	0.308	1.887	1	0.79	835.431	0.002292	0.9994	K.FGNSPVSK.G	2	IPI00666034
13150	2	1.0118	0.12	1.412	1	0.5	978.516	0.00166	0.9867	K.ALYWVNGR.V	2	IPI00666034
13154	2	0.5632	0.27	1.676	1	0.71	978.516	0.005688	0.9986	K.ALYWVNGR.V	2	IPI00666034
20924	3	1.0752	0.08	1.704	1	0.17	2416.25	0.007836	0.9116	R.NLQQCDGFQPISTSVSPLALIK.G	3	IPI00666034
20934	3	0.0025	0.357	2.283	1	0.21	2416.25	0.006371	0.9996	R.NLQQCDGFQPISTSVSPLALIK.G	3	IPI00666034
21319	2	0.4792	0.216	1.587	1	0.35	1690.87	0.000148	0.9957	K.VELEVPQICGFIMR.T	3	IPI00666034
21346	2	0.007	0.288	2.273	1	0.42	1690.87	0.008449	0.9994	K.VELEVPQICGFIMR.T	3	IPI00666034
10641	3	0.8715	0.071	1.876	3	0.25	1444.77	0.004143	0.7456	K.QIVLYPDKDEPK.Y	3	IPI00666034
10646	3	0.8015	0.074	1.881	1	0.34	1444.77	0.002586	0.8084	K.QIVLYPDKDEPK.Y	3	IPI00666034
11029	2	0.0001	0.481	3.218	1	0.75	1212.53	0.001324	1	K.NSEEFAAAMSR.Y	3	IPI00666034
8732	2	2.429	0.121	1.276	1	0.71	879.457	-0.004376	0.9567	K.LNDFSGVK.I	3	IPI00666034
8736	2	4.1575	0.099	1.413	1	0.64	879.457	-0.004376	0.9661	K.LNDFSGVK.I	3	IPI00666034
17691	4	0.5665	0.135	2.046	1	0.16	2306.09	0.01095	0.9892	K.HVSEAVCDEQHLFLPFSYK.N	3	IPI00666034
17698	4	0.1832	0.313	2.184	1	0.2	2306.09	0.009973	0.9998	K.HVSEAVCDEQHLFLPFSYK.N	3	IPI00666034
17747	3	0.1016	0.331	2.011	1	0.19	2545.3	0.014125	0.9989	K.GLVHPLSTLISSSQTCQYTLDPK.R	3	IPI00666034
17756	3	0.0019	0.399	2.633	1	0.22	2545.3	0.009365	0.9998	K.GLVHPLSTLISSSQTCQYTLDPK.R	3	IPI00666034
17769	3	0.244	0.214	2.079	1	0.19	2545.3	0.005703	0.994	K.GLVHPLSTLISSSQTCQYTLDPK.R	3	IPI00666034
17779	3	0.1399	0.271	1.882	1	0.17	2545.3	0.002956	0.9966	K.GLVHPLSTLISSSQTCQYTLDPK.R	3	IPI00666034
11417	2	0.094	0.245	1.575	1	0.44	1139.54	-0.004076	0.9947	K.EVYGFNPEGK.A	3	IPI00666034
10824	2	1.9258	0.167	1.282	1	0.44	1074.52	-0.000582	0.6832	R.KSVAPQTSCP.N	2	IPI00673967
10621	2	6.3925	0.006	1.086	7	0.36	938.483	0.018185	0.6592	K.EVTFLDSK.K	4	IPI00678133
9642	2	0.0181	0.331	2.048	1	0.81	1165.58	0.007924	0.9996	R.LENEIQTYR.S	4	IPI00755181
9646	2	0.0053	0.365	2.169	1	0.81	1165.58	0.007924	0.9998	R.LENEIQTYR.S	4	IPI00755181
10446	2	0.0001	0.514	2.468	1	0.68	1381.65	0.004524	1	R.ALEESNYELEGK.I	4	IPI00755181
10450	2	0	0.506	2.579	1	0.77	1381.65	0.004524	1	R.ALEESNYELEGK.I	4	IPI00755181
23163	3	0.0002	0.44	3.109	1	0.23	2872.39	0.012691	0.9982	Q.NVSTGDVNVEMNAAPGVDLTQLLNNMR.N	4	IPI00755181
23178	3	0	0.48	3.175	1	0.2	2872.39	0.036861	0.9585	Q.NVSTGDVNVEMNAAPGVDLTQLLNNMR.N	4	IPI00755181
23186	3	0	0.512	3.325	1	0.18	2872.39	0.014522	1	Q.NVSTGDVNVEMNAAPGVDLTQLLNNMR.N	4	IPI00755181
7550	2	7.2171	0.108	1.524	5	0.57	1003.55	0.002307	0.9836	K.SEITELRR.T	4	IPI00755181
12907	2	0.0004	0.441	2.25	1	0.54	1390.68	0.004084	0.9998	K.QSLEASLAETEGR.Y	4	IPI00755181
12917	2	0.0003	0.438	2.197	1	0.5	1390.68	0.00445	0.9998	K.QSLEASLAETEGR.Y	4	IPI00755181
7043	2	0.2814	0.215	1.465	1	0.5	1131.57	0.004624	0.8615	R.VVIWNTDDVA.L	2	IPI00757963
19534	2	0	0.575	3.484	1	0.47	1980.9	1.01192	1	R.YFDSFGDLSSASAIMGNAK.V	7	IPI00762198
19545	2	0	0.626	4.01	1	0.67	1980.9	0.009526	1	R.YFDSFGDLSSASAIMGNAK.V	7	IPI00762198
19552	2	0	0.65	3.521	1	0.58	1980.9	0.008794	1	R.YFDSFGDLSSASAIMGNAK.V	7	IPI00762198
19554	3	0.0001	0.499	3.961	1	0.36	1980.9	1.01465	1	R.YFDSFGDLSSASAIMGNAK.V	7	IPI00762198
19569	2	0	0.639	4.355	1	0.67	1980.9	0.01209	1	R.YFDSFGDLSSASAIMGNAK.V	7	IPI00762198
19575	3	0.0016	0.44	3.187	1	0.29	1980.9	1.01465	0.9999	R.YFDSFGDLSSASAIMGNAK.V	7	IPI00762198
19580	3	0.0001	0.479	3.482	1	0.36	1980.9	0.014151	1	R.YFDSFGDLSSASAIMGNAK.V	7	IPI00762198
19588	3	0.0002	0.446	2.979	1	0.32	1980.9	-0.005353	0.9999	R.YFDSFGDLSSASAIMGNAK.V	7	IPI00762198
13465	2	2.2185	0.032	1.25	2	0.39	1108.59	0.004224	0.9296	K.VLASSDFEIK.F	2	IPI00785226
16061	3	0.0022	0.299	3.363	1	0.26	2187.05	0.012462	0.9998	R.LWLHHELSYFNPTDGETK.S	2	IPI00850058
16064	3	0.0002	0.432	3.506	1	0.29	2187.05	-0.000539	1	R.LWLHHELSYFNPTDGETK.S	2	IPI00850058
16065	3	0.0023	0.343	3.006	1	0.26	2187.05	0.006419	0.9998	R.LWLHHELSYFNPTDGETK.S	2	IPI00850058
16071	3	0.0008	0.381	3.55	1	0.35	2187.05	0.00825	0.9999	R.LWLHHELSYFNPTDGETK.S	2	IPI00850058
16078	4	1.7899	0.029	1.868	1	0.2	2187.05	0.002378	0.9063	R.LWLHHELSYFNPTDGETK.S	2	IPI00850058
16117	2	0.0001	0.553	2.277	1	0.47	2187.05	0.01571	1	R.LWLHHELSYFNPTDGETK.S	2	IPI00850058
16123	2	0.0006	0.398	2.187	1	0.41	2187.05	-0.003089	0.9996	R.LWLHHELSYFNPTDGETK.S	2	IPI00850058
16139	2	0.0018	0.453	1.902	1	0.41	2187.05	0.010827	0.9997	R.LWLHHELSYFNPTDGETK.S	2	IPI00850058
6563	2	0.491	0.242	1.412	2	0.5	1122.48	0.002462	0.9949	K.YYSNDTMTK.I	2	IPI00850058
6616	2	0.0378	0.241	1.489	1	0.75	1122.48	0.995524	0.8858	K.YYSNDTMTK.I	2	IPI00850058
4449	2	0.0196	0.38	1.392	1	0.56	1138.47	0.004144	0.9988	K.YYSNDTM*TK.I	2	IPI00850058
14813	4	0.2898	0.116	2.156	1	0.19	2343.15	0.010308	0.9844	K.RLWLHHELSYFNPTDGETK.S	2	IPI00850058
14829	4	0.023	0.307	2.548	2	0.19	2343.15	0.012262	0.9997	K.RLWLHHELSYFNPTDGETK.S	2	IPI00850058
10083	2	0.0053	0.442	1.978	1	0.6	1325.6	0.002415	0.9998	K.IQDCYEEAGLK.A	2	IPI00850058
10086	2	0.0065	0.449	2.151	1	0.65	1325.6	0.004246	0.9998	K.IQDCYEEAGLK.A	2	IPI00850058
10137	2	0.3406	0.212	1.566	1	0.6	1325.6	0.004002	0.9959	K.IQDCYEEAGLK.A	2	IPI00850058
8383	2	6.4438	0.087	1.201	1	0.64	901.608	1.00462	0.8702	K.ILSVITKK.W	2	IPI00850058
21302	2	0.0031	0.232	2.729	1	0.64	1430.77	0.001982	0.9996	R.EEVSEEILTILR.K	3	IPI00874337
21309	2	0.0048	0.301	2.252	1	0.59	1430.77	0.005523	0.9995	R.EEVSEEILTILR.K	3	IPI00874337
19664	3	0.3162	0.142	1.852	1	0.18	2824.31	0.010796	0.9721	K.HWEYPSEEYEVVTDDGYILPINR.I	5	IPI00874337
17286	2	0.0398	0.387	1.926	1	0.5	1255.67	0.005316	0.9996	R.LPAYFTPTAFK.I	3	IPI00874578
17293	2	0.0112	0.341	1.965	1	0.6	1255.67	0.002874	0.9995	R.LPAYFTPTAFK.I	3	IPI00874578
5198	2	1.1174	0.206	1.107	1	0.44	1010.53	0.006224	0.9824	K.HVTLNPDSK.E	4	IPI00874578
17242	3	2.2882	0.174	1.377	1	0.38	1368.79	0.004495	0.9627	R.LFLEQIHVLEK.S	3	IPI00890309

## Sheet: 2
Scan	Z	Sp Rank	Sp Score	Delta Cn	XCorr	Ion%	CalcMH+	dMass	PepProphet	Peptide	SeqHits	Protein
11302	3	4.7067	0.119	1.755	8	0.32	1354.62	1.01462	0.793	K.EMGQM*QVLQM*K.N	3	IPI00108335
13929	2	0.8613	0.225	1.349	1	0.5	1268.56	0.019444	0.5318	F.TDEEVDELYR.E	4	IPI00109044
9538	1	1.0118	0.139	1.403	1	0.38	1040.62	-0.0411	0.8132	K.RLSLPADIR.L	4	IPI00109670
10537	2	1.88	0.126	1.754	15	0.44	1040.62	-0.033528	0.5029	K.RLSLPADIR.L	4	IPI00109670
13233	3	0.0001	0.475	3.26	1	0.38	2125.99	0.006261	0.9996	Y.ILAHTEFTPTETDTYACR.V	2	IPI00109966
13238	3	0.0001	0.371	3.027	1	0.38	2125.99	0.008275	0.9971	Y.ILAHTEFTPTETDTYACR.V	2	IPI00109966
13239	3	0.0001	0.475	3.012	1	0.38	2125.99	0.008641	0.9994	Y.ILAHTEFTPTETDTYACR.V	2	IPI00109966
13244	3	0.0002	0.432	3.191	1	0.38	2125.99	0.009191	0.9991	Y.ILAHTEFTPTETDTYACR.V	2	IPI00109966
13274	2	0	0.618	3.805	1	0.56	2125.99	0.011706	1	Y.ILAHTEFTPTETDTYACR.V	2	IPI00109966
13276	2	0	0.627	3.427	1	0.62	2125.99	0.01366	1	Y.ILAHTEFTPTETDTYACR.V	2	IPI00109966
13280	2	0	0.534	3.054	1	0.47	2125.99	0.0078	1	Y.ILAHTEFTPTETDTYACR.V	2	IPI00109966
13281	2	0	0.567	2.939	1	0.53	2125.99	0.009509	1	Y.ILAHTEFTPTETDTYACR.V	2	IPI00109966
20142	5	0.0095	0.348	3.509	1	0.14	3451.74	0.015301	0.9999	R.HPPENGKPNILNCYVTQFHPPHIEIQMLK.N	2	IPI00109966
20162	6	1.2142	0.169	2.241	1	0.1	3451.74	0.01663	0.9871	R.HPPENGKPNILNCYVTQFHPPHIEIQMLK.N	2	IPI00109966
20183	6	0.1777	0.227	2.541	1	0.13	3451.74	0.018461	0.995	R.HPPENGKPNILNCYVTQFHPPHIEIQMLK.N	2	IPI00109966
20189	5	0.0002	0.457	3.945	1	0.17	3451.74	0.030694	1	R.HPPENGKPNILNCYVTQFHPPHIEIQMLK.N	2	IPI00109966
20196	6	0.0522	0.311	2.93	1	0.13	3451.74	0.007109	1	R.HPPENGKPNILNCYVTQFHPPHIEIQMLK.N	2	IPI00109966
20442	5	0.0302	0.205	2.796	1	0.15	3451.74	0.998577	0.9924	R.HPPENGKPNILNCYVTQFHPPHIEIQMLK.N	2	IPI00109966
20444	5	3.0595	0.063	2.361	1	0.12	3451.74	1.00071	0.9309	R.HPPENGKPNILNCYVTQFHPPHIEIQMLK.N	2	IPI00109966
20449	5	0.2424	0.165	2.346	1	0.13	3451.74	1.01323	0.9952	R.HPPENGKPNILNCYVTQFHPPHIEIQMLK.N	2	IPI00109966
20450	5	0.2303	0.213	2.79	1	0.13	3451.74	1.00987	0.9985	R.HPPENGKPNILNCYVTQFHPPHIEIQMLK.N	2	IPI00109966
20470	5	0.7978	0.128	2.065	1	0.11	3451.74	0.980694	0.6131	R.HPPENGKPNILNCYVTQFHPPHIEIQMLK.N	2	IPI00109966
20653	4	0.8677	0.101	1.953	1	0.11	3451.74	1.00262	0.9672	R.HPPENGKPNILNCYVTQFHPPHIEIQMLK.N	2	IPI00109966
20747	5	0.3716	0.126	2.123	1	0.12	3451.74	0.997967	0.9378	R.HPPENGKPNILNCYVTQFHPPHIEIQMLK.N	2	IPI00109966
20748	5	0.0132	0.362	3.176	1	0.16	3451.74	0.996746	0.9993	R.HPPENGKPNILNCYVTQFHPPHIEIQMLK.N	2	IPI00109966
20749	5	0.0142	0.339	2.859	1	0.15	3451.74	0.996746	0.9989	R.HPPENGKPNILNCYVTQFHPPHIEIQMLK.N	2	IPI00109966
20757	5	0.0044	0.253	3.105	1	0.16	3451.74	0.993389	0.9928	R.HPPENGKPNILNCYVTQFHPPHIEIQMLK.N	2	IPI00109966
20374	4	0.0101	0.322	2.731	1	0.25	2481.28	0.010373	0.9978	N.ILNCYVTQFHPPHIEIQMLK.N	2	IPI00109966
20380	4	0.0002	0.448	2.786	1	0.25	2481.28	0.014768	0.9999	N.ILNCYVTQFHPPHIEIQMLK.N	2	IPI00109966
10846	3	0.0003	0.441	2.681	1	0.4	1899.82	0.012557	0.9986	L.AHTEFTPTETDTYACR.V	2	IPI00109966
10857	3	0.0025	0.47	2.652	1	0.4	1899.82	0.003035	0.9991	L.AHTEFTPTETDTYACR.V	2	IPI00109966
12306	2	0.039	0.27	1.68	1	0.83	1160.5	0.001773	0.9981	K.VEMSDMSFSK.D	2	IPI00109966
12314	2	0.0099	0.393	1.897	1	0.89	1160.5	0.003237	0.9996	K.VEMSDMSFSK.D	2	IPI00109966
9244	2	0.0575	0.276	1.529	1	0.5	1176.49	-8.5e-05	0.9513	K.VEMSDM*SFSK.D	2	IPI00109966
9279	2	0.0633	0.296	1.519	1	0.67	1176.49	0.004065	0.9977	K.VEMSDM*SFSK.D	2	IPI00109966
9160	2	0.0085	0.41	1.704	1	0.78	1176.49	0.001379	0.9995	K.VEM*SDMSFSK.D	2	IPI00109966
9171	2	0.0021	0.461	2.114	1	0.89	1176.49	0.005774	0.9885	K.VEM*SDMSFSK.D	2	IPI00109966
14074	2	0.0435	0.303	1.813	1	0.71	1085.47	0.000624	0.9951	K.TVYWDRDM.-	2	IPI00109966
14078	2	0.1086	0.266	1.449	1	0.71	1085.47	0.001581	0.9804	K.TVYWDRDM.-	2	IPI00109966
11013	2	0.3425	0.296	1.348	1	0.64	1101.47	0.001309	0.9798	K.TVYWDRDM*.-	2	IPI00109966
11018	2	0.3168	0.239	1.266	1	0.64	1101.47	0.002896	0.9515	K.TVYWDRDM*.-	2	IPI00109966
10317	2	0.0028	0.408	2.354	1	0.94	1091.58	0.00305	0.9999	K.TPQIQVYSR.H	2	IPI00109966
10324	2	0.0026	0.384	2.323	1	0.81	1091.58	0.008324	0.9998	K.TPQIQVYSR.H	2	IPI00109966
10368	2	0.338	0.11	1.666	1	0.81	1091.58	0.002684	0.9903	K.TPQIQVYSR.H	2	IPI00109966
10374	2	0.5696	0.18	1.69	1	0.81	1091.58	0.001585	0.9957	K.TPQIQVYSR.H	2	IPI00109966
13047	1	0.0459	0.134	1.602	1	0.67	848.451	-0.0012	0.9607	K.TPQIQVY.S	2	IPI00109966
13054	1	0.4961	0.112	1.33	1	0.67	848.451	-0.0012	0.9121	K.TPQIQVY.S	2	IPI00109966
23174	3	0.0012	0.445	3.83	1	0.22	2824.26	0.008234	1	K.DWSFYILAHTEFTPTETDTYACR.V	2	IPI00109966
23195	3	0.0104	0.366	3.208	1	0.18	2824.26	0.010614	0.9999	K.DWSFYILAHTEFTPTETDTYACR.V	2	IPI00109966
23202	3	0.0312	0.234	3.059	1	0.2	2824.26	0.002923	0.999	K.DWSFYILAHTEFTPTETDTYACR.V	2	IPI00109966
23251	2	0	0.606	3.629	1	0.43	2824.26	1.03682	1	K.DWSFYILAHTEFTPTETDTYACR.V	2	IPI00109966
23278	2	0	0.68	3.514	1	0.39	2824.26	0.015632	1	K.DWSFYILAHTEFTPTETDTYACR.V	2	IPI00109966
22093	2	0.0006	0.422	2.264	1	0.81	1151.55	0.004932	0.9956	K.DWSFYILAH.T	2	IPI00109966
22098	2	0.0026	0.269	2.107	1	0.81	1151.55	0.004322	0.9773	K.DWSFYILAH.T	2	IPI00109966
11775	2	0	0.563	2.708	1	0.77	1691.72	0.006253	1	H.TEFTPTETDTYACR.V	2	IPI00109966
11782	2	0	0.573	2.743	1	0.73	1691.72	0.011868	1	H.TEFTPTETDTYACR.V	2	IPI00109966
11813	2	0.3337	0.148	1.49	1	0.42	1691.72	0.009549	0.6706	H.TEFTPTETDTYACR.V	2	IPI00109966
11820	2	1.7456	0.179	1.312	1	0.42	1691.72	0.005276	0.6276	H.TEFTPTETDTYACR.V	2	IPI00109966
9601	3	0.0005	0.252	3.57	1	0.38	1627.8	1.00645	0.9987	R.RKWEQAGAAEYYR.A	3	IPI00109996
9610	3	0.0136	0.164	3.043	1	0.42	1627.8	0.004864	0.9926	R.RKWEQAGAAEYYR.A	3	IPI00109996
9611	3	0.0005	0.291	3.038	1	0.42	1627.8	0.003033	0.9992	R.RKWEQAGAAEYYR.A	3	IPI00109996
9619	3	0.0008	0.277	3.528	1	0.42	1627.8	0.004681	0.9994	R.RKWEQAGAAEYYR.A	3	IPI00109996
10710	3	0.0028	0.249	3.123	1	0.48	1471.7	0.002601	0.9997	R.KWEQAGAAEYYR.A	3	IPI00109996
10717	3	0.0134	0.259	3.061	1	0.57	1471.7	0.002601	0.9997	R.KWEQAGAAEYYR.A	3	IPI00109996
15562	3	0.8193	0.08	2.111	1	0.31	1523.82	0.011831	0.9604	R.VYHEGLPEPLTLR.W	4	IPI00109996
15612	2	0.0061	0.245	2.596	1	0.58	1523.82	0.006229	0.9995	R.VYHEGLPEPLTLR.W	4	IPI00109996
15617	2	0.0021	0.338	2.693	1	0.58	1523.82	0.003177	0.9998	R.VYHEGLPEPLTLR.W	4	IPI00109996
15618	2	0.0007	0.403	2.85	1	0.71	1523.82	0.005008	0.9999	R.VYHEGLPEPLTLR.W	4	IPI00109996
15623	2	0.002	0.369	2.613	1	0.71	1523.82	3e-06	0.9998	R.VYHEGLPEPLTLR.W	4	IPI00109996
11796	2	0.0003	0.439	2.748	1	0.85	1343.6	0.011224	0.9999	K.WEQAGAAEYYR.A	4	IPI00109996
11802	2	0.001	0.402	2.826	1	0.8	1343.6	0.005481	0.9999	K.WEQAGAAEYYR.A	4	IPI00109996
11836	3	0.2807	0.212	1.683	1	0.32	1343.6	0.005712	0.9898	K.WEQAGAAEYYR.A	4	IPI00109996
17623	2	0.0281	0.346	2.175	1	0.71	1435.7	0.006913	0.9996	K.TWTAADMAAQITR.R	20	IPI00109996
17627	2	0.0027	0.385	2.507	1	0.79	1435.7	0.002762	0.9998	K.TWTAADMAAQITR.R	20	IPI00109996
17840	2	0	0.527	3.281	1	0.77	1807.77	0.004334	1	Q.APWMEQEGPEYWER.I	23	IPI00109996
17843	2	0	0.545	3.639	1	0.81	1807.77	0.000184	1	Q.APWMEQEGPEYWER.I	23	IPI00109996
17844	2	0	0.555	3.635	1	0.73	1807.77	0.001527	1	Q.APWMEQEGPEYWER.I	23	IPI00109996
17849	2	0	0.557	3.537	1	0.77	1807.77	0.002137	1	Q.APWMEQEGPEYWER.I	23	IPI00109996
17872	3	0.0008	0.493	3.303	1	0.52	1807.77	-0.00105	1	Q.APWMEQEGPEYWER.I	23	IPI00109996
17877	3	0.0001	0.459	3.302	1	0.46	1807.77	0.003527	0.9996	Q.APWMEQEGPEYWER.I	23	IPI00109996
17884	3	0	0.463	3.582	1	0.52	1807.77	0.00426	1	Q.APWMEQEGPEYWER.I	23	IPI00109996
17885	3	0.0003	0.408	2.682	1	0.4	1807.77	0.005542	0.998	Q.APWMEQEGPEYWER.I	23	IPI00109996
17913	2	0.0049	0.384	2.229	1	0.54	1807.77	0.003236	0.9903	Q.APWMEQEGPEYWER.I	23	IPI00109996
17919	2	0.0316	0.299	2.01	1	0.46	1807.77	0.003602	0.9695	Q.APWMEQEGPEYWER.I	23	IPI00109996
16262	2	0	0.528	2.872	1	0.54	1823.77	0.02335	1	Q.APWM*EQEGPEYWER.I	23	IPI00109996
5861	1	43.5227	0.002	1.105	1	0.58	725.394	0.0059	0.6243	R.PGLGEPR.Y	50	IPI00109996
5846	2	0.0042	0.248	2.313	1	0.81	1050.45	0.003252	0.9995	R.FDSDAENPR.Y	57	IPI00109996
5851	2	0.0006	0.239	2.483	1	0.88	1050.45	0.001421	0.9996	R.FDSDAENPR.Y	57	IPI00109996
16051	2	0.0157	0.302	2.037	1	0.56	1055.62	0.003788	0.9994	K.WASVVVPLGK.E	66	IPI00109996
16057	2	0.0417	0.195	2.212	1	0.78	1055.62	0.004276	0.9987	K.WASVVVPLGK.E	66	IPI00109996
16079	2	0.728	0.105	1.581	1	0.61	1055.62	0.006351	0.986	K.WASVVVPLGK.E	66	IPI00109996
16085	2	2.108	0.063	1.632	1	0.61	1055.62	0.004398	0.981	K.WASVVVPLGK.E	66	IPI00109996
5075	2	0.023	0.225	2.11	1	0.75	920.447	0.006156	0.9658	R.PAGDGTFQK.W	138	IPI00109996
5081	2	0.0015	0.238	2.201	1	0.75	920.447	0.003043	0.9747	R.PAGDGTFQK.W	138	IPI00109996
22122	5	0	0.386	4.386	1	0.16	2863.47	0.01981	1	K.VADALANAAGHLDDLPGALSALSDLHAHK.L	2	IPI00110658
22127	5	0.0026	0.185	3.168	1	0.19	2863.47	0.020725	0.9946	K.VADALANAAGHLDDLPGALSALSDLHAHK.L	2	IPI00110658
22136	5	0	0.489	3.789	1	0.15	2863.47	0.015537	1	K.VADALANAAGHLDDLPGALSALSDLHAHK.L	2	IPI00110658
22138	4	0.0015	0.387	2.393	1	0.18	2863.47	0.022875	0.9999	K.VADALANAAGHLDDLPGALSALSDLHAHK.L	2	IPI00110658
22140	5	0	0.489	5.183	1	0.17	2863.47	0.001194	1	K.VADALANAAGHLDDLPGALSALSDLHAHK.L	2	IPI00110658
22144	4	0.0401	0.276	2.134	1	0.17	2863.47	1.02847	0.9913	K.VADALANAAGHLDDLPGALSALSDLHAHK.L	2	IPI00110658
22157	4	0.0013	0.368	2.898	1	0.13	2863.47	0.014574	1	K.VADALANAAGHLDDLPGALSALSDLHAHK.L	2	IPI00110658
21892	5	0.7154	0.178	2.559	1	0.14	2991.56	0.004949	0.9968	K.KVADALANAAGHLDDLPGALSALSDLHAHK.L	2	IPI00110658
13870	2	0.0972	0.13	1.675	1	0.63	1029.51	0.005831	0.9924	R.MFASFPTTK.T	3	IPI00110658
13873	2	1.2341	0.142	1.24	1	0.56	1029.51	0.003268	0.9728	R.MFASFPTTK.T	3	IPI00110658
11994	2	10.282	0.019	1.437	7	0.5	1045.5	0.010424	0.9164	R.M*FASFPTTK.T	3	IPI00110658
14175	3	0.0002	0.502	2.365	1	0.42	1819.88	0.005915	1	K.TYFPHFDVSHGSAQVK.G	3	IPI00110658
14181	3	0.0021	0.441	1.871	1	0.37	1819.88	0.0039	0.9998	K.TYFPHFDVSHGSAQVK.G	3	IPI00110658
14183	3	0.001	0.404	2.61	1	0.38	1819.88	0.003351	0.9999	K.TYFPHFDVSHGSAQVK.G	3	IPI00110658
14188	3	0.0006	0.457	2.352	1	0.42	1819.88	0.005182	1	K.TYFPHFDVSHGSAQVK.G	3	IPI00110658
14190	4	0.8427	0.123	1.474	1	0.28	1819.88	0.001629	0.9908	K.TYFPHFDVSHGSAQVK.G	3	IPI00110658
14193	2	0	0.551	2.496	1	0.6	1819.88	0.006538	0.9999	K.TYFPHFDVSHGSAQVK.G	3	IPI00110658
14198	2	0	0.584	2.443	1	0.53	1819.88	0.005317	1	K.TYFPHFDVSHGSAQVK.G	3	IPI00110658
10560	3	0.0064	0.216	3.21	1	0.39	1529.73	-0.008853	0.9969	K.IGGHGAEYGAEALER.M	3	IPI00110658
10562	3	0.001	0.286	4.061	1	0.46	1529.73	0.005114	0.9999	K.IGGHGAEYGAEALER.M	3	IPI00110658
10576	2	0	0.559	2.917	1	0.75	1529.73	0.006104	1	K.IGGHGAEYGAEALER.M	3	IPI00110658
10584	2	0	0.572	3.251	1	0.75	1529.73	0.006959	1	K.IGGHGAEYGAEALER.M	3	IPI00110658
10613	2	0.1989	0.175	1.732	1	0.46	1529.73	0.007081	0.994	K.IGGHGAEYGAEALER.M	3	IPI00110658
11664	2	2.1811	0.081	1.447	1	0.72	1204.54	-0.005476	0.9304	R.GYQQFAYDGR.D	11	IPI00110807
15179	2	0.9818	0.096	1.646	1	0.56	1106.65	0.003374	0.9871	K.VSSLPTVYLK.L	4	IPI00111013
25664	2	0.0003	0.489	2.341	1	0.24	2481.23	1.00924	0.9922	R.SAGTSLVNFFSSLMNLEEKPAPAA.K	2	IPI00111315
25958	2	0.0023	0.33	2.377	1	0.33	2481.23	0.992145	0.5021	R.SAGTSLVNFFSSLMNLEEKPAPAA.K	2	IPI00111315
25970	2	0.0002	0.45	2.803	1	0.39	2481.23	0.988728	0.7603	R.SAGTSLVNFFSSLMNLEEKPAPAA.K	2	IPI00111315
25981	2	0	0.516	2.896	1	0.37	2481.23	0.993854	0.915	R.SAGTSLVNFFSSLMNLEEKPAPAA.K	2	IPI00111315
28116	3	0.0016	0.418	2.531	1	0.22	2481.23	0.987371	0.7821	R.SAGTSLVNFFSSLMNLEEKPAPAA.K	2	IPI00111315
28619	2	0	0.558	3.902	1	0.48	2481.23	0.006794	1	R.SAGTSLVNFFSSLMNLEEKPAPAA.K	2	IPI00111315
28625	2	0	0.587	3.832	1	0.48	2481.23	0.012409	1	R.SAGTSLVNFFSSLMNLEEKPAPAA.K	2	IPI00111315
28627	2	0	0.536	4.067	1	0.5	2481.23	0.010944	1	R.SAGTSLVNFFSSLMNLEEKPAPAA.K	2	IPI00111315
28631	3	0.0002	0.482	3.021	1	0.27	2481.23	0.011785	0.9993	R.SAGTSLVNFFSSLMNLEEKPAPAA.K	2	IPI00111315
28633	2	0	0.57	4.241	1	0.52	2481.23	0.012165	1	R.SAGTSLVNFFSSLMNLEEKPAPAA.K	2	IPI00111315
28637	3	0.0333	0.235	2.405	1	0.18	2481.23	0.012335	0.9118	R.SAGTSLVNFFSSLMNLEEKPAPAA.K	2	IPI00111315
28647	4	0	0.621	5.882	1	0.31	2481.23	0.002983	1	R.SAGTSLVNFFSSLMNLEEKPAPAA.K	2	IPI00111315
28651	4	0	0.625	5.321	1	0.29	2481.23	0.004204	1	R.SAGTSLVNFFSSLMNLEEKPAPAA.K	2	IPI00111315
28657	4	0.0003	0.414	3.298	1	0.2	2481.23	0.001274	0.9998	R.SAGTSLVNFFSSLMNLEEKPAPAA.K	2	IPI00111315
28727	3	0.0029	0.436	2.54	1	0.26	2481.23	0.00025	0.9974	R.SAGTSLVNFFSSLMNLEEKPAPAA.K	2	IPI00111315
28938	4	0	0.603	5.344	1	0.28	2481.23	0.002251	1	R.SAGTSLVNFFSSLMNLEEKPAPAA.K	2	IPI00111315
28940	4	0	0.59	5.033	1	0.27	2481.23	0.00518	1	R.SAGTSLVNFFSSLMNLEEKPAPAA.K	2	IPI00111315
28944	4	0.0001	0.504	4.354	1	0.25	2481.23	0.006645	1	R.SAGTSLVNFFSSLMNLEEKPAPAA.K	2	IPI00111315
29007	3	0.0003	0.459	2.896	1	0.27	2481.23	0.003729	0.9989	R.SAGTSLVNFFSSLMNLEEKPAPAA.K	2	IPI00111315
29014	3	0.0024	0.442	2.624	1	0.2	2481.23	0.012152	0.9979	R.SAGTSLVNFFSSLMNLEEKPAPAA.K	2	IPI00111315
29190	2	0	0.622	3.893	1	0.46	2481.23	0.010212	1	R.SAGTSLVNFFSSLMNLEEKPAPAA.K	2	IPI00111315
29192	2	0	0.611	3.733	1	0.48	2481.23	0.010212	1	R.SAGTSLVNFFSSLMNLEEKPAPAA.K	2	IPI00111315
29196	2	0	0.567	3.735	1	0.52	2481.23	0.008503	1	R.SAGTSLVNFFSSLMNLEEKPAPAA.K	2	IPI00111315
29197	2	0	0.648	3.834	1	0.5	2481.23	0.008259	1	R.SAGTSLVNFFSSLMNLEEKPAPAA.K	2	IPI00111315
29218	4	0	0.569	5.432	1	0.27	2481.23	0.006889	1	R.SAGTSLVNFFSSLMNLEEKPAPAA.K	2	IPI00111315
29220	4	0	0.622	5.777	1	0.24	2481.23	0.008354	1	R.SAGTSLVNFFSSLMNLEEKPAPAA.K	2	IPI00111315
29224	4	0	0.609	4.623	1	0.31	2481.23	0.006889	1	R.SAGTSLVNFFSSLMNLEEKPAPAA.K	2	IPI00111315
29225	4	0	0.62	5.444	1	0.28	2481.23	0.009575	1	R.SAGTSLVNFFSSLMNLEEKPAPAA.K	2	IPI00111315
29226	2	0.3137	0.235	2.141	1	0.24	2481.23	0.008503	0.9528	R.SAGTSLVNFFSSLMNLEEKPAPAA.K	2	IPI00111315
29231	2	1.1979	0.073	2.069	20	0.15	2481.23	0.008747	0.5777	R.SAGTSLVNFFSSLMNLEEKPAPAA.K	2	IPI00111315
29287	3	0.001	0.47	2.445	1	0.28	2481.23	0.009954	0.9983	R.SAGTSLVNFFSSLMNLEEKPAPAA.K	2	IPI00111315
29288	3	0.1533	0.275	1.758	1	0.18	2481.23	0.011419	0.8601	R.SAGTSLVNFFSSLMNLEEKPAPAA.K	2	IPI00111315
29294	3	0.0137	0.36	1.938	1	0.23	2481.23	0.007391	0.9754	R.SAGTSLVNFFSSLMNLEEKPAPAA.K	2	IPI00111315
29463	2	0.0001	0.51	3.336	1	0.41	2481.23	0.999724	1	R.SAGTSLVNFFSSLMNLEEKPAPAA.K	2	IPI00111315
29465	2	0	0.562	4.088	1	0.43	2481.23	-0.000276	1	R.SAGTSLVNFFSSLMNLEEKPAPAA.K	2	IPI00111315
29469	2	0.0003	0.462	3.485	1	0.41	2481.23	1.99972	1	R.SAGTSLVNFFSSLMNLEEKPAPAA.K	2	IPI00111315
29471	2	0	0.534	3.624	1	0.43	2481.23	0.999724	1	R.SAGTSLVNFFSSLMNLEEKPAPAA.K	2	IPI00111315
29472	2	0	0.576	3.871	1	0.46	2481.23	0.019724	1	R.SAGTSLVNFFSSLMNLEEKPAPAA.K	2	IPI00111315
29477	2	0	0.575	3.402	1	0.46	2481.23	0.019724	1	R.SAGTSLVNFFSSLMNLEEKPAPAA.K	2	IPI00111315
29499	4	0.0001	0.487	3.651	1	0.2	2481.23	1.98517	1	R.SAGTSLVNFFSSLMNLEEKPAPAA.K	2	IPI00111315
29500	4	0.0001	0.485	3.919	1	0.2	2481.23	0.985171	1	R.SAGTSLVNFFSSLMNLEEKPAPAA.K	2	IPI00111315
29504	4	0	0.52	3.718	1	0.18	2481.23	0.985171	1	R.SAGTSLVNFFSSLMNLEEKPAPAA.K	2	IPI00111315
29560	3	0	0.546	3.393	1	0.36	2481.23	2.01245	1	R.SAGTSLVNFFSSLMNLEEKPAPAA.K	2	IPI00111315
29561	3	0	0.477	3.169	1	0.27	2481.23	0.992447	0.9741	R.SAGTSLVNFFSSLMNLEEKPAPAA.K	2	IPI00111315
29737	2	0	0.539	4.006	1	0.41	2481.23	0.008259	1	R.SAGTSLVNFFSSLMNLEEKPAPAA.K	2	IPI00111315
29740	2	0.0005	0.497	2.483	1	0.35	2481.23	0.015583	0.9964	R.SAGTSLVNFFSSLMNLEEKPAPAA.K	2	IPI00111315
29744	2	0	0.548	3.383	1	0.37	2481.23	0.008503	1	R.SAGTSLVNFFSSLMNLEEKPAPAA.K	2	IPI00111315
29749	2	0	0.567	3.255	1	0.39	2481.23	0.008503	1	R.SAGTSLVNFFSSLMNLEEKPAPAA.K	2	IPI00111315
29826	3	0.0005	0.547	2.925	1	0.27	2481.23	0.992447	0.988	R.SAGTSLVNFFSSLMNLEEKPAPAA.K	2	IPI00111315
29833	3	0.0001	0.455	3.184	1	0.26	2481.23	2.01245	0.9955	R.SAGTSLVNFFSSLMNLEEKPAPAA.K	2	IPI00111315
29834	3	0.0001	0.475	3.069	1	0.24	2481.23	1.02245	0.9867	R.SAGTSLVNFFSSLMNLEEKPAPAA.K	2	IPI00111315
29877	4	0.007	0.219	3.002	1	0.22	2481.23	0.996635	0.7237	R.SAGTSLVNFFSSLMNLEEKPAPAA.K	2	IPI00111315
29883	4	0.1601	0.226	2.476	1	0.18	2481.23	1.0003	0.871	R.SAGTSLVNFFSSLMNLEEKPAPAA.K	2	IPI00111315
30046	2	0	0.587	3.872	1	0.39	2481.23	1.0085	1	R.SAGTSLVNFFSSLMNLEEKPAPAA.K	2	IPI00111315
30088	2	0	0.523	3.093	1	0.41	2481.23	0.012409	1	R.SAGTSLVNFFSSLMNLEEKPAPAA.K	2	IPI00111315
30106	3	0.0013	0.395	2.851	1	0.26	2481.23	0.006475	0.9967	R.SAGTSLVNFFSSLMNLEEKPAPAA.K	2	IPI00111315
30113	3	0	0.515	3.833	1	0.28	2481.23	0.014532	1	R.SAGTSLVNFFSSLMNLEEKPAPAA.K	2	IPI00111315
30379	3	0	0.521	2.924	1	0.22	2481.23	0.007391	0.9996	R.SAGTSLVNFFSSLMNLEEKPAPAA.K	2	IPI00111315
30386	3	0.0005	0.497	2.556	1	0.24	2481.23	0.006475	0.999	R.SAGTSLVNFFSSLMNLEEKPAPAA.K	2	IPI00111315
30645	3	0	0.503	3.229	1	0.28	2481.23	2.01245	0.9979	R.SAGTSLVNFFSSLMNLEEKPAPAA.K	2	IPI00111315
30647	3	0.0002	0.556	2.991	1	0.24	2481.23	0.992447	1	R.SAGTSLVNFFSSLMNLEEKPAPAA.K	2	IPI00111315
30656	3	0	0.52	3.551	1	0.24	2481.23	1.02245	1	R.SAGTSLVNFFSSLMNLEEKPAPAA.K	2	IPI00111315
31531	3	0.1016	0.317	2.022	1	0.17	2481.23	1.02245	0.5429	R.SAGTSLVNFFSSLMNLEEKPAPAA.K	2	IPI00111315
31797	3	0.048	0.283	2.076	3	0.16	2481.23	0.011236	0.9047	R.SAGTSLVNFFSSLMNLEEKPAPAA.K	2	IPI00111315
31817	3	0.0737	0.253	2.182	2	0.17	2481.23	0.013616	0.8858	R.SAGTSLVNFFSSLMNLEEKPAPAA.K	2	IPI00111315
31842	3	0	0.488	3.042	1	0.22	2481.23	0.009588	0.9994	R.SAGTSLVNFFSSLMNLEEKPAPAA.K	2	IPI00111315
31849	3	0	0.622	3.928	1	0.3	2481.23	0.007757	1	R.SAGTSLVNFFSSLMNLEEKPAPAA.K	2	IPI00111315
31850	3	0.2517	0.307	1.657	1	0.17	2481.23	0.011053	0.8955	R.SAGTSLVNFFSSLMNLEEKPAPAA.K	2	IPI00111315
31895	2	0	0.537	2.718	1	0.37	2481.23	0.00655	0.9984	R.SAGTSLVNFFSSLMNLEEKPAPAA.K	2	IPI00111315
31903	2	0	0.531	3.753	1	0.39	2481.23	0.011433	1	R.SAGTSLVNFFSSLMNLEEKPAPAA.K	2	IPI00111315
32122	3	0	0.519	3.221	1	0.26	2481.23	0.008123	0.9997	R.SAGTSLVNFFSSLMNLEEKPAPAA.K	2	IPI00111315
32129	3	0.001	0.432	2.827	1	0.22	2481.23	0.011053	0.9981	R.SAGTSLVNFFSSLMNLEEKPAPAA.K	2	IPI00111315
33737	3	0.1899	0.292	2.042	22	0.09	2481.23	0.007391	0.8455	R.SAGTSLVNFFSSLMNLEEKPAPAA.K	2	IPI00111315
28872	2	0	0.564	3.139	1	0.48	2410.2	1.00825	1	R.SAGTSLVNFFSSLMNLEEKPAPA.A	2	IPI00111315
28900	2	0	0.533	3.365	1	0.48	2410.2	1.01191	1	R.SAGTSLVNFFSSLMNLEEKPAPA.A	2	IPI00111315
29084	3	0.0009	0.411	3.293	1	0.26	2410.2	0.008907	0.9985	R.SAGTSLVNFFSSLMNLEEKPAPA.A	2	IPI00111315
29130	2	0	0.537	2.884	1	0.36	2410.2	0.015329	1	R.SAGTSLVNFFSSLMNLEEKPAPA.A	2	IPI00111315
29355	3	0.0009	0.413	2.847	1	0.26	2339.16	0.006212	0.9977	R.SAGTSLVNFFSSLMNLEEKPAP.A	2	IPI00111315
29359	3	0.0002	0.352	3.003	1	0.32	2339.16	0.010607	0.9949	R.SAGTSLVNFFSSLMNLEEKPAP.A	2	IPI00111315
29367	3	0.0262	0.302	1.929	2	0.14	2339.16	0.008776	0.9229	R.SAGTSLVNFFSSLMNLEEKPAP.A	2	IPI00111315
29373	3	0.0345	0.256	2.163	2	0.18	2339.16	0.007311	0.8937	R.SAGTSLVNFFSSLMNLEEKPAP.A	2	IPI00111315
29621	3	0.1109	0.165	2.493	2	0.2	2171.07	0.00694	0.7645	R.SAGTSLVNFFSSLMNLEEKP.A	2	IPI00111315
29632	3	0.0394	0.297	2.134	1	0.25	2171.07	1.01655	0.8106	R.SAGTSLVNFFSSLMNLEEKP.A	2	IPI00111315
29031	3	0.0001	0.473	4.497	1	0.42	2074.02	-0.003736	1	R.SAGTSLVNFFSSLMNLEEK.P	2	IPI00111315
29037	2	0	0.562	4.247	1	0.64	2074.02	0.007874	1	R.SAGTSLVNFFSSLMNLEEK.P	2	IPI00111315
29040	2	0	0.532	3.936	1	0.56	2074.02	0.007874	1	R.SAGTSLVNFFSSLMNLEEK.P	2	IPI00111315
29042	3	0	0.574	4.936	1	0.42	2074.02	0.008348	1	R.SAGTSLVNFFSSLMNLEEK.P	2	IPI00111315
29044	2	0	0.484	3.779	1	0.64	2074.02	0.00592	1	R.SAGTSLVNFFSSLMNLEEK.P	2	IPI00111315
29046	2	0	0.567	3.729	1	0.64	2074.02	0.00592	1	R.SAGTSLVNFFSSLMNLEEK.P	2	IPI00111315
29047	3	0	0.587	4.861	1	0.43	2074.02	0.006151	1	R.SAGTSLVNFFSSLMNLEEK.P	2	IPI00111315
29067	3	0	0.507	5.015	1	0.44	2074.02	0.007616	1	R.SAGTSLVNFFSSLMNLEEK.P	2	IPI00111315
29308	2	0	0.539	3.974	1	0.69	2074.02	0.008362	1	R.SAGTSLVNFFSSLMNLEEK.P	2	IPI00111315
29309	2	0	0.537	3.52	1	0.58	2074.02	0.009827	1	R.SAGTSLVNFFSSLMNLEEK.P	2	IPI00111315
29315	2	0	0.577	3.895	1	0.64	2074.02	0.003723	1	R.SAGTSLVNFFSSLMNLEEK.P	2	IPI00111315
29318	2	0.0001	0.428	3.737	1	0.53	2074.02	0.003723	0.9985	R.SAGTSLVNFFSSLMNLEEK.P	2	IPI00111315
29330	3	0	0.454	4.782	1	0.43	2074.02	0.003588	1	R.SAGTSLVNFFSSLMNLEEK.P	2	IPI00111315
29331	3	0	0.534	4.996	1	0.43	2074.02	0.007433	1	R.SAGTSLVNFFSSLMNLEEK.P	2	IPI00111315
29336	3	0	0.528	4.653	1	0.5	2074.02	0.00725	1	R.SAGTSLVNFFSSLMNLEEK.P	2	IPI00111315
29337	3	0	0.549	4.17	1	0.43	2074.02	0.008165	1	R.SAGTSLVNFFSSLMNLEEK.P	2	IPI00111315
31483	2	0.0292	0.281	1.67	1	0.31	1816.88	0.004871	0.9263	R.SAGTSLVNFFSSLMNLE.E	2	IPI00111315
31557	2	0.0001	0.453	2.982	1	0.47	1687.84	0.005967	0.9977	R.SAGTSLVNFFSSLMNL.E	2	IPI00111315
31562	2	0.8065	0.223	1.183	1	0.37	1687.84	0.005845	0.6357	R.SAGTSLVNFFSSLMNL.E	2	IPI00111315
31563	2	0.0453	0.161	2.247	1	0.4	1687.84	0.005845	0.9196	R.SAGTSLVNFFSSLMNL.E	2	IPI00111315
31564	3	0	0.52	4.585	1	0.45	1687.84	0.006014	1	R.SAGTSLVNFFSSLMNL.E	2	IPI00111315
31565	3	0	0.485	3.357	1	0.38	1687.84	0.007296	0.9997	R.SAGTSLVNFFSSLMNL.E	2	IPI00111315
31569	2	0.3194	0.17	1.941	1	0.37	1687.84	0.001206	0.8769	R.SAGTSLVNFFSSLMNL.E	2	IPI00111315
31571	3	0.0003	0.423	3.08	1	0.35	1687.84	0.000887	0.9989	R.SAGTSLVNFFSSLMNL.E	2	IPI00111315
29602	2	0.0125	0.255	1.98	1	0.42	1460.71	0.006502	0.951	R.SAGTSLVNFFSSLM.N	2	IPI00111315
29603	2	0.001	0.357	1.971	1	0.46	1460.71	0.007967	0.981	R.SAGTSLVNFFSSLM.N	2	IPI00111315
29609	2	0.2125	0.311	1.604	1	0.31	1460.71	0.005159	0.9382	R.SAGTSLVNFFSSLM.N	2	IPI00111315
25649	3	0.6816	0.198	1.624	1	0.12	2497.23	0.008585	0.5388	R.SAGTSLVNFFSSLM*NLEEKPAPAA.K	2	IPI00111315
25979	2	0	0.612	3.933	1	0.5	2497.23	0.006279	1	R.SAGTSLVNFFSSLM*NLEEKPAPAA.K	2	IPI00111315
25984	2	0	0.609	3.741	1	0.48	2497.23	0.012138	1	R.SAGTSLVNFFSSLM*NLEEKPAPAA.K	2	IPI00111315
25987	2	0	0.651	3.843	1	0.48	2497.23	0.017509	1	R.SAGTSLVNFFSSLM*NLEEKPAPAA.K	2	IPI00111315
25991	2	0	0.667	3.833	1	0.5	2497.23	0.008476	1	R.SAGTSLVNFFSSLM*NLEEKPAPAA.K	2	IPI00111315
25995	2	0.241	0.208	1.902	6	0.17	2497.23	0.008476	0.8545	R.SAGTSLVNFFSSLM*NLEEKPAPAA.K	2	IPI00111315
26000	4	0	0.58	5.168	1	0.26	2497.23	0.012233	1	R.SAGTSLVNFFSSLM*NLEEKPAPAA.K	2	IPI00111315
26004	4	0	0.607	5.718	1	0.25	2497.23	0.007839	1	R.SAGTSLVNFFSSLM*NLEEKPAPAA.K	2	IPI00111315
26005	4	0.0258	0.277	2.171	1	0.14	2497.23	0.009548	0.9916	R.SAGTSLVNFFSSLM*NLEEKPAPAA.K	2	IPI00111315
26011	4	0	0.599	5.212	1	0.26	2497.23	0.00613	1	R.SAGTSLVNFFSSLM*NLEEKPAPAA.K	2	IPI00111315
26249	3	0.0001	0.463	3.143	1	0.24	2497.23	0.008402	0.9992	R.SAGTSLVNFFSSLM*NLEEKPAPAA.K	2	IPI00111315
26256	3	0	0.55	3.438	1	0.25	2497.23	0.008035	1	R.SAGTSLVNFFSSLM*NLEEKPAPAA.K	2	IPI00111315
26263	3	0	0.601	4.41	1	0.36	2497.23	0.009683	1	R.SAGTSLVNFFSSLM*NLEEKPAPAA.K	2	IPI00111315
26270	2	0.0002	0.432	2.774	1	0.39	2497.23	0.00457	0.9966	R.SAGTSLVNFFSSLM*NLEEKPAPAA.K	2	IPI00111315
26278	2	0	0.625	3.644	1	0.46	2497.23	0.010673	1	R.SAGTSLVNFFSSLM*NLEEKPAPAA.K	2	IPI00111315
26280	2	0	0.658	3.555	1	0.5	2497.23	0.011161	1	R.SAGTSLVNFFSSLM*NLEEKPAPAA.K	2	IPI00111315
26286	2	0	0.624	3.553	1	0.43	2497.23	0.009941	1	R.SAGTSLVNFFSSLM*NLEEKPAPAA.K	2	IPI00111315
26287	2	0	0.514	3.72	1	0.48	2497.23	0.009941	1	R.SAGTSLVNFFSSLM*NLEEKPAPAA.K	2	IPI00111315
26295	4	7.1023	0.094	1.775	1	0.15	2497.23	0.009792	0.5593	R.SAGTSLVNFFSSLM*NLEEKPAPAA.K	2	IPI00111315
26298	4	0	0.586	5.492	1	0.26	2497.23	0.007839	1	R.SAGTSLVNFFSSLM*NLEEKPAPAA.K	2	IPI00111315
26299	4	0	0.581	5.272	1	0.28	2497.23	0.008327	1	R.SAGTSLVNFFSSLM*NLEEKPAPAA.K	2	IPI00111315
26317	4	0	0.592	6.083	1	0.29	2497.23	0.009548	1	R.SAGTSLVNFFSSLM*NLEEKPAPAA.K	2	IPI00111315
26320	4	0	0.553	5.871	1	0.27	2497.23	0.008571	1	R.SAGTSLVNFFSSLM*NLEEKPAPAA.K	2	IPI00111315
26543	3	0	0.543	3.717	1	0.32	2497.23	2.00755	1	R.SAGTSLVNFFSSLM*NLEEKPAPAA.K	2	IPI00111315
26544	3	0.001	0.546	2.743	1	0.2	2497.23	1.01755	0.9978	R.SAGTSLVNFFSSLM*NLEEKPAPAA.K	2	IPI00111315
26550	3	0.0031	0.412	2.6	1	0.15	2497.23	1.01755	0.9788	R.SAGTSLVNFFSSLM*NLEEKPAPAA.K	2	IPI00111315
26798	2	0	0.499	3.269	1	0.33	2497.23	1.00384	1	R.SAGTSLVNFFSSLM*NLEEKPAPAA.K	2	IPI00111315
26816	3	0.0054	0.328	2.445	2	0.15	2497.23	2.00755	0.833	R.SAGTSLVNFFSSLM*NLEEKPAPAA.K	2	IPI00111315
26823	3	0.005	0.445	2.527	1	0.2	2497.23	2.00755	0.9801	R.SAGTSLVNFFSSLM*NLEEKPAPAA.K	2	IPI00111315
26884	2	0	0.424	2.935	1	0.33	2497.23	0.993339	0.8389	R.SAGTSLVNFFSSLM*NLEEKPAPAA.K	2	IPI00111315
31698	3	0.0012	0.448	2.535	1	0.15	2497.23	1.02793	0.8757	R.SAGTSLVNFFSSLM*NLEEKPAPAA.K	2	IPI00111315
26135	2	0	0.459	3.48	1	0.61	2090.01	0.0098	1	R.SAGTSLVNFFSSLM*NLEEK.P	2	IPI00111315
26140	3	0.0002	0.479	3.013	1	0.26	2090.01	-0.005553	0.9986	R.SAGTSLVNFFSSLM*NLEEK.P	2	IPI00111315
26145	3	0	0.518	4.043	1	0.38	2090.01	1.01445	1	R.SAGTSLVNFFSSLM*NLEEK.P	2	IPI00111315
26152	3	0	0.507	3.936	1	0.31	2090.01	-0.005553	1	R.SAGTSLVNFFSSLM*NLEEK.P	2	IPI00111315
26155	2	0	0.481	2.625	1	0.47	2090.01	0.007847	0.9973	R.SAGTSLVNFFSSLM*NLEEK.P	2	IPI00111315
26159	2	0.0001	0.451	2.623	1	0.47	2090.01	0.007358	0.9966	R.SAGTSLVNFFSSLM*NLEEK.P	2	IPI00111315
26163	3	0	0.499	3.569	1	0.31	2090.01	-0.005553	1	R.SAGTSLVNFFSSLM*NLEEK.P	2	IPI00111315
25638	2	0.0003	0.522	1.95	1	0.46	1476.7	0.00916	0.9954	R.SAGTSLVNFFSSLM*.N	2	IPI00111315
21588	2	0.0321	0.32	1.86	1	0.5	1216.58	0.008324	0.9703	R.SAGTSLVNFFSS.L	2	IPI00111315
21725	2	0.1053	0.251	1.779	1	0.45	1129.55	0.001969	0.9362	R.SAGTSLVNFFS.S	2	IPI00111315
22115	2	0.2028	0.002	1.776	1	0.67	1042.52	0.00516	0.5311	R.SAGTSLVNFF.S	2	IPI00111315
22119	2	0.0074	0.207	2.222	1	0.67	1042.52	0.00516	0.9633	R.SAGTSLVNFF.S	2	IPI00111315
9286	2	1.364	0.142	1.295	1	0.56	1193.66	0.009024	0.9768	K.THEQLTPLVR.S	2	IPI00111315
9299	2	5.0603	0.073	1.128	1	0.56	1193.66	0.009024	0.9153	K.THEQLTPLVR.S	2	IPI00111315
9372	1	0.0449	0.262	2.102	1	0.61	1193.66	0.0063	1	K.THEQLTPLVR.S	2	IPI00111315
9379	1	0.0393	0.304	2.024	1	0.67	1193.66	0.0063	1	K.THEQLTPLVR.S	2	IPI00111315
9589	2	0.3689	0.155	1.865	1	0.67	1193.66	0.003462	0.9961	K.THEQLTPLVR.S	2	IPI00111315
9596	2	0.0003	0.43	2.53	1	0.72	1193.66	0.002974	0.9999	K.THEQLTPLVR.S	2	IPI00111315
9603	2	0.0002	0.406	2.7	1	0.72	1193.66	0.003828	0.9999	K.THEQLTPLVR.S	2	IPI00111315
9897	2	0.0039	0.384	2.295	1	0.72	1193.66	0.004439	0.9998	K.THEQLTPLVR.S	2	IPI00111315
9904	2	0.0008	0.389	2.768	1	0.78	1193.66	0.005415	0.9999	K.THEQLTPLVR.S	2	IPI00111315
9918	2	0.0001	0.363	2.648	1	0.72	1193.66	0.004561	0.9999	K.THEQLTPLVR.S	2	IPI00111315
9925	2	0.0001	0.367	2.702	1	0.72	1193.66	0.00395	0.9999	K.THEQLTPLVR.S	2	IPI00111315
10191	2	0.027	0.369	2.024	1	0.72	1193.66	0.004927	0.9997	K.THEQLTPLVR.S	2	IPI00111315
10199	2	0.0675	0.253	2.141	1	0.67	1193.66	0.004316	0.9992	K.THEQLTPLVR.S	2	IPI00111315
10212	2	0.0001	0.402	2.519	1	0.83	1193.66	0.002852	0.9999	K.THEQLTPLVR.S	2	IPI00111315
10219	2	0.0015	0.428	2.165	1	0.78	1193.66	0.003828	0.9998	K.THEQLTPLVR.S	2	IPI00111315
10506	2	0.0001	0.388	2.341	1	0.72	1193.66	0.003096	0.9998	K.THEQLTPLVR.S	2	IPI00111315
10513	2	0.0003	0.39	2.596	1	0.67	1193.66	0.004439	0.9999	K.THEQLTPLVR.S	2	IPI00111315
10609	2	0.1919	0.235	1.661	1	0.67	1193.66	0.004439	0.9971	K.THEQLTPLVR.S	2	IPI00111315
10612	2	1.0763	0.145	1.623	1	0.61	1193.66	0.994917	0.7089	K.THEQLTPLVR.S	2	IPI00111315
10807	2	0.0093	0.398	1.817	1	0.67	1193.66	0.001753	0.9996	K.THEQLTPLVR.S	2	IPI00111315
10814	2	0.0009	0.466	2.333	1	0.78	1193.66	0.003706	0.9999	K.THEQLTPLVR.S	2	IPI00111315
10815	2	0.0002	0.488	2.142	1	0.72	1193.66	-0.001909	0.9999	K.THEQLTPLVR.S	2	IPI00111315
10821	2	0.0031	0.401	1.974	1	0.72	1193.66	0.003828	0.9997	K.THEQLTPLVR.S	2	IPI00111315
11141	2	0.001	0.422	2.141	1	0.67	1193.66	0.004805	0.9998	K.THEQLTPLVR.S	2	IPI00111315
11183	2	0.0146	0.353	1.857	1	0.67	1193.66	0.000654	0.9994	K.THEQLTPLVR.S	2	IPI00111315
11540	2	0.0031	0.379	2.016	1	0.67	1193.66	0.009024	0.9997	K.THEQLTPLVR.S	2	IPI00111315
11840	2	0.4333	0.221	1.559	1	0.5	1193.66	-0.010976	0.9718	K.THEQLTPLVR.S	2	IPI00111315
13125	2	0.0043	0.351	2.084	1	0.72	1193.66	0.009024	0.9996	K.THEQLTPLVR.S	2	IPI00111315
13213	2	0.0145	0.295	2.121	1	0.72	1193.66	0.009024	0.9994	K.THEQLTPLVR.S	2	IPI00111315
16349	2	0.0383	0.338	1.476	1	0.5	1193.66	2.00902	0.9652	K.THEQLTPLVR.S	2	IPI00111315
13131	3	0.0017	0.455	2.295	1	0.32	1831.97	0.005398	0.9998	K.AYFEKTHEQLTPLVR.S	2	IPI00111315
13138	3	0.0054	0.412	2.192	1	0.34	1831.97	0.004117	0.9995	K.AYFEKTHEQLTPLVR.S	2	IPI00111315
13178	2	0	0.511	2.998	1	0.61	1831.97	0.00883	0.9997	K.AYFEKTHEQLTPLVR.S	2	IPI00111315
13180	2	0	0.552	3.234	1	0.64	1831.97	0.007853	1	K.AYFEKTHEQLTPLVR.S	2	IPI00111315
13191	3	1.063	0.241	1.9	2	0.2	1831.97	0.009244	0.9775	K.AYFEKTHEQLTPLVR.S	2	IPI00111315
19574	2	11.4362	0.04	1.228	38	0.13	2072.01	-0.003016	0.7473	K.WYAEAM*PFPLNFFLPGR.M	6	IPI00112327
15661	2	9.9916	0.007	1.349	2	0.64	960.504	0.019635	0.7695	R.RAACDLVR.G	3	IPI00112414
9345	2	0.067	0.189	1.754	1	0.92	807.399	0.003624	0.9974	R.LAADDFR.T	25	IPI00112947
9354	2	0.1164	0.187	1.919	1	0.83	807.399	0.002647	0.9983	R.LAADDFR.T	25	IPI00112947
12153	2	0.0933	0.062	2.024	1	0.86	1062.46	0.001632	0.9944	R.GWMDNHFR.S	2	IPI00114099
12159	2	0.1148	0.119	2.217	1	0.86	1062.46	0.001998	0.998	R.GWMDNHFR.S	2	IPI00114099
9310	2	0.2197	0.096	1.806	1	0.86	1078.45	0.000424	0.9932	R.GWM*DNHFR.S	2	IPI00114099
9316	2	0.6506	0.083	1.799	1	0.86	1078.45	1.8e-05	0.992	R.GWM*DNHFR.S	2	IPI00114099
9167	2	0.0051	0.372	1.795	1	0.45	1183.55	0.006547	0.9804	N.PEDQPTPAIES.-	2	IPI00114099
9169	2	0.0026	0.405	1.99	1	0.5	1183.55	0.004716	0.9902	N.PEDQPTPAIES.-	2	IPI00114099
11614	2	0.0002	0.37	3.166	1	0.79	1360.71	0.006024	0.9968	L.SSVQESDIAVVAR.G	2	IPI00114099
11621	2	0.0017	0.439	3.083	1	0.75	1360.71	0.006024	0.998	L.SSVQESDIAVVAR.G	2	IPI00114099
15641	3	0.0061	0.372	3.028	1	0.32	1988.03	0.012466	0.9999	K.TVQDALSSVQESDIAVVAR.G	2	IPI00114099
16649	3	0.004	0.314	3.653	1	0.44	1988.03	0.004592	0.9999	K.TVQDALSSVQESDIAVVAR.G	2	IPI00114099
16656	3	0.0002	0.42	3.966	1	0.49	1988.03	0.009536	1	K.TVQDALSSVQESDIAVVAR.G	2	IPI00114099
16663	2	0.0003	0.466	3.018	1	0.78	1988.03	0.00839	0.9999	K.TVQDALSSVQESDIAVVAR.G	2	IPI00114099
16668	2	0.0045	0.451	3.302	1	0.75	1988.03	0.010953	0.9999	K.TVQDALSSVQESDIAVVAR.G	2	IPI00114099
16669	3	0.0002	0.302	3.567	1	0.46	1988.03	0.008437	0.9999	K.TVQDALSSVQESDIAVVAR.G	2	IPI00114099
16673	3	0.0002	0.431	3.297	1	0.42	1988.03	0.008437	1	K.TVQDALSSVQESDIAVVAR.G	2	IPI00114099
17692	3	0	0.378	3.574	1	0.44	1988.03	0.002578	1	K.TVQDALSSVQESDIAVVAR.G	2	IPI00114099
17695	3	0.0004	0.477	3.874	1	0.46	1988.03	0.003677	1	K.TVQDALSSVQESDIAVVAR.G	2	IPI00114099
17698	3	0.0021	0.455	3.721	1	0.43	1988.03	0.004775	1	K.TVQDALSSVQESDIAVVAR.G	2	IPI00114099
17703	3	0	0.49	4.034	1	0.43	1988.03	0.007888	1	K.TVQDALSSVQESDIAVVAR.G	2	IPI00114099
17712	2	0	0.49	3.841	1	0.78	1988.03	0.006558	1	K.TVQDALSSVQESDIAVVAR.G	2	IPI00114099
17713	2	0	0.471	3.628	1	0.78	1988.03	0.006925	1	K.TVQDALSSVQESDIAVVAR.G	2	IPI00114099
17721	2	0	0.474	4.179	1	0.78	1988.03	0.006803	1	K.TVQDALSSVQESDIAVVAR.G	2	IPI00114099
17725	2	0	0.427	3.509	1	0.75	1988.03	0.010343	0.9999	K.TVQDALSSVQESDIAVVAR.G	2	IPI00114099
17749	2	1.6753	0.126	1.783	1	0.39	1988.03	0.008634	0.9911	K.TVQDALSSVQESDIAVVAR.G	2	IPI00114099
17753	4	0.0281	0.397	4.083	1	0.35	1988.03	0.008485	1	K.TVQDALSSVQESDIAVVAR.G	2	IPI00114099
17758	4	0.1267	0.338	3.699	1	0.33	1988.03	0.007386	1	K.TVQDALSSVQESDIAVVAR.G	2	IPI00114099
17759	4	0.0001	0.511	4.773	1	0.37	1988.03	0.007264	1	K.TVQDALSSVQESDIAVVAR.G	2	IPI00114099
17765	4	0.0038	0.467	4.587	1	0.39	1988.03	0.008485	1	K.TVQDALSSVQESDIAVVAR.G	2	IPI00114099
17989	3	0.0034	0.431	3.99	1	0.5	1988.03	0.006057	1	K.TVQDALSSVQESDIAVVAR.G	2	IPI00114099
17990	3	0.0006	0.405	4.043	1	0.46	1988.03	0.00624	1	K.TVQDALSSVQESDIAVVAR.G	2	IPI00114099
17996	3	0.0002	0.442	3.91	1	0.51	1988.03	0.004043	1	K.TVQDALSSVQESDIAVVAR.G	2	IPI00114099
18003	2	0.1459	0.178	2.482	1	0.58	1988.03	0.00546	0.9986	K.TVQDALSSVQESDIAVVAR.G	2	IPI00114099
18010	2	0.0001	0.522	3.801	1	0.78	1988.03	0.005704	1	K.TVQDALSSVQESDIAVVAR.G	2	IPI00114099
18011	2	0	0.509	3.441	1	0.75	1988.03	0.005582	1	K.TVQDALSSVQESDIAVVAR.G	2	IPI00114099
18017	2	0	0.498	3.735	1	0.81	1988.03	0.005826	1	K.TVQDALSSVQESDIAVVAR.G	2	IPI00114099
18018	2	0	0.414	3.751	1	0.78	1988.03	0.005338	1	K.TVQDALSSVQESDIAVVAR.G	2	IPI00114099
18060	4	0.0448	0.375	3.476	1	0.28	1988.03	0.005555	1	K.TVQDALSSVQESDIAVVAR.G	2	IPI00114099
18068	4	0.0311	0.28	2.891	1	0.25	1988.03	0.006776	0.9999	K.TVQDALSSVQESDIAVVAR.G	2	IPI00114099
18283	3	0.0002	0.512	4.307	1	0.49	1988.03	0.002944	1	K.TVQDALSSVQESDIAVVAR.G	2	IPI00114099
18290	3	0.0005	0.451	3.85	1	0.49	1988.03	0.005324	1	K.TVQDALSSVQESDIAVVAR.G	2	IPI00114099
18291	3	0.0005	0.441	3.756	1	0.46	1988.03	0.005874	1	K.TVQDALSSVQESDIAVVAR.G	2	IPI00114099
18297	3	0.0002	0.436	3.452	1	0.43	1988.03	0.00386	1	K.TVQDALSSVQESDIAVVAR.G	2	IPI00114099
18304	2	0.0003	0.497	3.541	1	0.78	1988.03	0.00607	1	K.TVQDALSSVQESDIAVVAR.G	2	IPI00114099
18309	2	0.0012	0.314	2.824	1	0.67	1988.03	0.00607	0.9997	K.TVQDALSSVQESDIAVVAR.G	2	IPI00114099
18311	2	0.0002	0.546	3.528	1	0.78	1988.03	0.004117	1	K.TVQDALSSVQESDIAVVAR.G	2	IPI00114099
18312	2	0.0001	0.483	4.011	1	0.75	1988.03	0.004483	1	K.TVQDALSSVQESDIAVVAR.G	2	IPI00114099
18318	2	0	0.436	4.245	1	0.78	1988.03	0.004605	1	K.TVQDALSSVQESDIAVVAR.G	2	IPI00114099
18434	4	0.0006	0.368	4.256	1	0.32	1988.03	0.011659	1	K.TVQDALSSVQESDIAVVAR.G	2	IPI00114099
18435	4	0.0096	0.327	3.267	1	0.3	1988.03	0.010316	1	K.TVQDALSSVQESDIAVVAR.G	2	IPI00114099
18454	4	0.0001	0.427	4.485	1	0.35	1988.03	0.007264	1	K.TVQDALSSVQESDIAVVAR.G	2	IPI00114099
18570	3	0.0001	0.437	3.903	1	0.46	1988.03	0.005324	1	K.TVQDALSSVQESDIAVVAR.G	2	IPI00114099
18571	3	0.0001	0.371	3.39	1	0.43	1988.03	0.00624	0.9999	K.TVQDALSSVQESDIAVVAR.G	2	IPI00114099
18577	3	0.0011	0.45	3.821	1	0.42	1988.03	0.006972	1	K.TVQDALSSVQESDIAVVAR.G	2	IPI00114099
18591	2	0.0001	0.47	3.678	1	0.78	1988.03	0.010953	1	K.TVQDALSSVQESDIAVVAR.G	2	IPI00114099
18592	2	0	0.441	3.254	1	0.78	1988.03	0.011685	0.9999	K.TVQDALSSVQESDIAVVAR.G	2	IPI00114099
18598	2	0.0001	0.46	3.553	1	0.78	1988.03	0.007291	1	K.TVQDALSSVQESDIAVVAR.G	2	IPI00114099
18599	2	0.0001	0.496	3.564	1	0.75	1988.03	0.007291	1	K.TVQDALSSVQESDIAVVAR.G	2	IPI00114099
18850	3	0.0002	0.396	3.897	1	0.49	1988.03	0.007888	1	K.TVQDALSSVQESDIAVVAR.G	2	IPI00114099
18857	3	0.0073	0.461	4.209	1	0.47	1988.03	0.004226	1	K.TVQDALSSVQESDIAVVAR.G	2	IPI00114099
18858	3	0.0008	0.434	3.913	1	0.5	1988.03	0.005691	1	K.TVQDALSSVQESDIAVVAR.G	2	IPI00114099
18867	3	0.0002	0.419	4.004	1	0.47	1988.03	0.009353	1	K.TVQDALSSVQESDIAVVAR.G	2	IPI00114099
18875	2	0	0.463	3.71	1	0.78	1988.03	0.005704	1	K.TVQDALSSVQESDIAVVAR.G	2	IPI00114099
18876	2	0	0.453	3.616	1	0.78	1988.03	0.005094	1	K.TVQDALSSVQESDIAVVAR.G	2	IPI00114099
18880	2	0	0.407	3.372	1	0.81	1988.03	0.009366	0.9999	K.TVQDALSSVQESDIAVVAR.G	2	IPI00114099
18882	2	0.0808	0.298	2.716	1	0.64	1988.03	0.009366	0.9997	K.TVQDALSSVQESDIAVVAR.G	2	IPI00114099
19137	3	0.0016	0.433	4.081	1	0.47	1988.03	0.010818	1	K.TVQDALSSVQESDIAVVAR.G	2	IPI00114099
19138	3	0.0022	0.365	3.003	1	0.35	1988.03	0.011367	0.9999	K.TVQDALSSVQESDIAVVAR.G	2	IPI00114099
19144	3	0.0008	0.46	3.488	1	0.4	1988.03	0.008437	1	K.TVQDALSSVQESDIAVVAR.G	2	IPI00114099
19151	2	0	0.459	3.382	1	0.81	1988.03	0.016568	0.9999	K.TVQDALSSVQESDIAVVAR.G	2	IPI00114099
19153	2	0	0.449	3.563	1	0.78	1988.03	0.016934	1	K.TVQDALSSVQESDIAVVAR.G	2	IPI00114099
19158	2	0	0.49	3.644	1	0.78	1988.03	0.009854	1	K.TVQDALSSVQESDIAVVAR.G	2	IPI00114099
19159	2	0	0.388	3.444	1	0.72	1988.03	0.010831	0.9999	K.TVQDALSSVQESDIAVVAR.G	2	IPI00114099
19417	3	0.4112	0.058	2.415	1	0.22	1988.03	0.008437	0.9544	K.TVQDALSSVQESDIAVVAR.G	2	IPI00114099
19424	3	0	0.449	4.34	1	0.47	1988.03	0.008071	1	K.TVQDALSSVQESDIAVVAR.G	2	IPI00114099
19425	3	0.0001	0.351	3.468	1	0.44	1988.03	0.006606	0.9999	K.TVQDALSSVQESDIAVVAR.G	2	IPI00114099
19431	2	0.0001	0.512	3.472	1	0.81	1988.03	0.009244	1	K.TVQDALSSVQESDIAVVAR.G	2	IPI00114099
19432	3	0.002	0.27	2.721	1	0.28	1988.03	0.006423	0.9993	K.TVQDALSSVQESDIAVVAR.G	2	IPI00114099
19433	2	0.0002	0.491	3.619	1	0.75	1988.03	0.005826	1	K.TVQDALSSVQESDIAVVAR.G	2	IPI00114099
19438	2	0	0.447	3.815	1	0.81	1988.03	0.009854	1	K.TVQDALSSVQESDIAVVAR.G	2	IPI00114099
19439	2	0	0.525	3.679	1	0.75	1988.03	0.004727	1	K.TVQDALSSVQESDIAVVAR.G	2	IPI00114099
19704	3	0.0001	0.417	4.32	1	0.49	1988.03	0.006057	1	K.TVQDALSSVQESDIAVVAR.G	2	IPI00114099
19705	3	0.0012	0.452	3.28	1	0.38	1988.03	0.00624	1	K.TVQDALSSVQESDIAVVAR.G	2	IPI00114099
19711	3	0.0005	0.468	4.127	1	0.49	1988.03	0.015029	1	K.TVQDALSSVQESDIAVVAR.G	2	IPI00114099
19712	3	0.0013	0.442	3.291	1	0.4	1988.03	0.014114	1	K.TVQDALSSVQESDIAVVAR.G	2	IPI00114099
19713	2	0.0002	0.489	3.352	1	0.81	1988.03	0.013639	1	K.TVQDALSSVQESDIAVVAR.G	2	IPI00114099
19718	2	0	0.457	4.018	1	0.78	1988.03	0.011075	1	K.TVQDALSSVQESDIAVVAR.G	2	IPI00114099
19719	2	0.0001	0.424	3.311	1	0.72	1988.03	0.009244	0.9999	K.TVQDALSSVQESDIAVVAR.G	2	IPI00114099
19725	2	0.0028	0.394	3.028	1	0.75	1988.03	0.008023	0.9999	K.TVQDALSSVQESDIAVVAR.G	2	IPI00114099
20346	3	0.0001	0.419	3.692	1	0.44	1988.03	0.004409	1	K.TVQDALSSVQESDIAVVAR.G	2	IPI00114099
20351	3	0.0188	0.296	2.149	1	0.24	1988.03	0.008437	0.9988	K.TVQDALSSVQESDIAVVAR.G	2	IPI00114099
20366	3	0.0002	0.442	3.639	1	0.43	1988.03	0.005508	1	K.TVQDALSSVQESDIAVVAR.G	2	IPI00114099
20384	3	0.0235	0.307	2.643	1	0.39	1988.03	0.00624	0.9996	K.TVQDALSSVQESDIAVVAR.G	2	IPI00114099
20478	2	0.0007	0.469	2.879	1	0.69	1988.03	0.005216	0.9999	K.TVQDALSSVQESDIAVVAR.G	2	IPI00114099
20518	2	0	0.388	3.446	1	0.69	1988.03	0.010587	0.9999	K.TVQDALSSVQESDIAVVAR.G	2	IPI00114099
20528	2	0.0002	0.485	3.219	1	0.78	1988.03	0.003629	1	K.TVQDALSSVQESDIAVVAR.G	2	IPI00114099
20663	3	0.1731	0.196	1.832	1	0.25	1988.03	0.011184	0.9867	K.TVQDALSSVQESDIAVVAR.G	2	IPI00114099
20670	3	0.0004	0.41	3.697	1	0.46	1988.03	0.002578	1	K.TVQDALSSVQESDIAVVAR.G	2	IPI00114099
20671	3	0.0259	0.27	2.262	1	0.31	1988.03	0.005508	0.9985	K.TVQDALSSVQESDIAVVAR.G	2	IPI00114099
20677	3	0.0152	0.302	2.393	1	0.35	1988.03	0.012282	0.9993	K.TVQDALSSVQESDIAVVAR.G	2	IPI00114099
20806	2	0.0001	0.416	2.981	1	0.72	1988.03	0.006558	0.9999	K.TVQDALSSVQESDIAVVAR.G	2	IPI00114099
20810	2	0.0002	0.423	3.123	1	0.78	1988.03	0.006681	0.9999	K.TVQDALSSVQESDIAVVAR.G	2	IPI00114099
20811	2	0	0.501	3.199	1	0.69	1988.03	0.000333	1	K.TVQDALSSVQESDIAVVAR.G	2	IPI00114099
20826	2	0.0013	0.423	2.994	1	0.72	1988.03	0.005582	0.9999	K.TVQDALSSVQESDIAVVAR.G	2	IPI00114099
20950	3	0.0044	0.382	3.704	1	0.42	1988.03	0.004775	1	K.TVQDALSSVQESDIAVVAR.G	2	IPI00114099
20951	3	0.003	0.359	2.825	1	0.4	1988.03	0.005874	0.9999	K.TVQDALSSVQESDIAVVAR.G	2	IPI00114099
20957	3	0.0005	0.435	3.787	1	0.43	1988.03	0.006057	1	K.TVQDALSSVQESDIAVVAR.G	2	IPI00114099
20958	3	9.2389	0.004	1.387	1	0.24	1988.03	0.007339	0.5612	K.TVQDALSSVQESDIAVVAR.G	2	IPI00114099
21099	2	0.0012	0.472	2.487	1	0.56	1988.03	0.005216	0.9999	K.TVQDALSSVQESDIAVVAR.G	2	IPI00114099
21106	2	0.0001	0.403	3.455	1	0.69	1988.03	0.008756	0.9999	K.TVQDALSSVQESDIAVVAR.G	2	IPI00114099
21381	2	0	0.518	3.43	1	0.64	1988.03	0.003873	1	K.TVQDALSSVQESDIAVVAR.G	2	IPI00114099
21385	2	0.0001	0.43	3.372	1	0.75	1988.03	0.012052	0.9999	K.TVQDALSSVQESDIAVVAR.G	2	IPI00114099
21388	2	0.0002	0.312	2.935	1	0.64	1988.03	0.016324	0.9996	K.TVQDALSSVQESDIAVVAR.G	2	IPI00114099
21392	2	0.0003	0.382	3.223	1	0.64	1988.03	0.006314	0.9999	K.TVQDALSSVQESDIAVVAR.G	2	IPI00114099
21598	3	3.4537	0.139	1.286	1	0.26	1988.03	0.005947	0.8735	K.TVQDALSSVQESDIAVVAR.G	2	IPI00114099
21889	3	0.8571	0.112	1.824	1	0.26	1988.03	0.002395	0.9448	K.TVQDALSSVQESDIAVVAR.G	2	IPI00114099
24686	3	0.0572	0.353	2.302	1	0.26	1988.03	0.009719	0.9997	K.TVQDALSSVQESDIAVVAR.G	2	IPI00114099
24721	3	0.0005	0.477	3.835	1	0.39	1988.03	0.008254	1	K.TVQDALSSVQESDIAVVAR.G	2	IPI00114099
26506	3	0.0008	0.503	3.728	1	0.44	1988.03	-0.000901	1	K.TVQDALSSVQESDIAVVAR.G	2	IPI00114099
26533	3	0.0007	0.497	3.795	1	0.47	1988.03	0.006789	1	K.TVQDALSSVQESDIAVVAR.G	2	IPI00114099
26538	3	0.0045	0.469	3.491	1	0.39	1988.03	-0.002732	1	K.TVQDALSSVQESDIAVVAR.G	2	IPI00114099
27915	3	0.0003	0.317	3.268	1	0.36	1988.03	0.007339	0.9998	K.TVQDALSSVQESDIAVVAR.G	2	IPI00114099
27926	3	0.0031	0.447	3.493	1	0.42	1988.03	0.009536	1	K.TVQDALSSVQESDIAVVAR.G	2	IPI00114099
27948	3	0.0007	0.367	3.292	1	0.38	1988.03	0.010268	0.9999	K.TVQDALSSVQESDIAVVAR.G	2	IPI00114099
27950	3	0.0104	0.403	2.723	1	0.39	1988.03	0.005691	0.9999	K.TVQDALSSVQESDIAVVAR.G	2	IPI00114099
28505	3	0.0031	0.454	3.879	1	0.43	1988.03	0.007888	1	K.TVQDALSSVQESDIAVVAR.G	2	IPI00114099
28515	3	0.0002	0.397	3.301	1	0.43	1988.03	0.005508	1	K.TVQDALSSVQESDIAVVAR.G	2	IPI00114099
29427	3	0.0006	0.363	3.298	1	0.43	1988.03	0.011184	0.9999	K.TVQDALSSVQESDIAVVAR.G	2	IPI00114099
29429	3	0.0004	0.375	3.602	1	0.43	1988.03	0.009902	1	K.TVQDALSSVQESDIAVVAR.G	2	IPI00114099
29452	3	0.0138	0.289	2.48	1	0.43	1988.03	0.00624	0.9992	K.TVQDALSSVQESDIAVVAR.G	2	IPI00114099
29708	3	0.0027	0.344	3.295	1	0.43	1988.03	0.008254	0.9999	K.TVQDALSSVQESDIAVVAR.G	2	IPI00114099
29709	3	0.0002	0.387	3.296	1	0.4	1988.03	0.008437	1	K.TVQDALSSVQESDIAVVAR.G	2	IPI00114099
29716	3	0.001	0.416	3.106	1	0.43	1988.03	0.004775	1	K.TVQDALSSVQESDIAVVAR.G	2	IPI00114099
30040	3	0.0001	0.452	3.838	1	0.49	1988.03	0.004775	1	K.TVQDALSSVQESDIAVVAR.G	2	IPI00114099
30059	3	0.0002	0.468	3.78	1	0.43	1988.03	0.012282	1	K.TVQDALSSVQESDIAVVAR.G	2	IPI00114099
30096	3	0.0132	0.426	3.267	1	0.42	1988.03	0.001296	1	K.TVQDALSSVQESDIAVVAR.G	2	IPI00114099
30101	3	0.0147	0.361	2.711	1	0.39	1988.03	0.004775	0.9998	K.TVQDALSSVQESDIAVVAR.G	2	IPI00114099
30366	3	0.0036	0.429	3.538	1	0.44	1988.03	0.013381	1	K.TVQDALSSVQESDIAVVAR.G	2	IPI00114099
30369	3	0.022	0.357	2.792	1	0.38	1988.03	0.012099	0.9999	K.TVQDALSSVQESDIAVVAR.G	2	IPI00114099
30374	3	0.0096	0.404	2.993	1	0.39	1988.03	0.002944	0.9999	K.TVQDALSSVQESDIAVVAR.G	2	IPI00114099
31203	3	0.0026	0.43	3.387	1	0.46	1988.03	0.008071	1	K.TVQDALSSVQESDIAVVAR.G	2	IPI00114099
31209	3	0.0006	0.445	3.17	1	0.42	1988.03	0.008437	1	K.TVQDALSSVQESDIAVVAR.G	2	IPI00114099
31213	3	0.0012	0.415	3.384	1	0.46	1988.03	0.00386	1	K.TVQDALSSVQESDIAVVAR.G	2	IPI00114099
31214	3	0.0003	0.469	3.345	1	0.44	1988.03	0.005508	1	K.TVQDALSSVQESDIAVVAR.G	2	IPI00114099
31256	2	0.0015	0.438	3.251	1	0.61	1988.03	0.005948	0.9999	K.TVQDALSSVQESDIAVVAR.G	2	IPI00114099
31264	2	0.0055	0.416	2.831	1	0.56	1988.03	0.003873	0.9999	K.TVQDALSSVQESDIAVVAR.G	2	IPI00114099
31266	2	0.0074	0.228	2.362	1	0.53	1988.03	0.001554	0.9989	K.TVQDALSSVQESDIAVVAR.G	2	IPI00114099
31279	2	0.0003	0.457	2.553	1	0.53	1988.03	0.011685	0.9999	K.TVQDALSSVQESDIAVVAR.G	2	IPI00114099
31485	3	0.0001	0.474	4.589	1	0.47	1988.03	0.008254	1	K.TVQDALSSVQESDIAVVAR.G	2	IPI00114099
31521	3	0.0002	0.408	4.44	1	0.47	1988.03	0.005508	1	K.TVQDALSSVQESDIAVVAR.G	2	IPI00114099
31523	3	0.0002	0.476	3.876	1	0.5	1988.03	0.007156	1	K.TVQDALSSVQESDIAVVAR.G	2	IPI00114099
31527	3	0.0005	0.44	3.487	1	0.44	1988.03	0.00917	1	K.TVQDALSSVQESDIAVVAR.G	2	IPI00114099
31578	2	0	0.494	3.226	1	0.75	1988.03	0.007779	1	K.TVQDALSSVQESDIAVVAR.G	2	IPI00114099
31585	2	0	0.47	3.595	1	0.75	1988.03	0.008267	1	K.TVQDALSSVQESDIAVVAR.G	2	IPI00114099
31590	2	0.0001	0.405	3.356	1	0.61	1988.03	0.007047	0.9999	K.TVQDALSSVQESDIAVVAR.G	2	IPI00114099
31597	2	0.0001	0.451	3.929	1	0.75	1988.03	0.009488	1	K.TVQDALSSVQESDIAVVAR.G	2	IPI00114099
31793	3	0	0.468	4.477	1	0.47	1988.03	0.008071	1	K.TVQDALSSVQESDIAVVAR.G	2	IPI00114099
31794	3	0.0002	0.427	4.225	1	0.47	1988.03	0.009719	1	K.TVQDALSSVQESDIAVVAR.G	2	IPI00114099
31800	3	0.0007	0.503	4.282	1	0.49	1988.03	0.005874	1	K.TVQDALSSVQESDIAVVAR.G	2	IPI00114099
31865	2	0.0001	0.434	3.327	1	0.78	1988.03	0.009244	0.9999	K.TVQDALSSVQESDIAVVAR.G	2	IPI00114099
31868	2	0.0001	0.464	3.542	1	0.67	1988.03	0.00961	1	K.TVQDALSSVQESDIAVVAR.G	2	IPI00114099
31874	2	0.0001	0.491	3.966	1	0.81	1988.03	0.009732	1	K.TVQDALSSVQESDIAVVAR.G	2	IPI00114099
31875	2	0.0001	0.44	2.995	1	0.72	1988.03	0.00961	0.9999	K.TVQDALSSVQESDIAVVAR.G	2	IPI00114099
32073	3	0.0001	0.31	4.331	1	0.49	1988.03	0.004592	0.9999	K.TVQDALSSVQESDIAVVAR.G	2	IPI00114099
32074	3	0.0073	0.44	3.846	1	0.4	1988.03	0.006972	1	K.TVQDALSSVQESDIAVVAR.G	2	IPI00114099
32080	3	0.0003	0.468	4.057	1	0.51	1988.03	0.007156	1	K.TVQDALSSVQESDIAVVAR.G	2	IPI00114099
32081	3	0.0012	0.455	3.167	1	0.47	1988.03	0.006606	1	K.TVQDALSSVQESDIAVVAR.G	2	IPI00114099
32155	2	0.0001	0.432	2.958	1	0.64	1988.03	0.006925	0.9999	K.TVQDALSSVQESDIAVVAR.G	2	IPI00114099
32182	2	0.0002	0.543	3.32	1	0.69	1988.03	0.007169	1	K.TVQDALSSVQESDIAVVAR.G	2	IPI00114099
33699	3	0.0003	0.289	3.359	1	0.43	1988.03	0.00093	0.9998	K.TVQDALSSVQESDIAVVAR.G	2	IPI00114099
33704	3	0.0005	0.484	3.659	1	0.43	1988.03	0.005691	1	K.TVQDALSSVQESDIAVVAR.G	2	IPI00114099
33742	2	0.0004	0.367	2.684	1	0.58	1988.03	0.008145	0.9998	K.TVQDALSSVQESDIAVVAR.G	2	IPI00114099
33750	2	0.001	0.425	2.66	1	0.56	1988.03	0.007657	0.9999	K.TVQDALSSVQESDIAVVAR.G	2	IPI00114099
20167	2	0	0.57	2.473	1	0.5	2137.93	0.00338	1	K.FTGFWDSNPEDQPTPAIES.-	2	IPI00114099
20170	2	0.0002	0.44	2.051	1	0.33	2137.93	0.011925	0.9998	K.FTGFWDSNPEDQPTPAIES.-	2	IPI00114099
20173	2	0	0.504	2.621	1	0.44	2137.93	0.007775	0.9999	K.FTGFWDSNPEDQPTPAIES.-	2	IPI00114099
20174	2	0.0005	0.455	1.998	1	0.36	2137.93	0.00631	0.9998	K.FTGFWDSNPEDQPTPAIES.-	2	IPI00114099
20175	3	0.0004	0.518	2.493	1	0.32	2137.93	0.006358	1	K.FTGFWDSNPEDQPTPAIES.-	2	IPI00114099
20180	3	0.0075	0.413	2.267	1	0.25	2137.93	0.00709	0.9999	K.FTGFWDSNPEDQPTPAIES.-	2	IPI00114099
20181	3	0.0004	0.478	2.875	1	0.26	2137.93	0.008921	1	K.FTGFWDSNPEDQPTPAIES.-	2	IPI00114099
20217	2	6.2925	0.035	1.198	11	0.19	2137.93	0.009484	0.818	K.FTGFWDSNPEDQPTPAIES.-	2	IPI00114099
20370	3	0.0015	0.408	2.428	1	0.2	2629.17	0.009935	0.9995	K.FTDKFTGFWDSNPEDQPTPAIES.-	2	IPI00114099
20373	2	0	0.608	2.544	1	0.45	2629.17	0.012451	1	K.FTDKFTGFWDSNPEDQPTPAIES.-	2	IPI00114099
20378	2	0	0.628	2.7	1	0.48	2629.17	0.008056	1	K.FTDKFTGFWDSNPEDQPTPAIES.-	2	IPI00114099
20379	2	0	0.678	2.96	1	0.52	2629.17	0.008056	1	K.FTDKFTGFWDSNPEDQPTPAIES.-	2	IPI00114099
20383	2	0	0.663	2.718	1	0.52	2629.17	0.01123	1	K.FTDKFTGFWDSNPEDQPTPAIES.-	2	IPI00114099
20408	2	0.0082	0.303	1.98	1	0.32	2629.17	0.013183	0.9942	K.FTDKFTGFWDSNPEDQPTPAIES.-	2	IPI00114099
20412	2	0.0188	0.285	1.875	1	0.34	2629.17	0.008788	0.9916	K.FTDKFTGFWDSNPEDQPTPAIES.-	2	IPI00114099
14262	2	0.0006	0.43	3.126	1	0.75	1544.83	0.000761	0.9976	D.ALSSVQESDIAVVAR.G	2	IPI00114099
14267	2	0.0001	0.502	3.673	1	0.75	1544.83	0.006498	1	D.ALSSVQESDIAVVAR.G	2	IPI00114099
20391	2	0	0.606	3.822	1	0.7	1710.87	0.004877	1	G.SLLLGSVQGYMEQASK.T	3	IPI00114099
20398	2	0	0.563	3.037	1	0.57	1710.87	0.006586	1	G.SLLLGSVQGYMEQASK.T	3	IPI00114099
20432	3	0.0009	0.439	2.765	1	0.33	1710.87	-0.007653	0.9958	G.SLLLGSVQGYMEQASK.T	3	IPI00114099
20447	3	0	0.584	4.544	1	0.47	1710.87	0.009808	1	G.SLLLGSVQGYMEQASK.T	3	IPI00114099
20448	3	0.0056	0.386	2.079	1	0.27	1710.87	0.012005	0.9908	G.SLLLGSVQGYMEQASK.T	3	IPI00114099
20454	3	0	0.474	3.564	1	0.5	1710.87	-0.007653	0.999	G.SLLLGSVQGYMEQASK.T	3	IPI00114099
16363	2	0	0.555	3.293	1	0.67	1726.87	0.006315	1	G.SLLLGSVQGYM*EQASK.T	3	IPI00114099
16375	2	0	0.575	3.577	1	0.7	1726.87	0.005095	1	G.SLLLGSVQGYM*EQASK.T	3	IPI00114099
16377	2	0	0.596	3.317	1	0.63	1726.87	0.005583	1	G.SLLLGSVQGYM*EQASK.T	3	IPI00114099
16391	2	0	0.551	3.685	1	0.73	1726.87	0.00424	1	G.SLLLGSVQGYM*EQASK.T	3	IPI00114099
22709	3	0	0.488	4.983	1	0.3	2254.09	0.01037	1	A.EEVEGSLLLGSVQGYMEQASK.T	3	IPI00114099
22710	2	0	0.564	3.903	1	0.57	2254.09	0.015449	1	A.EEVEGSLLLGSVQGYMEQASK.T	3	IPI00114099
22714	2	0	0.598	4.444	1	0.55	2254.09	0.011787	1	A.EEVEGSLLLGSVQGYMEQASK.T	3	IPI00114099
22715	2	0	0.582	4.152	1	0.57	2254.09	0.012031	1	A.EEVEGSLLLGSVQGYMEQASK.T	3	IPI00114099
22716	3	0	0.597	6.114	1	0.38	2254.09	0.005243	1	A.EEVEGSLLLGSVQGYMEQASK.T	3	IPI00114099
22721	2	0	0.615	3.807	1	0.52	2254.09	0.012519	1	A.EEVEGSLLLGSVQGYMEQASK.T	3	IPI00114099
22732	2	0.0702	0.333	2.456	3	0.32	2254.09	0.018379	0.9629	A.EEVEGSLLLGSVQGYMEQASK.T	3	IPI00114099
22736	2	0.0057	0.369	2.82	3	0.28	2254.09	0.005195	0.993	A.EEVEGSLLLGSVQGYMEQASK.T	3	IPI00114099
22763	3	0	0.61	5.775	1	0.4	2254.09	1.00465	1	A.EEVEGSLLLGSVQGYMEQASK.T	3	IPI00114099
22764	3	0	0.539	4.286	1	0.3	2254.09	0.014647	1	A.EEVEGSLLLGSVQGYMEQASK.T	3	IPI00114099
22770	3	0	0.588	6.547	1	0.43	2254.09	0.008539	1	A.EEVEGSLLLGSVQGYMEQASK.T	3	IPI00114099
22771	3	0	0.586	6.134	1	0.41	2254.09	0.007257	1	A.EEVEGSLLLGSVQGYMEQASK.T	3	IPI00114099
23015	2	0	0.619	3.883	1	0.5	2254.09	0.00959	1	A.EEVEGSLLLGSVQGYMEQASK.T	3	IPI00114099
23016	2	0	0.599	4.143	1	0.63	2254.09	0.010322	1	A.EEVEGSLLLGSVQGYMEQASK.T	3	IPI00114099
23022	2	0	0.593	4.02	1	0.55	2254.09	0.006904	1	A.EEVEGSLLLGSVQGYMEQASK.T	3	IPI00114099
23024	2	0	0.525	3.854	1	0.55	2254.09	0.009834	1	A.EEVEGSLLLGSVQGYMEQASK.T	3	IPI00114099
23071	3	0	0.525	6.023	1	0.36	2254.09	0.012201	1	A.EEVEGSLLLGSVQGYMEQASK.T	3	IPI00114099
23317	2	0	0.537	3.793	1	0.6	2254.09	0.014717	1	A.EEVEGSLLLGSVQGYMEQASK.T	3	IPI00114099
23319	2	0	0.576	3.536	1	0.52	2254.09	0.014717	1	A.EEVEGSLLLGSVQGYMEQASK.T	3	IPI00114099
23355	2	0	0.589	4.276	1	0.55	2254.09	0.001533	1	A.EEVEGSLLLGSVQGYMEQASK.T	3	IPI00114099
23375	3	0.0001	0.456	3.043	1	0.2	2254.09	0.008356	0.9991	A.EEVEGSLLLGSVQGYMEQASK.T	3	IPI00114099
23381	3	0	0.571	3.793	1	0.2	2254.09	0.004144	1	A.EEVEGSLLLGSVQGYMEQASK.T	3	IPI00114099
24385	3	0	0.465	3.716	1	0.31	2254.09	0.013849	0.9996	A.EEVEGSLLLGSVQGYMEQASK.T	3	IPI00114099
24399	3	0	0.508	3.415	1	0.2	2254.09	0.988702	1	A.EEVEGSLLLGSVQGYMEQASK.T	3	IPI00114099
24404	2	0.0003	0.451	3.063	1	0.45	2254.09	0.998115	0.9422	A.EEVEGSLLLGSVQGYMEQASK.T	3	IPI00114099
24405	3	0.0117	0.313	2.529	1	0.2	2254.09	0.998773	0.8065	A.EEVEGSLLLGSVQGYMEQASK.T	3	IPI00114099
24418	2	0.0039	0.36	2.224	2	0.22	2254.09	1.00192	0.8711	A.EEVEGSLLLGSVQGYMEQASK.T	3	IPI00114099
24426	2	0.0001	0.493	3.172	1	0.3	2254.09	1.98192	1	A.EEVEGSLLLGSVQGYMEQASK.T	3	IPI00114099
24703	3	0.0133	0.242	2.123	1	0.2	2254.09	1.00465	0.7958	A.EEVEGSLLLGSVQGYMEQASK.T	3	IPI00114099
31609	3	0	0.539	5.298	1	0.35	2254.09	0.006891	1	A.EEVEGSLLLGSVQGYMEQASK.T	3	IPI00114099
31651	3	0	0.532	4.848	1	0.31	2254.09	0.006708	1	A.EEVEGSLLLGSVQGYMEQASK.T	3	IPI00114099
31727	2	0.0001	0.479	3.242	1	0.5	2254.09	1.02192	0.96	A.EEVEGSLLLGSVQGYMEQASK.T	3	IPI00114099
31738	2	0.0001	0.522	3.496	1	0.5	2254.09	1.00192	1	A.EEVEGSLLLGSVQGYMEQASK.T	3	IPI00114099
31749	2	0.0001	0.509	3.083	1	0.47	2254.09	0.001924	1	A.EEVEGSLLLGSVQGYMEQASK.T	3	IPI00114099
31837	2	0	0.528	3.027	1	0.43	2254.09	0.001924	1	A.EEVEGSLLLGSVQGYMEQASK.T	3	IPI00114099
31896	2	0.0001	0.398	2.417	1	0.4	2254.09	0.021924	0.963	A.EEVEGSLLLGSVQGYMEQASK.T	3	IPI00114099
31914	3	0	0.564	4.999	1	0.34	2254.09	0.004327	1	A.EEVEGSLLLGSVQGYMEQASK.T	3	IPI00114099
31922	3	0	0.555	4.038	1	0.28	2254.09	1.00465	1	A.EEVEGSLLLGSVQGYMEQASK.T	3	IPI00114099
31934	3	0.0009	0.364	2.83	1	0.21	2254.09	0.011285	0.995	A.EEVEGSLLLGSVQGYMEQASK.T	3	IPI00114099
31959	3	0.0001	0.442	3.301	1	0.3	2254.09	0.000116	0.9992	A.EEVEGSLLLGSVQGYMEQASK.T	3	IPI00114099
18588	2	0	0.507	3.544	1	0.52	2270.09	0.008342	1	A.EEVEGSLLLGSVQGYM*EQASK.T	3	IPI00114099
18594	2	0	0.563	3.723	1	0.57	2270.09	0.014201	1	A.EEVEGSLLLGSVQGYM*EQASK.T	3	IPI00114099
18595	2	0	0.592	3.665	1	0.63	2270.09	0.015666	1	A.EEVEGSLLLGSVQGYM*EQASK.T	3	IPI00114099
18600	2	0	0.571	3.881	1	0.6	2270.09	0.010539	1	A.EEVEGSLLLGSVQGYM*EQASK.T	3	IPI00114099
18621	2	0.0044	0.364	2.606	1	0.28	2270.09	0.011516	0.9927	A.EEVEGSLLLGSVQGYM*EQASK.T	3	IPI00114099
18627	2	0.0065	0.344	2.368	3	0.25	2270.09	0.007121	0.9843	A.EEVEGSLLLGSVQGYM*EQASK.T	3	IPI00114099
18859	3	0.0346	0.271	3.011	1	0.24	2270.09	0.005887	0.9814	A.EEVEGSLLLGSVQGYM*EQASK.T	3	IPI00114099
18864	3	0	0.609	4.987	1	0.4	2270.09	0.011563	1	A.EEVEGSLLLGSVQGYM*EQASK.T	3	IPI00114099
18865	3	0	0.542	3.958	1	0.29	2270.09	0.011197	1	A.EEVEGSLLLGSVQGYM*EQASK.T	3	IPI00114099
18866	2	0	0.528	3.832	1	0.43	2270.09	0.010539	1	A.EEVEGSLLLGSVQGYM*EQASK.T	3	IPI00114099
18871	3	0	0.59	5.318	1	0.45	2270.09	0.005338	1	A.EEVEGSLLLGSVQGYM*EQASK.T	3	IPI00114099
18872	3	0.0013	0.445	2.365	1	0.25	2270.09	0.005155	0.9974	A.EEVEGSLLLGSVQGYM*EQASK.T	3	IPI00114099
18873	2	0	0.624	4.034	1	0.55	2270.09	0.004924	1	A.EEVEGSLLLGSVQGYM*EQASK.T	3	IPI00114099
18874	2	0	0.588	3.532	1	0.57	2270.09	0.004924	1	A.EEVEGSLLLGSVQGYM*EQASK.T	3	IPI00114099
18878	2	0	0.575	3.934	1	0.52	2270.09	0.009074	1	A.EEVEGSLLLGSVQGYM*EQASK.T	3	IPI00114099
18879	2	0	0.58	3.908	1	0.6	2270.09	0.009563	1	A.EEVEGSLLLGSVQGYM*EQASK.T	3	IPI00114099
18899	2	0.0047	0.317	2.373	1	0.3	2270.09	0.002971	0.9848	A.EEVEGSLLLGSVQGYM*EQASK.T	3	IPI00114099
19145	3	0	0.597	5.308	1	0.41	2270.09	0.007718	1	A.EEVEGSLLLGSVQGYM*EQASK.T	3	IPI00114099
19146	3	0	0.459	4.625	1	0.31	2270.09	0.010282	1	A.EEVEGSLLLGSVQGYM*EQASK.T	3	IPI00114099
19152	3	0	0.616	5.142	1	0.38	2270.09	0.018888	1	A.EEVEGSLLLGSVQGYM*EQASK.T	3	IPI00114099
19154	3	0	0.6	4.331	1	0.26	2270.09	0.020902	1	A.EEVEGSLLLGSVQGYM*EQASK.T	3	IPI00114099
19155	2	0	0.523	3.777	1	0.57	2270.09	0.017619	1	A.EEVEGSLLLGSVQGYM*EQASK.T	3	IPI00114099
19156	2	0	0.494	3.341	1	0.57	2270.09	0.020061	1	A.EEVEGSLLLGSVQGYM*EQASK.T	3	IPI00114099
19160	2	0	0.57	3.748	1	0.45	2270.09	0.010539	1	A.EEVEGSLLLGSVQGYM*EQASK.T	3	IPI00114099
19162	2	0	0.499	3.361	1	0.57	2270.09	0.012492	1	A.EEVEGSLLLGSVQGYM*EQASK.T	3	IPI00114099
19427	3	0.084	0.373	2.131	1	0.21	2270.09	0.009747	0.9873	A.EEVEGSLLLGSVQGYM*EQASK.T	3	IPI00114099
19440	3	0	0.523	3.652	1	0.22	2270.09	0.999747	1	A.EEVEGSLLLGSVQGYM*EQASK.T	3	IPI00114099
19447	3	0	0.522	3.347	1	0.21	2270.09	0.009747	1	A.EEVEGSLLLGSVQGYM*EQASK.T	3	IPI00114099
19454	3	0.0193	0.307	2.13	1	0.24	2270.09	0.012113	0.9615	A.EEVEGSLLLGSVQGYM*EQASK.T	3	IPI00114099
19512	2	0	0.584	3.605	1	0.5	2270.09	0.003215	1	A.EEVEGSLLLGSVQGYM*EQASK.T	3	IPI00114099
19513	2	0	0.513	3.347	1	0.47	2270.09	0.006877	1	A.EEVEGSLLLGSVQGYM*EQASK.T	3	IPI00114099
19519	2	0	0.557	3.524	1	0.47	2270.09	0.003459	1	A.EEVEGSLLLGSVQGYM*EQASK.T	3	IPI00114099
19726	3	0	0.521	3.862	1	0.29	2270.09	0.00607	1	A.EEVEGSLLLGSVQGYM*EQASK.T	3	IPI00114099
19727	3	0.0066	0.446	2.755	3	0.15	2270.09	0.008451	0.998	A.EEVEGSLLLGSVQGYM*EQASK.T	3	IPI00114099
19732	3	0	0.476	4.396	1	0.29	2270.09	0.009549	1	A.EEVEGSLLLGSVQGYM*EQASK.T	3	IPI00114099
20707	3	0.0002	0.429	3.111	1	0.22	2270.09	0.012845	0.9988	A.EEVEGSLLLGSVQGYM*EQASK.T	3	IPI00114099
17839	2	0.1335	0.227	1.493	1	0.75	956.462	0.001232	0.9961	R.GFWDYIR.L	4	IPI00114399
17850	2	0.1028	0.232	1.436	1	0.75	956.462	0.002208	0.9955	R.GFWDYIR.L	4	IPI00114399
13052	2	0.0067	0.42	2.102	1	0.7	1258.64	0.014124	0.9998	R.ENIIDLSNANR.C	22	IPI00115243
13056	2	0.0266	0.413	2.288	1	0.85	1258.64	-0.005876	0.9995	R.ENIIDLSNANR.C	22	IPI00115243
10185	2	0.1106	0.21	1.683	1	0.5	1003.49	0.003467	0.9968	R.EPDLSSDIK.E	34	IPI00115243
10192	2	0.455	0.164	1.742	1	0.56	1003.49	0.003895	0.9956	R.EPDLSSDIK.E	34	IPI00115243
11026	3	0.0379	0.321	3.344	1	0.39	1796.83	0.005295	0.9827	T.TDTEDKGEFLSEGGGVR.G	2	IPI00115522
11027	3	0.0473	0.243	2.802	1	0.33	1796.83	0.008042	0.8805	T.TDTEDKGEFLSEGGGVR.G	2	IPI00115522
11033	3	0.0313	0.325	3.229	1	0.41	1796.83	0.005295	0.9814	T.TDTEDKGEFLSEGGGVR.G	2	IPI00115522
11034	3	0.0005	0.306	3.58	1	0.39	1796.83	0.006943	0.9831	T.TDTEDKGEFLSEGGGVR.G	2	IPI00115522
11050	2	0	0.483	3.105	1	0.59	1796.83	0.007872	0.9902	T.TDTEDKGEFLSEGGGVR.G	2	IPI00115522
11054	2	0	0.47	2.872	1	0.53	1796.83	0.010314	0.9866	T.TDTEDKGEFLSEGGGVR.G	2	IPI00115522
4241	2	3.4885	0.145	1.738	1	1	860.472	0.000182	0.5258	Q.KDLEEVK.V	3	IPI00115650
13853	2	2.2544	0.146	0.954	1	0.4	1323.7	-0.002419	0.9097	R.WQLVGPVHMTR.G	2	IPI00117090
17709	2	0.0362	0.315	1.88	1	0.81	1130.53	0.003455	0.9993	R.EAFQEFFGR.G	2	IPI00118455
17717	2	0.0017	0.317	2.093	1	0.69	1130.53	0.004432	0.9996	R.EAFQEFFGR.G	2	IPI00118455
3887	2	1.9729	0.062	1.37	2	0.71	894.406	0.006324	0.9548	R.GNYDAAQR.G	3	IPI00118455
3892	2	0.4352	0.053	1.512	2	0.64	894.406	0.006324	0.9689	R.GNYDAAQR.G	3	IPI00118455
9025	2	0.0048	0.381	2.444	1	0.75	1397.64	0.005171	0.9998	R.NNFETLDECKK.I	5	IPI00118737
9031	2	0.0173	0.32	2.43	1	0.65	1397.64	0.004195	0.9997	R.NNFETLDECKK.I	5	IPI00118737
8907	2	10.1614	0.007	1.339	6	0.43	967.455	-0.002576	0.872	K.TCIPGYEK.T	5	IPI00118737
8920	2	2.7437	0.131	1.604	7	0.43	967.455	-0.002576	0.9833	K.TCIPGYEK.T	5	IPI00118737
18284	3	0	0.471	4.579	1	0.39	2397.06	0.006091	1	K.AASGAERPDFCFLEEDPGLCR.G	5	IPI00118737
18295	3	0	0.529	4.383	1	0.32	2397.06	0.009937	1	K.AASGAERPDFCFLEEDPGLCR.G	5	IPI00118737
18323	3	0	0.479	3.9	1	0.28	2397.06	0.008655	1	K.AASGAERPDFCFLEEDPGLCR.G	5	IPI00118737
18335	3	0	0.524	4.381	1	0.38	2397.06	0.009753	1	K.AASGAERPDFCFLEEDPGLCR.G	5	IPI00118737
19293	5	0.0116	0.244	2.586	1	0.15	3244.81	1.01569	0.8175	P.HPGLYPLTQPVAGLQTQLLVEVTGLTSRQK.L	2	IPI00119192
19323	5	0.0362	0.345	2.223	1	0.14	3244.81	-1.00075	0.8493	P.HPGLYPLTQPVAGLQTQLLVEVTGLTSRQK.L	2	IPI00119192
19327	5	0.0505	0.283	2.405	1	0.14	3244.81	-1.00319	0.5702	P.HPGLYPLTQPVAGLQTQLLVEVTGLTSRQK.L	2	IPI00119192
11244	2	0.5446	0.127	1.465	3	0.4	1353.63	0.023618	0.8443	R.HSLSFNDCFVK.V	2	IPI00119677
13622	2	3.3326	0.022	1.173	2	0.3	1353.63	0.007382	0.8597	R.HSLSFNDCFVK.V	2	IPI00119677
8578	2	0.0353	0.396	2.533	1	0.94	1126.57	0.000885	0.9956	K.LCEEHGIIR.E	5	IPI00120832
8584	2	0.0105	0.329	2.69	1	0.94	1126.57	0.003571	0.9966	K.LCEEHGIIR.E	5	IPI00120832
5160	2	14.441	0.093	1.549	1	0.83	907.488	0.002798	0.6792	Y.LDEFQKK.W	2	IPI00121209
8330	2	0.0122	0.378	2.157	1	0.79	1051.54	0.010824	0.9608	W.KEDVELYR.Q	2	IPI00121209
10929	2	0.0125	0.356	2.635	1	0.93	1051.54	0.007464	0.9779	W.KEDVELYR.Q	2	IPI00121209
10938	2	0.0354	0.377	2.025	1	0.93	1051.54	0.004412	0.9495	W.KEDVELYR.Q	2	IPI00121209
12732	2	0.0175	0.337	2.413	1	0.93	1051.54	0.003802	0.9641	W.KEDVELYR.Q	2	IPI00121209
12739	2	0.0343	0.325	2.345	1	0.93	1051.54	-0.009176	0.8018	W.KEDVELYR.Q	2	IPI00121209
13918	2	0.0004	0.401	2.81	1	0.71	1433.72	0.008027	0.9964	W.DTLGSTVSQLQER.L	2	IPI00121209
13923	2	0.0003	0.469	3.104	1	0.71	1433.72	0.007172	0.9984	W.DTLGSTVSQLQER.L	2	IPI00121209
15089	2	0.0028	0.294	2.456	1	0.72	1109.56	-0.005876	0.8391	V.YVDAVKDSGR.D	2	IPI00121209
14137	2	0.2153	0.244	1.304	1	0.56	1167.57	0.004824	0.7957	V.QPYLDEFQK.K	2	IPI00121209
14163	2	0.2173	0.287	1.439	1	0.56	1167.57	0.003359	0.9061	V.QPYLDEFQK.K	2	IPI00121209
14591	2	0	0.446	4.102	1	0.86	1368.72	-0.000542	1	V.KDFANVYVDAVK.D	2	IPI00121209
14609	2	0	0.368	3.568	1	0.82	1368.72	-0.00274	0.9856	V.KDFANVYVDAVK.D	2	IPI00121209
11272	2	0	0.455	2.899	1	0.77	1241.65	0.00509	0.998	V.APLGAELQESAR.Q	2	IPI00121209
11277	2	0	0.411	2.771	1	0.82	1241.65	0.005212	0.9968	V.APLGAELQESAR.Q	2	IPI00121209
12398	2	0.008	0.386	2.514	1	0.77	1241.65	1.00432	0.9803	V.APLGAELQESAR.Q	2	IPI00121209
12414	2	0.0021	0.409	2.826	1	0.73	1241.65	1.00432	0.9888	V.APLGAELQESAR.Q	2	IPI00121209
4694	2	0.1317	0.283	1.601	1	0.67	1212.58	-0.001682	0.933	T.QLAPHSEQM*R.E	2	IPI00121209
7006	2	1.0875	0.134	1.68	1	0.75	932.458	0.001203	0.8328	T.LNEYHTR.A	2	IPI00121209
7015	2	1.8075	0.162	1.792	1	0.83	932.458	-0.005776	0.7656	T.LNEYHTR.A	2	IPI00121209
7347	2	0.1668	0.222	1.935	1	0.92	932.458	0.001326	0.9612	T.LNEYHTR.A	2	IPI00121209
7370	2	0.4052	0.109	1.914	1	0.92	932.458	-0.005776	0.7235	T.LNEYHTR.A	2	IPI00121209
7415	1	0.6094	0.155	1.486	1	0.5	932.458	0.0015	0.9537	T.LNEYHTR.A	2	IPI00121209
7423	1	0.8251	0.121	1.43	1	0.58	932.458	0.0015	0.9377	T.LNEYHTR.A	2	IPI00121209
26912	3	0.0006	0.416	2.773	1	0.15	3056.56	0.015413	0.9972	S.SLGQQLNLNLLENWDTLGSTVSQLQER.L	2	IPI00121209
26917	3	0	0.586	4.027	1	0.25	3056.56	0.017244	1	S.SLGQQLNLNLLENWDTLGSTVSQLQER.L	2	IPI00121209
26919	3	0.0033	0.348	2.58	1	0.18	3056.56	0.014131	0.9893	S.SLGQQLNLNLLENWDTLGSTVSQLQER.L	2	IPI00121209
26921	3	0	0.569	3.489	1	0.21	3056.56	0.011751	1	S.SLGQQLNLNLLENWDTLGSTVSQLQER.L	2	IPI00121209
11304	2	0.7295	0.22	1.88	1	0.69	1118.56	0.004136	0.73	S.PVAEEFRDR.M	2	IPI00121209
11598	2	0.1332	0.195	2.206	1	0.69	1118.56	0.002061	0.8098	S.PVAEEFRDR.M	2	IPI00121209
11605	2	0.0952	0.288	2.131	1	0.81	1118.56	0.013824	0.9004	S.PVAEEFRDR.M	2	IPI00121209
12168	2	0.0718	0.331	1.756	1	0.92	847.431	0.002109	0.9785	S.PVAEEFR.D	2	IPI00121209
12172	2	0.0198	0.327	1.946	1	0.92	847.431	0.001071	0.9859	S.PVAEEFR.D	2	IPI00121209
12179	2	0.0281	0.305	1.869	1	0.92	847.431	0.002109	0.9793	S.PVAEEFR.D	2	IPI00121209
7332	3	0.0253	0.332	2.07	1	0.44	1244.6	0.004222	0.9847	S.NPTLNEYHTR.A	2	IPI00121209
7344	3	0.0036	0.366	2.239	1	0.42	1244.6	0.003947	0.994	S.NPTLNEYHTR.A	2	IPI00121209
9879	3	0.9808	0.095	1.437	1	0.25	1981.99	0.010088	0.566	R.TQLAPHSEQMRESLAQR.L	2	IPI00121209
9886	3	0.09	0.282	1.642	1	0.3	1981.99	0.004778	0.9822	R.TQLAPHSEQMRESLAQR.L	2	IPI00121209
9923	2	0.0124	0.379	2.222	1	0.31	1981.99	0.004181	0.9981	R.TQLAPHSEQMRESLAQR.L	2	IPI00121209
9929	2	0.0002	0.503	2.804	1	0.31	1981.99	0.007355	0.9997	R.TQLAPHSEQMRESLAQR.L	2	IPI00121209
9932	2	0.0002	0.466	2.962	1	0.38	1981.99	0.009674	0.9996	R.TQLAPHSEQMRESLAQR.L	2	IPI00121209
6371	2	1.3439	0.03	1.62	1	0.6	1297.63	-0.000915	0.9704	R.TQLAPHSEQMR.E	2	IPI00121209
6377	2	0.203	0.151	1.768	1	0.55	1297.63	0.000672	0.9944	R.TQLAPHSEQMR.E	2	IPI00121209
6392	2	0.2306	0.12	1.847	4	0.4	1297.63	0.000306	0.9904	R.TQLAPHSEQMR.E	2	IPI00121209
6495	1	0.2316	0.181	1.687	1	0.55	1297.63	-0.0017	0.9991	R.TQLAPHSEQMR.E	2	IPI00121209
6502	1	0.0067	0.325	2.35	1	0.5	1297.63	0.0083	1	R.TQLAPHSEQMR.E	2	IPI00121209
6516	3	0.9596	0.151	1.582	1	0.4	1297.63	0.004504	0.9617	R.TQLAPHSEQMR.E	2	IPI00121209
6523	3	0.1088	0.255	1.952	1	0.45	1297.63	0.001757	0.9976	R.TQLAPHSEQMR.E	2	IPI00121209
6670	2	0.0075	0.315	2.203	1	0.7	1297.63	0.003968	0.9996	R.TQLAPHSEQMR.E	2	IPI00121209
6677	2	0.0061	0.342	2.115	1	0.6	1297.63	0.000916	0.9996	R.TQLAPHSEQMR.E	2	IPI00121209
6691	2	0.7832	0.046	1.51	1	0.5	1297.63	0.000428	0.9661	R.TQLAPHSEQMR.E	2	IPI00121209
6698	2	1.0987	0.025	1.482	1	0.45	1297.63	0.002869	0.9545	R.TQLAPHSEQMR.E	2	IPI00121209
6747	3	0.0968	0.32	2.048	1	0.38	1297.63	0.002215	0.9994	R.TQLAPHSEQMR.E	2	IPI00121209
6754	3	0.0371	0.371	2.29	1	0.4	1297.63	0.001666	0.9998	R.TQLAPHSEQMR.E	2	IPI00121209
6964	2	0.018	0.319	1.987	1	0.65	1297.63	0.005799	0.9994	R.TQLAPHSEQMR.E	2	IPI00121209
6971	2	0.0057	0.343	2.195	1	0.7	1297.63	0.003846	0.9997	R.TQLAPHSEQMR.E	2	IPI00121209
7044	3	0.837	0.148	1.618	2	0.32	1297.63	0.013747	0.9551	R.TQLAPHSEQMR.E	2	IPI00121209
7051	3	0.8271	0.117	1.442	1	0.32	1297.63	0.013747	0.9028	R.TQLAPHSEQMR.E	2	IPI00121209
8352	3	2.4638	0.052	1.582	1	0.35	1297.63	0.002947	0.8308	R.TQLAPHSEQMR.E	2	IPI00121209
8996	3	0.307	0.18	1.77	4	0.25	1297.63	0.013747	0.9783	R.TQLAPHSEQMR.E	2	IPI00121209
8438	2	0.0143	0.397	1.599	1	0.56	1141.53	-0.018711	0.7233	R.TQLAPHSEQM.R	2	IPI00121209
7406	4	5.4	0.019	1.517	1	0.19	1997.98	-0.003319	0.7097	R.TQLAPHSEQM*RESLAQR.L	2	IPI00121209
4635	2	0.0905	0.217	1.719	1	0.55	1313.63	0.005162	0.9968	R.TQLAPHSEQM*R.E	2	IPI00121209
4640	2	0.0016	0.461	1.973	1	0.75	1313.63	0.00504	0.9998	R.TQLAPHSEQM*R.E	2	IPI00121209
4773	2	1.5634	0.164	1.581	1	0.55	1313.63	0.003819	0.992	R.TQLAPHSEQM*R.E	2	IPI00121209
4780	2	0.2405	0.142	1.778	1	0.6	1313.63	0.001866	0.9939	R.TQLAPHSEQM*R.E	2	IPI00121209
4934	2	0.0035	0.393	1.996	1	0.75	1313.63	0.00565	0.9997	R.TQLAPHSEQM*R.E	2	IPI00121209
4941	2	0.0035	0.341	1.983	1	0.75	1313.63	0.00504	0.9995	R.TQLAPHSEQM*R.E	2	IPI00121209
5221	2	0.0151	0.328	2.079	1	0.6	1313.63	0.011998	0.9995	R.TQLAPHSEQM*R.E	2	IPI00121209
5229	2	0.036	0.354	1.879	1	0.6	1313.63	-0.053876	0.8829	R.TQLAPHSEQM*R.E	2	IPI00121209
5484	3	0.6542	0.063	1.572	1	0.4	1313.63	0.003775	0.8503	R.TQLAPHSEQM*R.E	2	IPI00121209
4993	2	0.2376	0.178	1.663	1	0.69	1010.49	0.001464	0.8573	R.TQLAPHSEQ.M	2	IPI00121209
12028	5	0.8528	0.243	2.311	1	0.15	2790.41	0.015483	0.9953	R.THVDSLRTQLAPHSEQMRESLAQR.L	2	IPI00121209
12034	4	0.081	0.199	2.148	1	0.17	2790.41	0.008294	0.9956	R.THVDSLRTQLAPHSEQMRESLAQR.L	2	IPI00121209
12044	5	1.6016	0.116	2.128	1	0.15	2790.41	0.012736	0.9467	R.THVDSLRTQLAPHSEQMRESLAQR.L	2	IPI00121209
10080	4	0.0379	0.147	2.34	1	0.25	2106.05	0.025659	0.8529	R.THVDSLRTQLAPHSEQMR.E	2	IPI00121209
10086	4	0.6929	0.203	2.053	1	0.24	2106.05	0.017603	0.9912	R.THVDSLRTQLAPHSEQMR.E	2	IPI00121209
10095	3	0.0107	0.351	2.782	1	0.32	2106.05	0.010597	0.9993	R.THVDSLRTQLAPHSEQMR.E	2	IPI00121209
10096	3	0.0009	0.292	2.78	1	0.28	2106.05	0.008033	0.9982	R.THVDSLRTQLAPHSEQMR.E	2	IPI00121209
10103	3	0.0025	0.459	3.26	1	0.35	2106.05	0.006019	0.9999	R.THVDSLRTQLAPHSEQMR.E	2	IPI00121209
3522	2	0.0511	0.261	1.587	1	0.83	827.437	0.000243	0.998	R.THVDSLR.T	2	IPI00121209
3529	2	0.0703	0.307	1.708	1	0.83	827.437	0.000853	0.9991	R.THVDSLR.T	2	IPI00121209
3966	2	1.6039	0.073	1.189	1	0.67	827.437	0.001891	0.9381	R.THVDSLR.T	2	IPI00121209
3971	2	0.2269	0.236	1.308	1	0.58	827.437	0.001219	0.993	R.THVDSLR.T	2	IPI00121209
4069	2	2.456	0.15	1.44	1	0.83	827.437	0.003294	0.9894	R.THVDSLR.T	2	IPI00121209
4074	2	1.5926	0.136	1.157	1	0.67	827.437	0.003599	0.9627	R.THVDSLR.T	2	IPI00121209
4262	2	2.1697	0.163	1.354	1	0.83	827.437	0.001768	0.9873	R.THVDSLR.T	2	IPI00121209
4269	2	14.569	0.04	1.131	1	0.75	827.437	0.001646	0.8931	R.THVDSLR.T	2	IPI00121209
4381	2	0.0483	0.314	1.536	1	0.92	827.437	0.001158	0.9986	R.THVDSLR.T	2	IPI00121209
4388	2	0.1089	0.254	1.687	1	0.83	827.437	0.002318	0.9984	R.THVDSLR.T	2	IPI00121209
4554	1	0.9114	0.193	2.005	1	0.83	827.437	0.003	1	R.THVDSLR.T	2	IPI00121209
4647	2	0.0631	0.302	1.659	1	0.92	827.437	0.003355	0.9989	R.THVDSLR.T	2	IPI00121209
4654	2	0.0377	0.303	1.49	1	0.83	827.437	0.002928	0.9982	R.THVDSLR.T	2	IPI00121209
4948	2	0.2341	0.198	1.47	1	0.92	827.437	-0.004276	0.9896	R.THVDSLR.T	2	IPI00121209
4955	2	0.1085	0.287	1.712	1	0.83	827.437	-0.004276	0.998	R.THVDSLR.T	2	IPI00121209
5228	2	0.5472	0.176	1.379	1	0.83	827.437	0.001829	0.99	R.THVDSLR.T	2	IPI00121209
5239	2	0.1637	0.315	1.265	1	0.75	827.437	0.001952	0.9964	R.THVDSLR.T	2	IPI00121209
5523	2	0.2913	0.196	1.336	1	0.67	827.437	0.000548	0.9905	R.THVDSLR.T	2	IPI00121209
5529	2	1.2393	0.159	1.425	1	0.75	827.437	0.001646	0.9898	R.THVDSLR.T	2	IPI00121209
5823	2	0.3787	0.094	1.356	1	0.58	827.437	-0.004276	0.9538	R.THVDSLR.T	2	IPI00121209
5832	2	4.5475	0.082	1.139	1	0.67	827.437	0.000914	0.9306	R.THVDSLR.T	2	IPI00121209
11482	3	0.0013	0.427	4.561	1	0.52	1596.87	0.004818	1	R.QKVAPLGAELQESAR.Q	2	IPI00121209
11488	3	0.0052	0.388	4.229	1	0.45	1596.87	0.006832	0.9999	R.QKVAPLGAELQESAR.Q	2	IPI00121209
11503	2	0	0.446	2.332	1	0.43	1596.87	0.004648	0.9991	R.QKVAPLGAELQESAR.Q	2	IPI00121209
11508	2	0	0.478	2.603	1	0.57	1596.87	0.007333	0.9995	R.QKVAPLGAELQESAR.Q	2	IPI00121209
11554	3	0.9792	0.149	2.589	2	0.3	1596.87	0.011043	0.971	R.QKVAPLGAELQESAR.Q	2	IPI00121209
11608	2	1.6372	0.096	1.124	8	0.32	1596.87	0.007211	0.5418	R.QKVAPLGAELQESAR.Q	2	IPI00121209
7577	3	0.0002	0.224	3.657	1	0.54	1618.81	0.007344	0.9988	R.QEMNKDLEEVKQK.V	2	IPI00121209
7581	3	0.0001	0.322	4.051	1	0.58	1618.81	0.004232	0.9998	R.QEMNKDLEEVKQK.V	2	IPI00121209
7590	2	0.0082	0.351	2.474	1	0.71	1618.81	0.007053	0.9985	R.QEMNKDLEEVKQK.V	2	IPI00121209
7597	2	0.0257	0.286	2.449	1	0.75	1618.81	0.00217	0.9972	R.QEMNKDLEEVKQK.V	2	IPI00121209
7661	4	2.2892	0.077	2.044	1	0.33	1618.81	0.005927	0.934	R.QEMNKDLEEVKQK.V	2	IPI00121209
8376	3	1.7969	0.21	1.804	1	0.35	1362.66	-0.001553	0.9693	R.QEMNKDLEEVK.Q	2	IPI00121209
8379	3	0.5253	0.177	2.199	2	0.35	1362.66	0.001604	0.9732	R.QEMNKDLEEVK.Q	2	IPI00121209
8428	2	0.1041	0.242	2.065	1	0.6	1362.66	0.003936	0.9931	R.QEMNKDLEEVK.Q	2	IPI00121209
8434	2	0.0388	0.211	2.372	1	0.7	1362.66	0.005523	0.9947	R.QEMNKDLEEVK.Q	2	IPI00121209
8466	1	1.0364	0.086	1.38	1	0.45	1362.66	0.013	0.9849	R.QEMNKDLEEVK.Q	2	IPI00121209
8665	3	0.4909	0.086	2.462	1	0.43	1362.66	0.007738	0.9403	R.QEMNKDLEEVK.Q	2	IPI00121209
8672	3	0.305	0.259	2.239	1	0.43	1362.66	0.003069	0.9952	R.QEMNKDLEEVK.Q	2	IPI00121209
8721	2	0.5092	0.177	2.131	1	0.7	1362.66	0.001007	0.9885	R.QEMNKDLEEVK.Q	2	IPI00121209
8728	2	4.1854	0.035	2.151	1	0.6	1362.66	0.001251	0.9528	R.QEMNKDLEEVK.Q	2	IPI00121209
8763	3	0.2018	0.124	2.117	1	0.43	1362.66	0.003801	0.9373	R.QEMNKDLEEVK.Q	2	IPI00121209
8770	3	0.0848	0.119	2.373	1	0.43	1362.66	0.003893	0.9593	R.QEMNKDLEEVK.Q	2	IPI00121209
8777	2	0.1116	0.234	2.673	1	0.7	1362.66	0.003204	0.9973	R.QEMNKDLEEVK.Q	2	IPI00121209
8784	2	0.1366	0.273	2.389	1	0.75	1362.66	0.003814	0.9971	R.QEMNKDLEEVK.Q	2	IPI00121209
9051	3	4.0343	0.025	1.935	4	0.3	1362.66	-0.001553	0.5511	R.QEMNKDLEEVK.Q	2	IPI00121209
9058	3	1.1554	0.161	2.134	1	0.45	1362.66	-0.001553	0.9675	R.QEMNKDLEEVK.Q	2	IPI00121209
9068	2	2.3108	0.102	1.87	2	0.6	1362.66	0.015724	0.9325	R.QEMNKDLEEVK.Q	2	IPI00121209
5503	3	0.3842	0.083	2.142	2	0.38	1634.81	0.003411	0.8411	R.QEM*NKDLEEVKQK.V	2	IPI00121209
5515	4	2.8063	0.041	2.208	4	0.28	1634.81	0.002482	0.7356	R.QEM*NKDLEEVKQK.V	2	IPI00121209
5516	3	0.2083	0.205	2.706	1	0.44	1634.81	0.005425	0.9938	R.QEM*NKDLEEVKQK.V	2	IPI00121209
6180	3	2.3213	0.068	1.864	1	0.43	1378.65	-0.000315	0.7596	R.QEM*NKDLEEVK.Q	2	IPI00121209
6223	2	0.282	0.13	1.794	1	0.65	1378.65	0.000247	0.9617	R.QEM*NKDLEEVK.Q	2	IPI00121209
6230	2	0.3126	0.204	1.986	1	0.65	1378.65	0.000824	0.9882	R.QEM*NKDLEEVK.Q	2	IPI00121209
9870	2	1.181	0.094	1.446	1	0.67	813.446	0.006224	0.5996	R.PALEDLR.H	2	IPI00121209
10224	5	0.0713	0.086	2.755	1	0.2	2393.19	0.008466	0.9485	R.MRTHVDSLRTQLAPHSEQMR.E	2	IPI00121209
10229	5	0.0094	0.318	3.247	1	0.2	2393.19	0.007093	0.9993	R.MRTHVDSLRTQLAPHSEQMR.E	2	IPI00121209
5660	2	1.2117	0.174	1.955	1	0.88	1114.58	0.004089	0.986	R.MRTHVDSLR.T	2	IPI00121209
5663	2	0.8589	0.079	1.937	1	0.81	1114.58	0.004333	0.9614	R.MRTHVDSLR.T	2	IPI00121209
11283	2	0.5717	0.194	1.709	1	0.45	1318.67	0.003759	0.9756	R.LSPVAEEFRDR.M	2	IPI00121209
11290	2	20.4718	0.037	1.338	2	0.45	1318.67	0.004247	0.6757	R.LSPVAEEFRDR.M	2	IPI00121209
11360	2	0.3912	0.256	1.919	1	0.55	1318.67	0.001928	0.9919	R.LSPVAEEFRDR.M	2	IPI00121209
11367	2	0.0884	0.278	1.929	1	0.5	1318.67	-0.002276	0.9932	R.LSPVAEEFRDR.M	2	IPI00121209
11570	3	0.5953	0.286	1.252	1	0.32	1318.67	0.002586	0.9546	R.LSPVAEEFRDR.M	2	IPI00121209
11577	3	0.8184	0.225	1.212	2	0.32	1318.67	0.005058	0.834	R.LSPVAEEFRDR.M	2	IPI00121209
11654	2	0.847	0.285	1.7	1	0.55	1318.67	0.002538	0.9901	R.LSPVAEEFRDR.M	2	IPI00121209
11661	2	0.1655	0.253	1.913	1	0.5	1318.67	0.002538	0.9916	R.LSPVAEEFRDR.M	2	IPI00121209
11955	2	0.236	0.157	1.836	1	0.45	1318.67	0.001928	0.9736	R.LSPVAEEFRDR.M	2	IPI00121209
12152	2	0.0186	0.339	2.113	1	0.88	1047.55	0.001854	0.9997	R.LSPVAEEFR.D	2	IPI00121209
12158	2	0.0172	0.303	1.814	1	0.88	1047.55	0.002952	0.9991	R.LSPVAEEFR.D	2	IPI00121209
12601	2	0.0223	0.308	2.123	1	0.94	1047.55	0.002098	0.9996	R.LSPVAEEFR.D	2	IPI00121209
12610	2	0.0098	0.273	2.197	1	0.94	1047.55	0.00222	0.9995	R.LSPVAEEFR.D	2	IPI00121209
12901	2	0.0054	0.345	2.367	1	0.94	1047.55	0.003685	0.9998	R.LSPVAEEFR.D	2	IPI00121209
12909	2	0.0106	0.267	2.237	1	0.94	1047.55	0.004051	0.9995	R.LSPVAEEFR.D	2	IPI00121209
13194	2	0.0358	0.289	1.843	1	0.81	1047.55	0.003319	0.999	R.LSPVAEEFR.D	2	IPI00121209
13202	2	0.0005	0.348	1.73	1	0.81	1047.55	0.002586	0.9993	R.LSPVAEEFR.D	2	IPI00121209
13482	2	0.0105	0.359	1.635	1	0.75	1047.55	0.003319	0.9992	R.LSPVAEEFR.D	2	IPI00121209
13492	2	0.0005	0.387	2.062	1	0.81	1047.55	0.003685	0.9998	R.LSPVAEEFR.D	2	IPI00121209
13537	2	0.0039	0.372	1.778	1	0.81	1047.55	0.003441	0.9995	R.LSPVAEEFR.D	2	IPI00121209
13544	2	0.0037	0.38	1.873	1	0.81	1047.55	0.003319	0.9996	R.LSPVAEEFR.D	2	IPI00121209
13833	2	0.0353	0.258	1.695	1	0.88	1047.55	0.003197	0.9981	R.LSPVAEEFR.D	2	IPI00121209
13838	2	0.0528	0.305	1.662	1	0.81	1047.55	0.003074	0.9987	R.LSPVAEEFR.D	2	IPI00121209
14843	2	1.4302	0.141	1.345	1	0.63	1047.55	0.005824	0.9811	R.LSPVAEEFR.D	2	IPI00121209
14864	2	0.0462	0.241	1.578	1	0.69	1047.55	0.005824	0.9969	R.LSPVAEEFR.D	2	IPI00121209
14906	2	0.007	0.257	1.986	1	0.75	1047.55	0.005824	0.999	R.LSPVAEEFR.D	2	IPI00121209
15354	2	0.0605	0.188	1.523	1	0.69	1047.55	0.003685	0.9936	R.LSPVAEEFR.D	2	IPI00121209
15403	2	0.0986	0.353	1.483	1	0.69	1047.55	0.003319	0.9987	R.LSPVAEEFR.D	2	IPI00121209
10681	3	0.0001	0.482	3.303	1	0.38	1885.98	0.004108	1	R.LAELKSNPTLNEYHTR.A	2	IPI00121209
10682	3	0	0.507	3.923	1	0.38	1885.98	0.006672	1	R.LAELKSNPTLNEYHTR.A	2	IPI00121209
10692	3	0.0001	0.47	3.916	1	0.42	1885.98	0.014545	1	R.LAELKSNPTLNEYHTR.A	2	IPI00121209
10699	3	0	0.525	4.803	1	0.43	1885.98	-0.001751	1	R.LAELKSNPTLNEYHTR.A	2	IPI00121209
10720	2	0	0.468	3.347	1	0.57	1885.98	0.002352	0.9997	R.LAELKSNPTLNEYHTR.A	2	IPI00121209
10731	2	0	0.472	3.421	1	0.67	1885.98	0.011141	1	R.LAELKSNPTLNEYHTR.A	2	IPI00121209
10735	2	0	0.525	3.746	1	0.6	1885.98	0.01285	1	R.LAELKSNPTLNEYHTR.A	2	IPI00121209
10738	2	0	0.522	3.262	1	0.63	1885.98	0.002596	1	R.LAELKSNPTLNEYHTR.A	2	IPI00121209
10973	4	8.6134	0.052	1.426	6	0.2	1885.98	0.010382	0.6627	R.LAELKSNPTLNEYHTR.A	2	IPI00121209
10990	4	0.0444	0.287	2.172	1	0.21	1885.98	0.006231	0.9995	R.LAELKSNPTLNEYHTR.A	2	IPI00121209
10999	4	1.2218	0.096	1.837	1	0.23	1885.98	0.008917	0.9496	R.LAELKSNPTLNEYHTR.A	2	IPI00121209
16991	2	2.5379	0.163	1.358	1	0.5	1299.68	-0.004437	0.9704	R.HSLMPMLETLK.T	2	IPI00121209
17002	3	0.0751	0.285	2.604	1	0.4	1299.68	0.005071	0.9996	R.HSLMPMLETLK.T	2	IPI00121209
17014	2	0.0024	0.467	1.925	1	0.7	1299.68	0.012824	0.9998	R.HSLMPMLETLK.T	2	IPI00121209
17020	3	0.0044	0.322	2.762	1	0.57	1299.68	0.004247	0.9999	R.HSLMPMLETLK.T	2	IPI00121209
17021	2	0.0089	0.388	1.887	1	0.7	1299.68	0.012824	0.9996	R.HSLMPMLETLK.T	2	IPI00121209
17117	2	0.8758	0.001	1.283	3	0.4	1299.68	-0.000409	0.8655	R.HSLMPMLETLK.T	2	IPI00121209
17142	3	0.5232	0.231	2.199	1	0.45	1299.68	0.004796	0.998	R.HSLMPMLETLK.T	2	IPI00121209
17149	3	0.3145	0.216	2.493	1	0.4	1299.68	0.005254	0.9985	R.HSLMPMLETLK.T	2	IPI00121209
17282	2	0.6183	0.171	1.361	1	0.45	1299.68	0.002887	0.9857	R.HSLMPMLETLK.T	2	IPI00121209
17296	3	0.0057	0.418	3.057	1	0.57	1299.68	0.006627	1	R.HSLMPMLETLK.T	2	IPI00121209
17297	2	0.0002	0.437	2.421	1	0.8	1299.68	0.006427	0.9999	R.HSLMPMLETLK.T	2	IPI00121209
17303	3	0.0234	0.429	2.471	1	0.57	1299.68	0.00562	1	R.HSLMPMLETLK.T	2	IPI00121209
17304	2	0.0004	0.481	2.065	1	0.8	1299.68	0.005206	0.9999	R.HSLMPMLETLK.T	2	IPI00121209
14814	2	0.0003	0.513	2.051	1	0.65	1315.67	0.007255	0.9854	R.HSLMPM*LETLK.T	2	IPI00121209
14820	2	0.0013	0.375	2.208	1	0.55	1315.67	0.008475	0.9894	R.HSLMPM*LETLK.T	2	IPI00121209
14821	3	0.5577	0.143	2.449	1	0.45	1315.67	0.001687	0.9353	R.HSLMPM*LETLK.T	2	IPI00121209
14825	3	0.0159	0.199	2.651	1	0.5	1315.67	0.003701	0.9542	R.HSLMPM*LETLK.T	2	IPI00121209
14907	2	4.1426	0.039	1.072	1	0.4	1315.67	0.003715	0.8583	R.HSLMPM*LETLK.T	2	IPI00121209
14919	2	1.7695	0.047	1.275	1	0.45	1315.67	0.004081	0.9321	R.HSLMPM*LETLK.T	2	IPI00121209
14981	3	1.2156	0.141	2.171	1	0.45	1315.67	0.010842	0.9895	R.HSLMPM*LETLK.T	2	IPI00121209
14996	3	0.8375	0.072	2.147	1	0.52	1315.67	0.00361	0.964	R.HSLMPM*LETLK.T	2	IPI00121209
15098	2	0.0002	0.527	2.431	1	0.65	1315.67	0.002006	0.993	R.HSLMPM*LETLK.T	2	IPI00121209
15105	2	0.0001	0.432	2.333	1	0.75	1315.67	0.003348	0.9917	R.HSLMPM*LETLK.T	2	IPI00121209
15106	3	0.0598	0.125	2.629	1	0.6	1315.67	0.004251	0.9944	R.HSLMPM*LETLK.T	2	IPI00121209
15112	3	0.02	0.219	3.119	1	0.63	1315.67	0.004159	0.9995	R.HSLMPM*LETLK.T	2	IPI00121209
15182	3	0.0217	0.256	2.547	1	0.57	1315.67	0.005624	0.9993	R.HSLMPM*LETLK.T	2	IPI00121209
15189	3	0.0315	0.295	2.792	1	0.65	1315.67	0.00361	0.9998	R.HSLMPM*LETLK.T	2	IPI00121209
15196	2	0.8578	0.167	1.482	1	0.6	1315.67	0.00286	0.9897	R.HSLMPM*LETLK.T	2	IPI00121209
15203	2	0.0794	0.299	1.622	1	0.55	1315.67	0.003715	0.9598	R.HSLMPM*LETLK.T	2	IPI00121209
15385	2	0.0006	0.423	2.322	1	0.7	1315.67	0.006888	0.9915	R.HSLMPM*LETLK.T	2	IPI00121209
15392	2	0.0002	0.461	2.334	1	0.7	1315.67	0.004081	0.9917	R.HSLMPM*LETLK.T	2	IPI00121209
15462	3	0.0056	0.321	3.203	1	0.57	1315.67	0.005624	0.9999	R.HSLMPM*LETLK.T	2	IPI00121209
15469	3	0.1588	0.197	2.682	1	0.47	1315.67	0.005258	0.9986	R.HSLMPM*LETLK.T	2	IPI00121209
15539	3	0.0139	0.292	2.316	1	0.45	1315.67	0.003335	0.9183	R.HSLMPM*LETLK.T	2	IPI00121209
15547	3	0.0607	0.29	2.334	1	0.43	1315.67	0.01304	0.9209	R.HSLMPM*LETLK.T	2	IPI00121209
15668	2	0.8596	0.178	1.266	1	0.45	1315.67	-0.002076	0.8883	R.HSLMPM*LETLK.T	2	IPI00121209
15677	2	0.184	0.18	1.504	3	0.4	1315.67	-0.002076	0.9241	R.HSLMPM*LETLK.T	2	IPI00121209
13404	2	0.0004	0.442	2.456	1	0.75	1315.67	0.004325	0.9933	R.HSLM*PMLETLK.T	2	IPI00121209
13407	3	0.0559	0.258	2.523	1	0.6	1315.67	0.00306	0.9993	R.HSLM*PMLETLK.T	2	IPI00121209
13411	3	0.0069	0.261	2.545	1	0.47	1315.67	0.004617	0.9994	R.HSLM*PMLETLK.T	2	IPI00121209
13412	2	0.0003	0.456	2.478	1	0.8	1315.67	0.006888	0.9936	R.HSLM*PMLETLK.T	2	IPI00121209
13426	2	3.4193	0.079	1.093	13	0.35	1315.67	0.005057	0.83	R.HSLM*PMLETLK.T	2	IPI00121209
13434	3	1.0216	0.152	2.012	1	0.43	1315.67	0.002145	0.9876	R.HSLM*PMLETLK.T	2	IPI00121209
13439	3	6.8959	0.004	1.712	1	0.43	1315.67	0.005258	0.7661	R.HSLM*PMLETLK.T	2	IPI00121209
13698	3	0.0111	0.321	2.808	1	0.57	1315.67	0.004159	0.9999	R.HSLM*PMLETLK.T	2	IPI00121209
13699	2	0.0005	0.415	2.638	1	0.8	1315.67	0.003592	0.9951	R.HSLM*PMLETLK.T	2	IPI00121209
13705	3	0.0259	0.313	2.52	1	0.55	1315.67	0.004525	0.9997	R.HSLM*PMLETLK.T	2	IPI00121209
13706	2	0.0006	0.521	2.624	1	0.8	1315.67	0.004081	0.995	R.HSLM*PMLETLK.T	2	IPI00121209
13720	2	0.8151	0	1.417	17	0.35	1315.67	0.004325	0.8567	R.HSLM*PMLETLK.T	2	IPI00121209
13789	3	0.0269	0.226	2.832	1	0.5	1315.67	0.000647	0.9993	R.HSLM*PMLETLK.T	2	IPI00121209
13796	3	0.0215	0.265	2.516	1	0.52	1315.67	0.000647	0.9994	R.HSLM*PMLETLK.T	2	IPI00121209
13824	2	0.0002	0.516	2.765	1	0.75	1315.67	0.003226	0.996	R.HSLM*PMLETLK.T	2	IPI00121209
13831	2	0.0002	0.418	2.682	1	0.75	1315.67	0.003348	0.9954	R.HSLM*PMLETLK.T	2	IPI00121209
11194	2	0.1183	0.292	1.815	1	0.7	1331.67	0.003024	0.9988	R.HSLM*PM*LETLK.T	2	IPI00121209
11199	2	0.3402	0.196	1.67	1	0.6	1331.67	0.002589	0.9955	R.HSLM*PM*LETLK.T	2	IPI00121209
11221	2	0.6701	0.186	1.362	1	0.5	1331.67	0.004786	0.9879	R.HSLM*PM*LETLK.T	2	IPI00121209
11227	2	0.4607	0.117	1.471	1	0.45	1331.67	0.003199	0.982	R.HSLM*PM*LETLK.T	2	IPI00121209
11229	3	0.2505	0.18	2.417	1	0.45	1331.67	0.00343	0.9968	R.HSLM*PM*LETLK.T	2	IPI00121209
11234	3	0.2122	0.207	2.36	1	0.47	1331.67	0.002331	0.9978	R.HSLM*PM*LETLK.T	2	IPI00121209
11280	2	0.0014	0.421	2.101	1	0.75	1331.67	-1.01698	0.8916	R.HSLM*PM*LETLK.T	2	IPI00121209
11285	2	0.0005	0.394	2.392	1	0.8	1331.67	-1.01698	0.9117	R.HSLM*PM*LETLK.T	2	IPI00121209
11322	1	0.1745	0.25	1.241	1	0.45	1331.67	0.0003	0.9983	R.HSLM*PM*LETLK.T	2	IPI00121209
11486	3	0.0063	0.301	2.733	1	0.57	1331.67	0.002515	0.9998	R.HSLM*PM*LETLK.T	2	IPI00121209
11493	3	0.0035	0.336	3.143	1	0.6	1331.67	0.003064	0.9999	R.HSLM*PM*LETLK.T	2	IPI00121209
11494	2	0.0008	0.439	2.593	1	0.7	1331.67	0.004542	0.9999	R.HSLM*PM*LETLK.T	2	IPI00121209
11500	2	0.0011	0.378	2.257	1	0.6	1331.67	0.005152	0.9998	R.HSLM*PM*LETLK.T	2	IPI00121209
11529	3	0.6468	0.039	2.403	1	0.5	1331.67	-0.00014	0.9626	R.HSLM*PM*LETLK.T	2	IPI00121209
11535	3	1.4361	0.086	2.348	2	0.43	1331.67	0.002789	0.9766	R.HSLM*PM*LETLK.T	2	IPI00121209
11578	2	0.0014	0.422	2.065	1	0.75	1331.67	0.002467	0.9998	R.HSLM*PM*LETLK.T	2	IPI00121209
11584	2	0.0101	0.37	2.338	1	0.75	1331.67	0.001124	0.9998	R.HSLM*PM*LETLK.T	2	IPI00121209
11617	1	1.2846	0.188	1.297	1	0.45	1331.67	0.0003	0.998	R.HSLM*PM*LETLK.T	2	IPI00121209
11634	1	1.4687	0.125	1.038	1	0.4	1331.67	0.0103	0.9918	R.HSLM*PM*LETLK.T	2	IPI00121209
11780	3	0.6488	0.214	2.22	1	0.45	1331.67	0.012128	0.9974	R.HSLM*PM*LETLK.T	2	IPI00121209
11787	3	0.0075	0.352	2.664	1	0.52	1331.67	0.005536	0.9999	R.HSLM*PM*LETLK.T	2	IPI00121209
21337	2	0	0.554	2.815	1	0.44	2028.95	0.012405	1	R.DYVSQFESSSLGQQLNLN.L	2	IPI00121209
21342	2	0	0.607	3.465	1	0.65	2028.95	0.005569	1	R.DYVSQFESSSLGQQLNLN.L	2	IPI00121209
21349	2	0.0137	0.334	1.906	1	0.38	2028.95	0.010085	0.9722	R.DYVSQFESSSLGQQLNLN.L	2	IPI00121209
21356	3	0.005	0.424	2.672	1	0.21	2028.95	0.013673	0.998	R.DYVSQFESSSLGQQLNLN.L	2	IPI00121209
19141	2	0	0.564	2.734	1	0.43	1801.82	0.010376	1	R.DYVSQFESSSLGQQLN.L	2	IPI00121209
19147	2	0.0004	0.451	2.168	1	0.47	1801.82	0.008667	0.9938	R.DYVSQFESSSLGQQLN.L	2	IPI00121209
19181	3	0.0001	0.425	3.18	1	0.27	1801.82	1.02155	0.9861	R.DYVSQFESSSLGQQLN.L	2	IPI00121209
19226	2	0.0149	0.367	2.126	1	0.5	1801.82	0.014527	0.9858	R.DYVSQFESSSLGQQLN.L	2	IPI00121209
19232	2	0.0053	0.325	2.3	1	0.53	1801.82	0.007935	0.9843	R.DYVSQFESSSLGQQLN.L	2	IPI00121209
17438	2	0.0004	0.464	2.083	1	0.5	1446.64	0.00811	0.9943	R.DYVSQFESSSLGQ.Q	2	IPI00121209
17446	2	0	0.46	3.006	1	0.67	1446.64	0.004814	0.9981	R.DYVSQFESSSLGQ.Q	2	IPI00121209
13822	2	0.4085	0.335	1.639	1	0.64	974.41	0.002934	0.9684	R.DYVSQFES.S	2	IPI00121209
22191	3	0.046	0.314	2.164	1	0.31	1852.85	0.007478	0.9973	R.DFWDNLEKETDWVR.Q	2	IPI00121209
22198	3	0.0027	0.421	3.212	1	0.46	1852.85	0.008394	0.9999	R.DFWDNLEKETDWVR.Q	2	IPI00121209
22201	3	0.0037	0.389	2.638	1	0.33	1852.85	0.007295	0.9997	R.DFWDNLEKETDWVR.Q	2	IPI00121209
22205	3	0.0066	0.315	2.356	1	0.33	1852.85	0.00107	0.9981	R.DFWDNLEKETDWVR.Q	2	IPI00121209
23629	3	0.0028	0.246	2.844	1	0.4	1852.85	0.00638	0.9973	R.DFWDNLEKETDWVR.Q	2	IPI00121209
23631	3	0.0026	0.348	2.676	1	0.4	1852.85	0.000154	0.9994	R.DFWDNLEKETDWVR.Q	2	IPI00121209
23632	3	0.0525	0.308	2.058	1	0.27	1852.85	0.008028	0.9962	R.DFWDNLEKETDWVR.Q	2	IPI00121209
23634	2	0.0003	0.446	2.987	1	0.5	1852.85	0.006271	0.9996	R.DFWDNLEKETDWVR.Q	2	IPI00121209
23638	3	0.003	0.321	2.747	1	0.38	1852.85	0.005281	0.9991	R.DFWDNLEKETDWVR.Q	2	IPI00121209
23639	2	0.0009	0.367	2.675	1	0.62	1852.85	0.002365	0.9989	R.DFWDNLEKETDWVR.Q	2	IPI00121209
23640	2	0.0005	0.401	2.862	1	0.65	1852.85	0.002365	0.9994	R.DFWDNLEKETDWVR.Q	2	IPI00121209
23645	2	0	0.421	3.226	1	0.65	1852.85	0.002731	0.9996	R.DFWDNLEKETDWVR.Q	2	IPI00121209
24859	3	0.0359	0.317	2.26	1	0.37	1852.85	0.995882	0.95	R.DFWDNLEKETDWVR.Q	2	IPI00121209
15393	2	0.4109	0.218	1.382	1	0.79	1066.48	0.002864	0.9931	R.DFWDNLEK.E	2	IPI00121209
15399	2	1.0199	0.069	1.271	1	0.71	1066.48	0.00323	0.9507	R.DFWDNLEK.E	2	IPI00121209
16915	2	0.1588	0.283	1.397	1	0.64	1066.48	0.003963	0.9967	R.DFWDNLEK.E	2	IPI00121209
16919	2	3.0912	0.088	1.182	1	0.57	1066.48	0.002132	0.943	R.DFWDNLEK.E	2	IPI00121209
17434	2	2.718	0.088	1.373	1	0.71	1066.48	0.004207	0.9719	R.DFWDNLEK.E	2	IPI00121209
17439	2	0.2422	0.342	1.689	1	0.71	1066.48	0.003963	0.9992	R.DFWDNLEK.E	2	IPI00121209
17767	2	0.6049	0.106	1.567	1	0.79	1066.48	0.008724	0.9877	R.DFWDNLEK.E	2	IPI00121209
17772	2	0.0579	0.367	1.497	1	0.79	1066.48	0.000789	0.999	R.DFWDNLEK.E	2	IPI00121209
18059	2	6.7727	0.129	1.342	1	0.71	1066.48	0.003352	0.9796	R.DFWDNLEK.E	2	IPI00121209
18136	2	0.0709	0.295	1.644	1	0.86	1066.48	0.00262	0.9986	R.DFWDNLEK.E	2	IPI00121209
18143	2	0.3026	0.227	1.418	1	0.86	1066.48	0.002742	0.9945	R.DFWDNLEK.E	2	IPI00121209
18423	2	0.2409	0.158	1.628	1	0.71	1066.48	0.004695	0.9941	R.DFWDNLEK.E	2	IPI00121209
18430	2	1.2653	0.023	1.375	1	0.64	1066.48	0.005428	0.9455	R.DFWDNLEK.E	2	IPI00121209
18703	2	0.0863	0.296	1.546	1	0.71	1066.48	0.005306	0.9982	R.DFWDNLEK.E	2	IPI00121209
18710	2	0.8792	0.191	1.517	1	0.71	1066.48	0.00201	0.9942	R.DFWDNLEK.E	2	IPI00121209
18984	2	0.5962	0.227	1.438	1	0.71	1066.48	0.008724	0.9948	R.DFWDNLEK.E	2	IPI00121209
18990	2	0.1746	0.224	1.482	1	0.79	1066.48	0.008724	0.9954	R.DFWDNLEK.E	2	IPI00121209
19608	2	5.6475	0.051	1.093	2	0.5	1066.48	0.003108	0.8647	R.DFWDNLEK.E	2	IPI00121209
19614	2	11.8506	0.098	1.163	1	0.57	1066.48	0.001155	0.9445	R.DFWDNLEK.E	2	IPI00121209
26072	3	0	0.477	4.08	1	0.2	2671.37	0.01327	1	Q.QLNLNLLENWDTLGSTVSQLQER.L	2	IPI00121209
26082	3	0	0.546	3.88	1	0.3	2671.37	0.00851	1	Q.QLNLNLLENWDTLGSTVSQLQER.L	2	IPI00121209
26086	3	0.0452	0.273	2.184	1	0.19	2671.37	0.00851	0.9345	Q.QLNLNLLENWDTLGSTVSQLQER.L	2	IPI00121209
26091	3	0	0.493	2.997	1	0.17	2671.37	0.008143	0.9994	Q.QLNLNLLENWDTLGSTVSQLQER.L	2	IPI00121209
12148	2	0.1008	0.269	2.169	1	0.88	1167.6	0.003336	0.9799	Q.PYLDEFQKK.W	2	IPI00121209
12151	2	0.0269	0.322	2.22	1	0.88	1167.6	0.002115	0.9887	Q.PYLDEFQKK.W	2	IPI00121209
14065	2	0.1053	0.079	2.068	1	0.86	1039.51	0.0019	0.8702	Q.PYLDEFQK.K	2	IPI00121209
14071	2	0.0255	0.271	2.194	1	0.86	1039.51	0.001656	0.9835	Q.PYLDEFQK.K	2	IPI00121209
14359	2	0.0821	0.216	1.993	1	0.79	1039.51	0.001778	0.9582	Q.PYLDEFQK.K	2	IPI00121209
14365	2	0.1609	0.094	2.04	1	0.86	1039.51	0.001046	0.8802	Q.PYLDEFQK.K	2	IPI00121209
6399	2	0.0395	0.225	1.772	1	0.81	1068.53	0.001037	0.929	Q.LAPHSEQMR.E	2	IPI00121209
6406	2	0.0243	0.29	1.446	1	0.75	1068.53	0.002136	0.9105	Q.LAPHSEQMR.E	2	IPI00121209
6699	2	0.1102	0.314	1.498	1	0.81	1068.53	0.00238	0.9385	Q.LAPHSEQMR.E	2	IPI00121209
6705	2	0.0977	0.363	1.273	1	0.81	1068.53	0.000915	0.9238	Q.LAPHSEQMR.E	2	IPI00121209
4662	2	0.1945	0.27	1.147	1	0.75	1084.52	0.002353	0.7379	Q.LAPHSEQM*R.E	2	IPI00121209
4668	2	0.0414	0.325	1.594	1	0.81	1084.52	0.001254	0.9573	Q.LAPHSEQM*R.E	2	IPI00121209
6384	2	1.8363	0.059	2.207	1	0.93	971.563	0.000529	0.5536	Q.KLQELQGR.L	2	IPI00121209
20983	3	0.002	0.375	2.906	1	0.26	2581.26	-0.004851	0.9695	Q.DEPQSQWDKVKDFANVYVDAVK.D	2	IPI00121209
20988	3	0.0013	0.388	2.852	1	0.26	2581.26	0.016206	0.9822	Q.DEPQSQWDKVKDFANVYVDAVK.D	2	IPI00121209
20992	3	0.0001	0.501	3.258	1	0.24	2581.26	0.006867	0.9985	Q.DEPQSQWDKVKDFANVYVDAVK.D	2	IPI00121209
20999	3	0	0.519	3.797	1	0.29	2581.26	0.015473	1	Q.DEPQSQWDKVKDFANVYVDAVK.D	2	IPI00121209
21035	2	0	0.507	2.914	1	0.43	2581.26	0.010726	0.9902	Q.DEPQSQWDKVKDFANVYVDAVK.D	2	IPI00121209
21038	2	0	0.582	2.786	1	0.45	2581.26	0.007064	1	Q.DEPQSQWDKVKDFANVYVDAVK.D	2	IPI00121209
21045	2	0	0.589	3.248	1	0.43	2581.26	0.017806	1	Q.DEPQSQWDKVKDFANVYVDAVK.D	2	IPI00121209
21049	2	0	0.525	2.928	1	0.4	2581.26	0.009505	1	Q.DEPQSQWDKVKDFANVYVDAVK.D	2	IPI00121209
21174	4	0.0091	0.333	2.784	1	0.21	2581.26	0.014483	0.9933	Q.DEPQSQWDKVKDFANVYVDAVK.D	2	IPI00121209
21182	4	0.2743	0.221	2.595	1	0.21	2581.26	0.014728	0.8937	Q.DEPQSQWDKVKDFANVYVDAVK.D	2	IPI00121209
21209	4	0.0027	0.318	2.761	1	0.18	2581.26	0.018634	0.9753	Q.DEPQSQWDKVKDFANVYVDAVK.D	2	IPI00121209
21216	4	0.0103	0.324	2.696	1	0.18	2581.26	0.014972	0.9906	Q.DEPQSQWDKVKDFANVYVDAVK.D	2	IPI00121209
9264	2	0.2088	0.193	1.934	1	0.55	1359.65	0.006304	0.6579	Q.DEPQSQWDKVK.D	2	IPI00121209
9269	2	0.0247	0.263	2.42	1	0.65	1359.65	0.005449	0.9051	Q.DEPQSQWDKVK.D	2	IPI00121209
9569	2	0.0278	0.307	2.648	1	0.6	1359.65	0.00252	0.9524	Q.DEPQSQWDKVK.D	2	IPI00121209
9575	2	0.2828	0.285	2.112	1	0.55	1359.65	0.00252	0.8735	Q.DEPQSQWDKVK.D	2	IPI00121209
7867	2	0.0296	0.165	1.635	1	0.81	1132.49	0.002101	0.8288	Q.DEPQSQWDK.V	2	IPI00121209
7874	2	0.0272	0.316	1.703	1	0.81	1132.49	0.003078	0.9648	Q.DEPQSQWDK.V	2	IPI00121209
8184	2	0.2053	0.216	1.609	1	0.75	1132.49	0.002468	0.8849	Q.DEPQSQWDK.V	2	IPI00121209
8210	1	0.0356	0.356	1.685	1	0.69	1132.49	-0.0005	0.9792	Q.DEPQSQWDK.V	2	IPI00121209
8232	1	0.117	0.245	1.667	1	0.63	1132.49	0.0095	0.9727	Q.DEPQSQWDK.V	2	IPI00121209
8627	2	0.7821	0.177	1.508	1	0.75	1132.49	0.002224	0.7903	Q.DEPQSQWDK.V	2	IPI00121209
8632	2	0.2369	0.286	1.745	1	0.63	1132.49	0.002224	0.9577	Q.DEPQSQWDK.V	2	IPI00121209
8929	2	0.1283	0.259	1.645	1	0.63	1132.49	1.00222	0.6242	Q.DEPQSQWDK.V	2	IPI00121209
6997	2	0.0923	0.26	1.701	1	0.71	1033.51	0.002126	0.9451	P.TLNEYHTR.A	2	IPI00121209
7000	2	0.3628	0.254	1.45	1	0.71	1033.51	0.005422	0.884	P.TLNEYHTR.A	2	IPI00121209
7375	1	0.5617	0.171	1.618	1	0.57	1033.51	0.0039	0.9644	P.TLNEYHTR.A	2	IPI00121209
7433	2	0.0588	0.308	1.955	1	0.86	1033.51	-0.000803	0.9809	P.TLNEYHTR.A	2	IPI00121209
7440	2	0.1064	0.232	1.796	1	0.86	1033.51	0.000906	0.9434	P.TLNEYHTR.A	2	IPI00121209
7517	1	0.2953	0.261	1.603	1	0.57	1033.51	-0.0061	0.9172	P.TLNEYHTR.A	2	IPI00121209
7563	1	1.2106	0.259	1.228	1	0.43	1033.51	0.0039	0.9396	P.TLNEYHTR.A	2	IPI00121209
16130	1	0.1344	0.257	1.707	1	0.83	793.445	0.0046	0.977	N.VYVDAVK.D	2	IPI00121209
16138	1	0.1648	0.164	1.653	1	0.83	793.445	0.0046	0.9679	N.VYVDAVK.D	2	IPI00121209
6966	2	0.0021	0.321	2.429	1	0.88	1130.56	0.003892	0.992	N.PTLNEYHTR.A	2	IPI00121209
6972	2	0.0026	0.381	2.289	1	0.88	1130.56	-0.006176	0.9823	N.PTLNEYHTR.A	2	IPI00121209
7030	2	0.4218	0.076	1.942	1	0.81	1130.56	0.003648	0.8078	N.PTLNEYHTR.A	2	IPI00121209
7267	2	0.0193	0.363	2.485	1	0.88	1130.56	0.002305	0.9949	N.PTLNEYHTR.A	2	IPI00121209
7272	2	0.0078	0.283	2.457	1	0.88	1130.56	0.003892	0.9893	N.PTLNEYHTR.A	2	IPI00121209
7346	2	0.6456	0.059	1.906	1	0.94	1130.56	0.001084	0.7626	N.PTLNEYHTR.A	2	IPI00121209
7567	2	0.0055	0.306	2.707	1	0.94	1130.56	-0.006176	0.9821	N.PTLNEYHTR.A	2	IPI00121209
7574	2	0.0103	0.334	2.428	1	0.94	1130.56	0.013824	0.9929	N.PTLNEYHTR.A	2	IPI00121209
24563	3	0.0155	0.35	2.132	1	0.21	2316.18	1.01245	0.9617	N.LNLLENWDTLGSTVSQLQER.L	2	IPI00121209
24569	3	0.0006	0.45	2.934	1	0.21	2316.18	0.012347	0.999	N.LNLLENWDTLGSTVSQLQER.L	2	IPI00121209
24581	2	0	0.608	3.424	1	0.55	2316.18	0.014069	1	N.LNLLENWDTLGSTVSQLQER.L	2	IPI00121209
24585	2	0	0.597	3.82	1	0.63	2316.18	0.007233	1	N.LNLLENWDTLGSTVSQLQER.L	2	IPI00121209
24586	2	0	0.618	3.745	1	0.61	2316.18	0.006989	1	N.LNLLENWDTLGSTVSQLQER.L	2	IPI00121209
24592	2	0	0.646	3.805	1	0.58	2316.18	0.010895	1	N.LNLLENWDTLGSTVSQLQER.L	2	IPI00121209
20867	3	0.0003	0.474	3.673	1	0.32	2089.06	0.016056	0.9996	N.LLENWDTLGSTVSQLQER.L	2	IPI00121209
20869	3	0	0.445	3.512	1	0.25	2089.06	0.008549	0.9995	N.LLENWDTLGSTVSQLQER.L	2	IPI00121209
20873	3	0	0.496	3.82	1	0.37	2089.06	0.005985	1	N.LLENWDTLGSTVSQLQER.L	2	IPI00121209
20874	3	0	0.474	3.666	1	0.34	2089.06	0.007084	0.9997	N.LLENWDTLGSTVSQLQER.L	2	IPI00121209
20875	2	0	0.479	3.836	1	0.56	2089.06	1.01672	1	N.LLENWDTLGSTVSQLQER.L	2	IPI00121209
20880	2	0.0001	0.509	2.951	1	0.53	2089.06	0.009233	0.9984	N.LLENWDTLGSTVSQLQER.L	2	IPI00121209
20887	2	0	0.481	3.357	1	0.56	2089.06	0.006548	1	N.LLENWDTLGSTVSQLQER.L	2	IPI00121209
20896	2	0.391	0.18	2.096	1	0.41	2089.06	0.008989	0.9141	N.LLENWDTLGSTVSQLQER.L	2	IPI00121209
11202	2	0.4022	0.132	1.843	1	0.92	831.464	0.008224	0.8863	M.PMLETLK.T	2	IPI00121209
11217	2	1.583	0.14	1.677	1	0.75	831.464	0.008224	0.8402	M.PMLETLK.T	2	IPI00121209
13451	1	13.0055	0.001	1.473	1	0.67	831.464	-0.0045	0.8043	M.PMLETLK.T	2	IPI00121209
13457	1	3.4206	0.01	1.677	1	0.67	831.464	-0.0045	0.8854	M.PMLETLK.T	2	IPI00121209
13463	2	0.9385	0.111	2.198	1	0.92	831.464	0.008224	0.9377	M.PMLETLK.T	2	IPI00121209
13468	2	0.7566	0.12	2.039	1	0.92	831.464	0.008224	0.9193	M.PMLETLK.T	2	IPI00121209
17147	2	1.651	0.129	1.997	1	0.92	831.464	0.003199	0.9185	M.PMLETLK.T	2	IPI00121209
17154	2	1.4338	0.094	1.994	1	0.92	831.464	0.003382	0.8862	M.PMLETLK.T	2	IPI00121209
15012	2	0.305	0.188	2.26	1	0.92	847.459	0.004881	0.8454	M.PM*LETLK.T	2	IPI00121209
15060	2	0.4398	0.126	2.259	1	0.92	847.459	0.000548	0.8451	M.PM*LETLK.T	2	IPI00121209
4809	2	0.7187	0.169	1.942	1	0.93	974.515	-0.002576	0.6495	M.NKDLEEVK.Q	2	IPI00121209
8609	2	0.607	0.187	2.017	1	0.86	974.515	0.00196	0.7515	M.NKDLEEVK.Q	2	IPI00121209
8617	2	0.2212	0.21	2.106	1	0.86	974.515	0.002204	0.8224	M.NKDLEEVK.Q	2	IPI00121209
11521	2	0.2951	0.222	2.077	1	0.61	1205.59	0.003142	0.7927	L.SPVAEEFRDR.M	2	IPI00121209
11528	2	0.3223	0.188	1.999	2	0.61	1205.59	0.000212	0.6552	L.SPVAEEFRDR.M	2	IPI00121209
9333	2	0.0099	0.418	2.617	1	0.93	934.463	0.001747	0.9976	L.SPVAEEFR.D	2	IPI00121209
12183	2	0.0704	0.22	2.154	1	0.86	934.463	1.00982	0.9352	L.SPVAEEFR.D	2	IPI00121209
12186	2	0.0318	0.307	2.2	1	0.86	934.463	1.00982	0.973	L.SPVAEEFR.D	2	IPI00121209
24881	3	0.0723	0.168	2.362	2	0.19	2430.23	0.01266	0.725	L.NLNLLENWDTLGSTVSQLQER.L	2	IPI00121209
24884	3	0	0.423	4.325	1	0.31	2430.23	0.010646	0.9996	L.NLNLLENWDTLGSTVSQLQER.L	2	IPI00121209
5205	1	4.34	0.053	1.256	1	0.5	960.474	0.0055	0.8266	L.GAELQESAR.Q	2	IPI00121209
12421	1	1.32	0.123	1.887	1	0.63	960.474	1.0155	0.7891	L.GAELQESAR.Q	2	IPI00121209
12489	1	0.7635	0.18	1.977	1	0.69	960.474	1.0055	0.9177	L.GAELQESAR.Q	2	IPI00121209
6429	2	0.5435	0.258	1.665	1	0.79	955.441	0.001275	0.9385	L.APHSEQMR.E	2	IPI00121209
6726	2	1.7366	0.204	1.306	1	0.79	955.441	0.002617	0.7297	L.APHSEQMR.E	2	IPI00121209
12212	2	0.0047	0.366	2.799	1	0.88	1237.62	0.00397	0.9994	K.WKEDVELYR.Q	2	IPI00121209
12284	3	0.0277	0.23	2.923	1	0.56	1237.62	0.003651	0.9983	K.WKEDVELYR.Q	2	IPI00121209
12291	3	0.0118	0.251	3.084	1	0.56	1237.62	0.003834	0.9991	K.WKEDVELYR.Q	2	IPI00121209
12312	1	0.0009	0.462	2.133	1	0.69	1237.62	0.0088	1	K.WKEDVELYR.Q	2	IPI00121209
12389	3	0.2234	0.215	2.892	1	0.59	1237.62	0.004201	0.9977	K.WKEDVELYR.Q	2	IPI00121209
12396	3	0.0802	0.276	3.008	1	0.59	1237.62	0.003377	0.9993	K.WKEDVELYR.Q	2	IPI00121209
12403	2	0.0052	0.342	2.642	1	0.94	1237.62	0.002139	0.9992	K.WKEDVELYR.Q	2	IPI00121209
12410	2	0.0012	0.486	2.499	1	0.88	1237.62	0.002505	0.9997	K.WKEDVELYR.Q	2	IPI00121209
12599	3	0.0432	0.258	3.292	1	0.56	1237.62	0.004567	0.9994	K.WKEDVELYR.Q	2	IPI00121209
12606	3	0.0004	0.349	3.493	1	0.63	1237.62	0.005025	0.9999	K.WKEDVELYR.Q	2	IPI00121209
12608	1	0.0022	0.435	2.016	1	0.75	1237.62	0.0088	1	K.WKEDVELYR.Q	2	IPI00121209
12627	1	0.001	0.42	2.113	1	0.63	1237.62	0.0088	1	K.WKEDVELYR.Q	2	IPI00121209
12655	1	0.0084	0.399	2.109	1	0.69	1237.62	-0.0012	1	K.WKEDVELYR.Q	2	IPI00121209
12704	2	0.0015	0.452	2.598	1	0.88	1237.62	0.011524	0.9996	K.WKEDVELYR.Q	2	IPI00121209
12711	2	0.0028	0.42	2.56	1	0.88	1237.62	0.002017	0.9995	K.WKEDVELYR.Q	2	IPI00121209
12900	3	0.0904	0.258	2.885	1	0.63	1237.62	0.005757	0.9989	K.WKEDVELYR.Q	2	IPI00121209
12907	3	0.1193	0.179	2.879	1	0.59	1237.62	0.00594	0.9957	K.WKEDVELYR.Q	2	IPI00121209
12914	3	0.1513	0.28	2.968	1	0.63	1237.62	0.004567	0.9993	K.WKEDVELYR.Q	2	IPI00121209
12921	3	0.0076	0.329	3.494	1	0.59	1237.62	0.008229	0.9999	K.WKEDVELYR.Q	2	IPI00121209
13005	2	0.0019	0.388	2.784	1	0.94	1237.62	0.002627	0.9995	K.WKEDVELYR.Q	2	IPI00121209
13013	2	0.0009	0.421	2.857	1	0.94	1237.62	0.004458	0.9997	K.WKEDVELYR.Q	2	IPI00121209
13201	3	0.1144	0.279	3.025	1	0.66	1237.62	0.003651	0.9994	K.WKEDVELYR.Q	2	IPI00121209
13208	3	0.3236	0.196	2.503	1	0.59	1237.62	0.004567	0.9935	K.WKEDVELYR.Q	2	IPI00121209
13229	3	0.2678	0.176	2.623	1	0.53	1237.62	0.004475	0.9928	K.WKEDVELYR.Q	2	IPI00121209
13236	3	0.0985	0.237	2.859	1	0.63	1237.62	0.004658	0.9984	K.WKEDVELYR.Q	2	IPI00121209
13292	2	0.0017	0.374	2.417	1	0.94	1237.62	0.002871	0.9991	K.WKEDVELYR.Q	2	IPI00121209
13299	2	0.0008	0.456	2.608	1	0.81	1237.62	0.002383	0.9996	K.WKEDVELYR.Q	2	IPI00121209
13596	2	0.0027	0.432	2.449	1	0.88	1237.62	0.002871	0.9995	K.WKEDVELYR.Q	2	IPI00121209
13600	2	0.0011	0.384	2.472	1	0.88	1237.62	0.000918	0.9992	K.WKEDVELYR.Q	2	IPI00121209
13670	3	2.1425	0.017	1.939	1	0.53	1237.62	0.006215	0.6608	K.WKEDVELYR.Q	2	IPI00121209
13677	3	1.0756	0.045	1.976	1	0.53	1237.62	0.005025	0.7719	K.WKEDVELYR.Q	2	IPI00121209
13684	2	0.1406	0.263	2.058	1	0.94	1237.62	0.002139	0.9954	K.WKEDVELYR.Q	2	IPI00121209
13692	2	0.0801	0.229	2.344	1	0.88	1237.62	0.003848	0.9963	K.WKEDVELYR.Q	2	IPI00121209
13960	3	0.1406	0.136	2.726	1	0.56	1237.62	0.004567	0.988	K.WKEDVELYR.Q	2	IPI00121209
13967	3	0.0954	0.272	2.805	1	0.56	1237.62	0.004475	0.999	K.WKEDVELYR.Q	2	IPI00121209
13971	2	0.0015	0.377	2.281	1	0.88	1237.62	0.002749	0.9989	K.WKEDVELYR.Q	2	IPI00121209
13980	2	0.0039	0.374	2.036	1	0.88	1237.62	0.000186	0.9983	K.WKEDVELYR.Q	2	IPI00121209
14251	3	0.2939	0.058	2.548	1	0.56	1237.62	0.00301	0.937	K.WKEDVELYR.Q	2	IPI00121209
14259	3	0.0383	0.174	2.792	1	0.56	1237.62	0.000539	0.9945	K.WKEDVELYR.Q	2	IPI00121209
14548	3	2.2712	0.101	2.414	1	0.53	1237.62	0.002827	0.9601	K.WKEDVELYR.Q	2	IPI00121209
14575	3	0.038	0.27	2.658	1	0.63	1237.62	0.002186	0.9987	K.WKEDVELYR.Q	2	IPI00121209
14829	2	0.0014	0.445	2.26	1	0.69	1237.62	0.002627	0.9994	K.WKEDVELYR.Q	2	IPI00121209
14837	2	0.0144	0.414	1.897	1	0.75	1237.62	0.011524	0.9984	K.WKEDVELYR.Q	2	IPI00121209
14853	3	0.4059	0.197	2.686	1	0.56	1237.62	0.003194	0.9955	K.WKEDVELYR.Q	2	IPI00121209
14860	3	0.021	0.321	3.266	1	0.53	1237.62	0.002095	0.9998	K.WKEDVELYR.Q	2	IPI00121209
15148	3	0.0272	0.243	2.462	1	0.63	1237.62	0.005665	0.9969	K.WKEDVELYR.Q	2	IPI00121209
15171	2	0.0005	0.425	2.478	1	0.88	1237.62	0.002627	0.9995	K.WKEDVELYR.Q	2	IPI00121209
15178	2	0.0007	0.423	2.598	1	0.94	1237.62	0.00397	0.9995	K.WKEDVELYR.Q	2	IPI00121209
15390	3	0.0394	0.248	2.749	1	0.56	1237.62	-0.995753	0.9756	K.WKEDVELYR.Q	2	IPI00121209
15658	3	0.2732	0.218	2.642	1	0.59	1237.62	0.002461	0.9966	K.WKEDVELYR.Q	2	IPI00121209
15667	3	0.0848	0.293	2.755	1	0.63	1237.62	0.002461	0.9992	K.WKEDVELYR.Q	2	IPI00121209
15945	3	1.3526	0.065	2.067	1	0.56	1237.62	0.009419	0.8554	K.WKEDVELYR.Q	2	IPI00121209
15952	3	0.0482	0.242	2.618	1	0.63	1237.62	0.009785	0.9977	K.WKEDVELYR.Q	2	IPI00121209
16241	3	0.32	0.215	1.994	1	0.5	1237.62	-0.005753	0.9659	K.WKEDVELYR.Q	2	IPI00121209
16719	3	0.9762	0.126	2.252	1	0.53	1237.62	0.003377	0.9634	K.WKEDVELYR.Q	2	IPI00121209
16746	3	0.2928	0.217	2.575	1	0.59	1237.62	0.006398	0.9961	K.WKEDVELYR.Q	2	IPI00121209
17027	3	0.6748	0.181	2.537	1	0.63	1237.62	0.005757	0.9922	K.WKEDVELYR.Q	2	IPI00121209
17046	3	0.0211	0.285	2.883	1	0.69	1237.62	0.006215	0.9993	K.WKEDVELYR.Q	2	IPI00121209
17643	3	2.2623	0.074	2.148	1	0.5	1237.62	0.007039	0.8931	K.WKEDVELYR.Q	2	IPI00121209
17647	3	0.1053	0.251	3.011	1	0.59	1237.62	0.004658	0.999	K.WKEDVELYR.Q	2	IPI00121209
29630	3	1.0379	0.158	1.996	1	0.41	1237.62	0.003194	0.9616	K.WKEDVELYR.Q	2	IPI00121209
29666	3	0.4709	0.122	2.125	1	0.53	1237.62	0.007405	0.9481	K.WKEDVELYR.Q	2	IPI00121209
31255	3	0.2748	0.042	2.486	1	0.53	1237.62	0.004292	0.9087	K.WKEDVELYR.Q	2	IPI00121209
31265	3	1.331	0.134	2.416	1	0.5	1237.62	0.00237	0.9774	K.WKEDVELYR.Q	2	IPI00121209
31534	3	0.03	0.296	3.162	1	0.59	1237.62	0.00594	0.9996	K.WKEDVELYR.Q	2	IPI00121209
31542	3	0.0706	0.191	2.925	1	0.59	1237.62	0.005574	0.9968	K.WKEDVELYR.Q	2	IPI00121209
31705	2	0.0018	0.468	2.47	1	0.88	1237.62	0.003482	0.9996	K.WKEDVELYR.Q	2	IPI00121209
31712	2	0.0044	0.424	2.233	1	0.88	1237.62	0.004458	0.9992	K.WKEDVELYR.Q	2	IPI00121209
31808	3	0.0907	0.183	3.014	1	0.66	1237.62	-0.005753	0.9923	K.WKEDVELYR.Q	2	IPI00121209
31814	3	0.1127	0.206	3.039	1	0.56	1237.62	0.006306	0.9979	K.WKEDVELYR.Q	2	IPI00121209
31987	2	0.0037	0.445	2.031	1	0.81	1237.62	0.009219	0.9991	K.WKEDVELYR.Q	2	IPI00121209
32029	2	0.0012	0.391	2.257	1	0.88	1237.62	0.008486	0.999	K.WKEDVELYR.Q	2	IPI00121209
32087	3	0.1657	0.201	2.818	1	0.59	1237.62	0.004292	0.9967	K.WKEDVELYR.Q	2	IPI00121209
32094	3	0.1196	0.208	2.636	1	0.63	1237.62	0.005574	0.9959	K.WKEDVELYR.Q	2	IPI00121209
33748	2	0.0053	0.31	2.024	1	0.81	1237.62	0.006411	0.9968	K.WKEDVELYR.Q	2	IPI00121209
33754	2	0.0122	0.377	1.887	1	0.81	1237.62	0.004214	0.9977	K.WKEDVELYR.Q	2	IPI00121209
15238	2	0.0417	0.243	2.101	1	0.86	1081.52	0.012624	0.8635	K.WKEDVELY.R	2	IPI00121209
12138	2	0.2893	0.257	1.727	1	0.65	1394.73	0.002168	0.9979	K.VQPYLDEFQKK.W	2	IPI00121209
12144	2	0.1117	0.213	1.841	1	0.7	1394.73	0.003755	0.9975	K.VQPYLDEFQKK.W	2	IPI00121209
12249	1	6.5168	0.066	1.438	1	0.5	1394.73	0.0086	0.9974	K.VQPYLDEFQKK.W	2	IPI00121209
12166	2	0.1238	0.264	1.393	1	0.67	1266.64	-0.001565	0.9954	K.VQPYLDEFQK.K	2	IPI00121209
12176	2	0.2556	0.234	1.535	1	0.72	1266.64	-0.002785	0.9951	K.VQPYLDEFQK.K	2	IPI00121209
13638	2	0.0696	0.287	1.863	1	0.61	1266.64	0.006248	0.999	K.VQPYLDEFQK.K	2	IPI00121209
13643	2	0.3848	0.294	1.753	1	0.67	1266.64	0.00344	0.9987	K.VQPYLDEFQK.K	2	IPI00121209
14034	2	0.0087	0.384	2.1	1	0.72	1266.64	0.005149	0.9997	K.VQPYLDEFQK.K	2	IPI00121209
14041	2	0.0127	0.362	1.999	1	0.78	1266.64	0.003929	0.9996	K.VQPYLDEFQK.K	2	IPI00121209
14055	3	0.1725	0.271	2.517	1	0.47	1266.64	0.018947	0.9989	K.VQPYLDEFQK.K	2	IPI00121209
14062	1	1.4165	0.104	1.601	1	0.56	1266.64	0.0035	0.9986	K.VQPYLDEFQK.K	2	IPI00121209
14063	3	0.1027	0.168	3.103	1	0.58	1266.64	0.001596	0.999	K.VQPYLDEFQK.K	2	IPI00121209
14230	2	4.818	0.063	1.13	3	0.5	1266.64	0.002464	0.8783	K.VQPYLDEFQK.K	2	IPI00121209
14328	2	0.1175	0.236	1.647	1	0.83	1266.64	0.00344	0.9971	K.VQPYLDEFQK.K	2	IPI00121209
14335	2	0.0079	0.397	2.017	1	0.78	1266.64	0.003196	0.9997	K.VQPYLDEFQK.K	2	IPI00121209
14349	3	0.0914	0.23	3.099	1	0.58	1266.64	0.00242	0.9996	K.VQPYLDEFQK.K	2	IPI00121209
14356	1	1.6514	0.061	1.659	1	0.61	1266.64	0.0035	0.9985	K.VQPYLDEFQK.K	2	IPI00121209
14357	3	0.0392	0.228	2.777	1	0.58	1266.64	0.002237	0.9994	K.VQPYLDEFQK.K	2	IPI00121209
14363	1	0.1644	0.282	1.959	1	0.61	1266.64	0.0035	1	K.VQPYLDEFQK.K	2	IPI00121209
14370	2	0.0144	0.365	1.692	1	0.83	1266.64	0.003807	0.9993	K.VQPYLDEFQK.K	2	IPI00121209
14377	2	0.0083	0.405	2.05	1	0.83	1266.64	0.004417	0.9998	K.VQPYLDEFQK.K	2	IPI00121209
14662	2	0.2878	0.022	1.609	1	0.67	1266.64	0.003562	0.9689	K.VQPYLDEFQK.K	2	IPI00121209
14664	2	0.0164	0.343	1.664	1	0.67	1266.64	0.002342	0.999	K.VQPYLDEFQK.K	2	IPI00121209
14671	2	0.0045	0.411	1.912	1	0.72	1266.64	0.001365	0.9997	K.VQPYLDEFQK.K	2	IPI00121209
14714	2	0.0027	0.482	2.009	1	0.78	1266.64	0.000389	0.9999	K.VQPYLDEFQK.K	2	IPI00121209
14720	2	1.1417	0.151	1.17	1	0.72	1266.64	0.001609	0.9669	K.VQPYLDEFQK.K	2	IPI00121209
14994	2	0.0286	0.384	1.987	1	0.78	1266.64	0.003074	0.9997	K.VQPYLDEFQK.K	2	IPI00121209
15002	2	0.0287	0.302	1.959	1	0.72	1266.64	0.001243	0.9993	K.VQPYLDEFQK.K	2	IPI00121209
15140	2	0.2404	0.156	1.69	1	0.67	1266.64	0.988304	0.5845	K.VQPYLDEFQK.K	2	IPI00121209
15142	2	0.6756	0.138	1.523	1	0.61	1266.64	0.016224	0.9824	K.VQPYLDEFQK.K	2	IPI00121209
15420	2	2.3862	0.168	1.352	1	0.67	1266.64	0.004173	0.9855	K.VQPYLDEFQK.K	2	IPI00121209
15427	2	4.8976	0.021	1.277	1	0.56	1266.64	0.009178	0.9158	K.VQPYLDEFQK.K	2	IPI00121209
15703	2	1.1568	0.121	1.338	1	0.56	1266.64	-0.003776	0.9619	K.VQPYLDEFQK.K	2	IPI00121209
15708	2	0.1042	0.259	1.721	1	0.67	1266.64	-0.003776	0.997	K.VQPYLDEFQK.K	2	IPI00121209
15985	2	1.2112	0.082	1.425	1	0.5	1266.64	0.003318	0.9716	K.VQPYLDEFQK.K	2	IPI00121209
15989	2	0.3842	0.254	1.699	3	0.44	1266.64	0.005027	0.9971	K.VQPYLDEFQK.K	2	IPI00121209
17836	2	0.0125	0.256	2.12	1	0.79	1010.48	0.009824	0.9781	K.VQPYLDEF.Q	2	IPI00121209
13444	4	0.0068	0.319	3.144	1	0.26	1882.97	0.00761	0.9999	K.VKDFANVYVDAVKDSGR.D	2	IPI00121209
13456	4	0.0683	0.194	2.599	1	0.28	1882.97	0.005413	0.9961	K.VKDFANVYVDAVKDSGR.D	2	IPI00121209
13461	4	0.0018	0.403	3.009	1	0.27	1882.97	0.00468	1	K.VKDFANVYVDAVKDSGR.D	2	IPI00121209
13470	4	0.0074	0.373	3.091	1	0.23	1882.97	0.007488	1	K.VKDFANVYVDAVKDSGR.D	2	IPI00121209
13471	3	0.0001	0.451	3.404	1	0.42	1882.97	0.009149	0.9999	K.VKDFANVYVDAVKDSGR.D	2	IPI00121209
13478	3	0	0.473	3.555	1	0.38	1882.97	0.009515	1	K.VKDFANVYVDAVKDSGR.D	2	IPI00121209
15008	4	0.0182	0.337	2.758	1	0.25	1882.97	0.010051	0.9999	K.VKDFANVYVDAVKDSGR.D	2	IPI00121209
15016	4	0.0168	0.175	2.809	1	0.28	1882.97	0.001262	0.9943	K.VKDFANVYVDAVKDSGR.D	2	IPI00121209
15017	4	0.0151	0.359	3.726	1	0.36	1882.97	0.002849	1	K.VKDFANVYVDAVKDSGR.D	2	IPI00121209
15019	3	0	0.544	4.155	1	0.47	1882.97	2.01965	1	K.VKDFANVYVDAVKDSGR.D	2	IPI00121209
15022	4	0.0048	0.357	2.842	1	0.29	1882.97	0.005779	0.9999	K.VKDFANVYVDAVKDSGR.D	2	IPI00121209
15024	3	0	0.525	3.784	1	0.44	1882.97	2.01965	1	K.VKDFANVYVDAVKDSGR.D	2	IPI00121209
15047	2	0	0.49	3.353	1	0.69	1882.97	0.006924	1	K.VKDFANVYVDAVKDSGR.D	2	IPI00121209
15049	2	0	0.565	3.766	1	0.69	1882.97	-0.001885	1	K.VKDFANVYVDAVKDSGR.D	2	IPI00121209
15134	3	0	0.58	4.508	1	0.52	1882.97	0.005853	1	K.VKDFANVYVDAVKDSGR.D	2	IPI00121209
15141	3	0	0.552	3.97	1	0.52	1882.97	0.004388	1	K.VKDFANVYVDAVKDSGR.D	2	IPI00121209
13441	3	0.0477	0.207	2.613	1	0.4	1467.78	0.005599	0.993	K.VKDFANVYVDAVK.D	2	IPI00121209
13447	3	0.0169	0.256	2.855	1	0.4	1467.78	0.005324	0.998	K.VKDFANVYVDAVK.D	2	IPI00121209
13477	2	0.0001	0.466	3.261	1	0.83	1467.78	0.008206	1	K.VKDFANVYVDAVK.D	2	IPI00121209
13481	2	0.0001	0.482	3.536	1	0.83	1467.78	0.006863	1	K.VKDFANVYVDAVK.D	2	IPI00121209
13484	2	0	0.491	3.675	1	0.75	1467.78	0.006863	1	K.VKDFANVYVDAVK.D	2	IPI00121209
13488	2	0.0012	0.446	3.331	1	0.83	1467.78	0.003812	0.9997	K.VKDFANVYVDAVK.D	2	IPI00121209
14409	3	0.0169	0.313	3.085	1	0.5	1467.78	0.002211	0.9994	K.VKDFANVYVDAVK.D	2	IPI00121209
14412	3	0.0206	0.294	3.131	1	0.44	1467.78	0.00212	0.9993	K.VKDFANVYVDAVK.D	2	IPI00121209
14416	2	0	0.488	3.928	1	0.79	1467.78	0.008524	1	K.VKDFANVYVDAVK.D	2	IPI00121209
14419	2	0	0.538	4.196	1	0.83	1467.78	0.008524	1	K.VKDFANVYVDAVK.D	2	IPI00121209
14496	1	0.0011	0.461	2.992	1	0.63	1467.78	0.0058	1	K.VKDFANVYVDAVK.D	2	IPI00121209
14510	1	0.0002	0.441	3.38	1	0.63	1467.78	0.0058	1	K.VKDFANVYVDAVK.D	2	IPI00121209
14549	1	0.4032	0.109	2.346	1	0.54	1467.78	2.0058	0.9533	K.VKDFANVYVDAVK.D	2	IPI00121209
14587	2	0.0022	0.441	3.208	1	0.79	1467.78	0.001004	0.9997	K.VKDFANVYVDAVK.D	2	IPI00121209
14594	2	0.0023	0.42	3.247	1	0.79	1467.78	0.001736	0.9997	K.VKDFANVYVDAVK.D	2	IPI00121209
14699	3	0.0018	0.262	3.115	1	0.5	1467.78	0.003951	0.9988	K.VKDFANVYVDAVK.D	2	IPI00121209
14706	3	0.0005	0.331	3.432	1	0.52	1467.78	0.003768	0.9997	K.VKDFANVYVDAVK.D	2	IPI00121209
14707	2	0	0.424	3.734	1	0.83	1467.78	0.001858	1	K.VKDFANVYVDAVK.D	2	IPI00121209
14713	2	0	0.417	3.652	1	0.83	1467.78	0.00076	1	K.VKDFANVYVDAVK.D	2	IPI00121209
14783	2	0	0.428	3.675	1	0.83	1467.78	0.001614	1	K.VKDFANVYVDAVK.D	2	IPI00121209
14790	2	0	0.36	3.36	1	0.75	1467.78	0.003323	0.9995	K.VKDFANVYVDAVK.D	2	IPI00121209
15014	3	0.0176	0.231	2.795	1	0.46	1467.78	0.001754	0.9966	K.VKDFANVYVDAVK.D	2	IPI00121209
15021	3	0.0094	0.28	2.921	1	0.52	1467.78	0.003859	0.9988	K.VKDFANVYVDAVK.D	2	IPI00121209
15070	3	0.0613	0.191	2.363	1	0.44	1467.78	-0.000535	0.9855	K.VKDFANVYVDAVK.D	2	IPI00121209
15075	2	0.0003	0.376	3.449	1	0.79	1467.78	-0.000339	0.9996	K.VKDFANVYVDAVK.D	2	IPI00121209
15077	3	0.0572	0.138	2.543	1	0.46	1467.78	0.004775	0.974	K.VKDFANVYVDAVK.D	2	IPI00121209
15086	2	0	0.474	3.6	1	0.79	1467.78	0.002591	1	K.VKDFANVYVDAVK.D	2	IPI00121209
15357	3	0.0023	0.33	3.183	1	0.46	1467.78	0.006606	0.9996	K.VKDFANVYVDAVK.D	2	IPI00121209
15364	3	0.0143	0.242	2.811	1	0.44	1467.78	0.006423	0.9973	K.VKDFANVYVDAVK.D	2	IPI00121209
15366	2	0	0.515	3.807	1	0.83	1467.78	0.00491	1	K.VKDFANVYVDAVK.D	2	IPI00121209
15376	2	0.0001	0.393	3.567	1	0.79	1467.78	0.003445	0.9997	K.VKDFANVYVDAVK.D	2	IPI00121209
15401	2	0.0004	0.442	3.316	1	0.79	1467.78	0.003445	0.9997	K.VKDFANVYVDAVK.D	2	IPI00121209
15409	2	0	0.505	3.211	1	0.75	1467.78	0.009671	1	K.VKDFANVYVDAVK.D	2	IPI00121209
15710	2	0.0009	0.375	3.017	1	0.71	1467.78	0.991849	0.9551	K.VKDFANVYVDAVK.D	2	IPI00121209
15716	2	0.0011	0.422	2.978	1	0.71	1467.78	0.992337	0.9694	K.VKDFANVYVDAVK.D	2	IPI00121209
15924	3	0.1225	0.231	2.572	1	0.35	1467.78	0.005965	0.9951	K.VKDFANVYVDAVK.D	2	IPI00121209
15932	3	0.1598	0.195	2.527	1	0.4	1467.78	0.003859	0.99	K.VKDFANVYVDAVK.D	2	IPI00121209
17007	3	0.128	0.265	2.652	1	0.33	1467.78	0.005324	0.9976	K.VKDFANVYVDAVK.D	2	IPI00121209
31812	3	1.2794	0.076	1.757	2	0.29	1467.78	1.01125	0.5342	K.VKDFANVYVDAVK.D	2	IPI00121209
13842	2	0.0508	0.292	1.681	1	0.61	1169.58	0.009024	0.7584	K.VKDFANVYVD.A	2	IPI00121209
13846	2	0.0004	0.397	2.085	1	0.78	1169.58	0.009024	0.953	K.VKDFANVYVD.A	2	IPI00121209
18988	4	1.6037	0.084	1.162	1	0.14	2421.32	0.009665	0.9067	K.VAPLGAELQESARQKLQELQGR.L	2	IPI00121209
10500	2	0.0004	0.516	2.782	1	0.67	1340.72	0.001532	1	K.VAPLGAELQESAR.Q	2	IPI00121209
10509	2	0.0001	0.415	2.374	1	0.67	1340.72	0.003729	0.9998	K.VAPLGAELQESAR.Q	2	IPI00121209
12127	2	0	0.617	3.415	1	0.83	1340.72	0.001898	1	K.VAPLGAELQESAR.Q	2	IPI00121209
12133	2	0	0.618	3.271	1	0.83	1340.72	0.004705	1	K.VAPLGAELQESAR.Q	2	IPI00121209
12319	2	6.1848	0.03	1.313	1	0.46	1340.72	0.002386	0.9246	K.VAPLGAELQESAR.Q	2	IPI00121209
12327	2	1.5146	0.211	1.526	1	0.58	1340.72	0.002386	0.9938	K.VAPLGAELQESAR.Q	2	IPI00121209
12333	2	0.3272	0.173	1.761	1	0.58	1340.72	0.002996	0.9948	K.VAPLGAELQESAR.Q	2	IPI00121209
12340	2	0.2264	0.248	1.856	1	0.58	1340.72	0.004339	0.9981	K.VAPLGAELQESAR.Q	2	IPI00121209
12347	1	0.0007	0.404	2.384	1	0.58	1340.72	0.0031	1	K.VAPLGAELQESAR.Q	2	IPI00121209
12354	1	0.001	0.204	2.296	1	0.58	1340.72	0.0031	1	K.VAPLGAELQESAR.Q	2	IPI00121209
12445	2	0	0.576	3.223	1	0.83	1340.72	0.004217	1	K.VAPLGAELQESAR.Q	2	IPI00121209
12452	2	0	0.567	3.124	1	0.83	1340.72	0.002142	1	K.VAPLGAELQESAR.Q	2	IPI00121209
12607	3	0.0332	0.263	2.551	1	0.48	1340.72	0.003929	0.9993	K.VAPLGAELQESAR.Q	2	IPI00121209
12613	3	0.0079	0.343	2.579	1	0.5	1340.72	0.002922	0.9998	K.VAPLGAELQESAR.Q	2	IPI00121209
12705	2	0	0.591	3.248	1	0.83	1340.72	0.001654	1	K.VAPLGAELQESAR.Q	2	IPI00121209
12712	2	0	0.602	3.162	1	0.83	1340.72	0.00202	1	K.VAPLGAELQESAR.Q	2	IPI00121209
12746	2	0.8028	0.306	1.652	1	0.54	1340.72	0.00202	0.9983	K.VAPLGAELQESAR.Q	2	IPI00121209
12908	3	0.0657	0.305	1.721	1	0.33	1340.72	0.003838	0.998	K.VAPLGAELQESAR.Q	2	IPI00121209
12949	2	0	0.572	3.264	1	0.83	1340.72	0.003485	1	K.VAPLGAELQESAR.Q	2	IPI00121209
12956	2	0	0.605	3.51	1	0.83	1340.72	0.003973	1	K.VAPLGAELQESAR.Q	2	IPI00121209
13006	2	0.0043	0.438	2.456	1	0.75	1340.72	0.002508	0.9999	K.VAPLGAELQESAR.Q	2	IPI00121209
13015	2	0.0786	0.271	1.889	1	0.63	1340.72	0.004949	0.9986	K.VAPLGAELQESAR.Q	2	IPI00121209
13203	3	0.2974	0.227	1.528	1	0.29	1340.72	0.00457	0.9864	K.VAPLGAELQESAR.Q	2	IPI00121209
13237	2	0	0.602	3.259	1	0.83	1340.72	0.004217	1	K.VAPLGAELQESAR.Q	2	IPI00121209
13243	2	0	0.597	3.643	1	0.83	1340.72	0.004461	1	K.VAPLGAELQESAR.Q	2	IPI00121209
13297	2	0.0291	0.309	2.172	1	0.71	1340.72	0.003607	0.9994	K.VAPLGAELQESAR.Q	2	IPI00121209
13323	2	0.0467	0.372	2.272	1	0.67	1340.72	0.003729	0.9997	K.VAPLGAELQESAR.Q	2	IPI00121209
13524	2	0	0.569	3.175	1	0.75	1340.72	0.009344	1	K.VAPLGAELQESAR.Q	2	IPI00121209
13530	2	0	0.512	2.966	1	0.79	1340.72	0.007269	1	K.VAPLGAELQESAR.Q	2	IPI00121209
13817	2	0	0.618	3.24	1	0.83	1340.72	0.004827	1	K.VAPLGAELQESAR.Q	2	IPI00121209
13825	2	0	0.595	3.253	1	0.79	1340.72	0.005194	1	K.VAPLGAELQESAR.Q	2	IPI00121209
14242	2	0	0.586	2.999	1	0.79	1340.72	0.002142	1	K.VAPLGAELQESAR.Q	2	IPI00121209
14270	2	0	0.583	3.216	1	0.79	1340.72	-0.004176	1	K.VAPLGAELQESAR.Q	2	IPI00121209
14611	2	0	0.652	3.555	1	0.83	1340.72	0.003363	1	K.VAPLGAELQESAR.Q	2	IPI00121209
14631	2	0	0.549	3.297	1	0.83	1340.72	-0.001764	1	K.VAPLGAELQESAR.Q	2	IPI00121209
14909	2	0	0.561	3.15	1	0.83	1340.72	0.004217	1	K.VAPLGAELQESAR.Q	2	IPI00121209
14916	2	0	0.559	3.078	1	0.79	1340.72	0.004095	1	K.VAPLGAELQESAR.Q	2	IPI00121209
15289	2	0	0.605	3.554	1	0.83	1340.72	1.01582	1	K.VAPLGAELQESAR.Q	2	IPI00121209
15331	2	0	0.57	2.664	1	0.67	1340.72	0.015824	1	K.VAPLGAELQESAR.Q	2	IPI00121209
15338	2	0	0.553	3.284	1	0.79	1340.72	0.001532	1	K.VAPLGAELQESAR.Q	2	IPI00121209
15745	2	0.0044	0.326	2.701	1	0.71	1340.72	-0.000788	0.9998	K.VAPLGAELQESAR.Q	2	IPI00121209
15754	2	0.0009	0.343	2.693	1	0.75	1340.72	-0.044176	0.9722	K.VAPLGAELQESAR.Q	2	IPI00121209
16024	2	0	0.566	3.313	1	0.75	1340.72	0.00617	1	K.VAPLGAELQESAR.Q	2	IPI00121209
16047	2	0	0.558	2.969	1	0.79	1340.72	0.003241	1	K.VAPLGAELQESAR.Q	2	IPI00121209
16908	2	0.0006	0.408	2.518	1	0.63	1340.72	-0.004176	0.9998	K.VAPLGAELQESAR.Q	2	IPI00121209
16927	2	0.0002	0.445	2.752	1	0.67	1340.72	-0.004176	0.9999	K.VAPLGAELQESAR.Q	2	IPI00121209
17585	2	0.0092	0.379	1.709	1	0.46	1340.72	0.003729	0.9993	K.VAPLGAELQESAR.Q	2	IPI00121209
20868	2	0.0028	0.355	2.049	6	0.25	1340.72	0.015824	0.999	K.VAPLGAELQESAR.Q	2	IPI00121209
13582	2	0.1663	0.303	1.702	1	0.55	1113.58	0.002502	0.9538	K.VAPLGAELQES.A	2	IPI00121209
13589	2	0.0002	0.378	2.429	1	0.6	1113.58	0.002258	0.9939	K.VAPLGAELQES.A	2	IPI00121209
7178	2	0.0139	0.364	1.956	1	0.65	1331.63	-0.001176	0.9996	K.SNPTLNEYHTR.A	2	IPI00121209
7259	2	0.0017	0.395	2.137	1	0.75	1331.63	0.004209	0.9998	K.SNPTLNEYHTR.A	2	IPI00121209
7398	3	1.6999	0.014	1.197	1	0.38	1331.63	0.002426	0.5093	K.SNPTLNEYHTR.A	2	IPI00121209
7412	2	0.3028	0.24	1.558	1	0.5	1331.63	0.002256	0.9962	K.SNPTLNEYHTR.A	2	IPI00121209
7419	2	0.0374	0.228	1.843	1	0.6	1331.63	0.001646	0.9979	K.SNPTLNEYHTR.A	2	IPI00121209
7552	2	0.001	0.412	2.084	1	0.8	1331.63	0.003599	0.9998	K.SNPTLNEYHTR.A	2	IPI00121209
7559	2	0.0031	0.419	2.254	1	0.75	1331.63	0.004087	0.9998	K.SNPTLNEYHTR.A	2	IPI00121209
7699	2	0.0226	0.397	2.051	1	0.8	1331.63	0.993833	0.984	K.SNPTLNEYHTR.A	2	IPI00121209
7700	2	0.0016	0.451	2.18	1	0.75	1331.63	-0.001176	0.9999	K.SNPTLNEYHTR.A	2	IPI00121209
7706	2	0.0865	0.249	1.594	1	0.65	1331.63	0.99188	0.8063	K.SNPTLNEYHTR.A	2	IPI00121209
7707	2	0.0019	0.38	2.298	1	0.65	1331.63	-0.001176	0.9998	K.SNPTLNEYHTR.A	2	IPI00121209
8001	2	0.0004	0.49	2.291	1	0.75	1331.63	0.002622	0.9999	K.SNPTLNEYHTR.A	2	IPI00121209
8010	2	0.0006	0.46	2.15	1	0.75	1331.63	-0.002016	0.9999	K.SNPTLNEYHTR.A	2	IPI00121209
8119	3	0.2331	0.3	1.65	1	0.35	1331.63	0.002151	0.9976	K.SNPTLNEYHTR.A	2	IPI00121209
8126	3	2.3159	0.188	1.343	1	0.35	1331.63	0.000503	0.9567	K.SNPTLNEYHTR.A	2	IPI00121209
8310	2	0.5166	0.089	1.572	1	0.55	1331.63	-0.001176	0.9819	K.SNPTLNEYHTR.A	2	IPI00121209
8421	3	2.509	0.099	1.325	1	0.3	1331.63	0.001785	0.8284	K.SNPTLNEYHTR.A	2	IPI00121209
8427	3	1.3035	0.157	1.406	1	0.35	1331.63	0.001968	0.9416	K.SNPTLNEYHTR.A	2	IPI00121209
8628	2	0.0821	0.239	1.553	1	0.45	1331.63	0.003721	0.9961	K.SNPTLNEYHTR.A	2	IPI00121209
8648	2	0.075	0.312	1.585	1	0.45	1331.63	0.004698	0.9983	K.SNPTLNEYHTR.A	2	IPI00121209
8927	2	0.1997	0.298	1.542	1	0.7	1331.63	-0.001176	0.9978	K.SNPTLNEYHTR.A	2	IPI00121209
8935	2	0.0233	0.327	1.579	1	0.6	1331.63	-0.001176	0.9985	K.SNPTLNEYHTR.A	2	IPI00121209
9001	3	0.159	0.159	1.841	3	0.22	1331.63	0.004898	0.9764	K.SNPTLNEYHTR.A	2	IPI00121209
9008	3	1.572	0.125	1.483	2	0.28	1331.63	0.004532	0.9069	K.SNPTLNEYHTR.A	2	IPI00121209
9986	3	2.976	0.1	1.315	3	0.28	1331.63	0.00206	0.7772	K.SNPTLNEYHTR.A	2	IPI00121209
11029	3	3.753	0.008	1.25	1	0.25	1331.63	0.00325	0.5255	K.SNPTLNEYHTR.A	2	IPI00121209
8360	2	0.0222	0.423	1.702	1	0.69	1074.49	-0.001898	0.987	K.SNPTLNEYH.T	2	IPI00121209
8366	2	0.0639	0.312	1.612	1	0.63	1074.49	-0.000921	0.9539	K.SNPTLNEYH.T	2	IPI00121209
10683	2	0.0988	0.159	1.522	1	0.64	937.426	0.002681	0.7794	K.SNPTLNEY.H	2	IPI00121209
10690	2	0.0492	0.15	1.671	1	0.71	937.426	0.002681	0.835	K.SNPTLNEY.H	2	IPI00121209
10723	1	0.1152	0.064	1.413	1	0.57	937.426	0.0038	0.906	K.SNPTLNEY.H	2	IPI00121209
11589	3	0.3665	0.261	1.796	1	0.27	1650.88	1.00045	0.8936	K.QKVQPYLDEFQKK.W	2	IPI00121209
11595	3	0.0393	0.334	1.929	1	0.21	1650.88	-0.019553	0.9554	K.QKVQPYLDEFQKK.W	2	IPI00121209
11600	3	0.0128	0.312	2.486	1	0.31	1650.88	0.010447	0.9986	K.QKVQPYLDEFQKK.W	2	IPI00121209
11627	2	0.0127	0.384	1.851	1	0.5	1650.88	0.005307	0.9969	K.QKVQPYLDEFQKK.W	2	IPI00121209
11633	2	0.0044	0.395	2.263	1	0.54	1650.88	1.00772	0.9968	K.QKVQPYLDEFQKK.W	2	IPI00121209
11638	2	0.0125	0.342	1.859	1	0.42	1650.88	0.007724	0.9955	K.QKVQPYLDEFQKK.W	2	IPI00121209
11640	2	0.0069	0.397	1.918	1	0.42	1650.88	0.006405	0.9976	K.QKVQPYLDEFQKK.W	2	IPI00121209
13045	3	0.0072	0.286	2.635	1	0.43	1522.79	0.005447	0.9984	K.QKVQPYLDEFQK.K	2	IPI00121209
13051	3	0.0163	0.245	2.26	1	0.34	1522.79	0.005447	0.9936	K.QKVQPYLDEFQK.K	2	IPI00121209
13055	3	0.2889	0.208	2.084	1	0.36	1522.79	0.005447	0.9824	K.QKVQPYLDEFQK.K	2	IPI00121209
13087	2	0.0403	0.275	1.623	1	0.5	1522.79	0.005458	0.986	K.QKVQPYLDEFQK.K	2	IPI00121209
13093	2	0.0418	0.334	1.636	1	0.5	1522.79	0.009364	0.9925	K.QKVQPYLDEFQK.K	2	IPI00121209
13155	2	1.5623	0.068	1.424	1	0.45	1522.79	0.005458	0.8167	K.QKVQPYLDEFQK.K	2	IPI00121209
6446	2	1.1107	0.046	2.129	1	0.92	843.468	0.000986	0.9929	K.LQELQGR.L	2	IPI00121209
11150	3	0.0002	0.456	3.172	1	0.53	1365.72	0.003753	1	K.KWKEDVELYR.Q	2	IPI00121209
11157	3	0.0005	0.424	2.975	1	0.47	1365.72	0.003203	0.9999	K.KWKEDVELYR.Q	2	IPI00121209
11185	2	0.0036	0.378	2.195	1	0.78	1365.72	0.002087	0.9986	K.KWKEDVELYR.Q	2	IPI00121209
11192	2	0.0027	0.426	2.025	1	0.78	1365.72	0.002209	0.9988	K.KWKEDVELYR.Q	2	IPI00121209
11476	3	0.0086	0.331	2.319	1	0.47	1365.72	-0.000653	0.9989	K.KWKEDVELYR.Q	2	IPI00121209
11496	3	0.2415	0.198	1.859	1	0.36	1365.72	0.004943	0.9698	K.KWKEDVELYR.Q	2	IPI00121209
11920	3	7.1089	0.109	1.601	1	0.36	1365.72	0.004851	0.7696	K.KWKEDVELYR.Q	2	IPI00121209
11929	3	0.0462	0.231	2.059	1	0.39	1365.72	-0.001558	0.9896	K.KWKEDVELYR.Q	2	IPI00121209
17024	3	0.0015	0.395	3.096	1	0.3	2149.02	0.008223	0.9998	K.ETDWVRQEMNKDLEEVK.Q	2	IPI00121209
17025	3	0.0098	0.334	2.953	1	0.28	2149.02	0.00804	0.9994	K.ETDWVRQEMNKDLEEVK.Q	2	IPI00121209
17031	4	22.2608	0.037	1.498	1	0.18	2149.02	0.004731	0.8261	K.ETDWVRQEMNKDLEEVK.Q	2	IPI00121209
17034	3	0.0004	0.339	3.023	1	0.33	2149.02	0.007674	0.9995	K.ETDWVRQEMNKDLEEVK.Q	2	IPI00121209
17035	3	0.0016	0.442	3.171	1	0.33	2149.02	0.007308	0.9999	K.ETDWVRQEMNKDLEEVK.Q	2	IPI00121209
17037	4	4.6693	0.098	1.659	1	0.16	2149.02	0.006196	0.947	K.ETDWVRQEMNKDLEEVK.Q	2	IPI00121209
11692	2	0.1894	0.099	1.941	1	0.6	1435.66	0.003518	0.9622	K.ETDWVRQEMNK.D	2	IPI00121209
11698	2	0.4624	0.101	1.913	1	0.65	1435.66	0.004494	0.9607	K.ETDWVRQEMNK.D	2	IPI00121209
9869	2	1.8387	0.041	1.313	1	0.92	923.447	0.002366	0.9472	K.EDVELYR.Q	2	IPI00121209
10427	2	2.0038	0.146	1.516	1	0.67	923.447	0.003465	0.9915	K.EDVELYR.Q	2	IPI00121209
10532	2	2.7703	0.001	1.272	2	0.5	923.447	0.005824	0.8919	K.EDVELYR.Q	2	IPI00121209
12735	1	0.0427	0.169	1.544	1	0.67	923.447	0.0031	0.9991	K.EDVELYR.Q	2	IPI00121209
12849	1	0.035	0.138	1.816	1	0.75	923.447	0.0031	0.9993	K.EDVELYR.Q	2	IPI00121209
5130	2	2.4202	0.035	1.672	1	0.86	988.531	0.002861	0.8961	K.DLEEVKQK.V	2	IPI00121209
14760	3	0.0024	0.371	2.373	1	0.3	1655.8	0.003848	0.9993	K.DFANVYVDAVKDSGR.D	2	IPI00121209
14773	3	0.0052	0.32	2.383	1	0.36	1655.8	0.002566	0.9983	K.DFANVYVDAVKDSGR.D	2	IPI00121209
16593	3	0.0163	0.377	2.135	1	0.27	1655.8	0.004763	0.9989	K.DFANVYVDAVKDSGR.D	2	IPI00121209
16596	3	0.0523	0.343	2.167	1	0.25	1655.8	0.008975	0.9982	K.DFANVYVDAVKDSGR.D	2	IPI00121209
16597	3	0.0012	0.425	2.404	1	0.23	1655.8	0.009158	0.9997	K.DFANVYVDAVKDSGR.D	2	IPI00121209
16603	3	0.0002	0.401	2.649	1	0.27	1655.8	0.008059	0.9997	K.DFANVYVDAVKDSGR.D	2	IPI00121209
16619	2	0	0.539	3.398	1	0.71	1655.8	0.006364	1	K.DFANVYVDAVKDSGR.D	2	IPI00121209
16625	2	0	0.549	3.343	1	0.75	1655.8	0.004777	1	K.DFANVYVDAVKDSGR.D	2	IPI00121209
14669	2	0.0001	0.489	3.114	1	0.85	1240.62	0.001074	1	K.DFANVYVDAVK.D	2	IPI00121209
14672	2	0	0.507	3.267	1	0.85	1240.62	0.003637	1	K.DFANVYVDAVK.D	2	IPI00121209
14958	2	0.0131	0.261	2.452	1	0.8	1240.62	0.99021	0.9563	K.DFANVYVDAVK.D	2	IPI00121209
15919	2	0	0.503	3.19	1	0.85	1240.62	0.005957	1	K.DFANVYVDAVK.D	2	IPI00121209
15927	2	0.0001	0.48	2.985	1	0.8	1240.62	0.005591	1	K.DFANVYVDAVK.D	2	IPI00121209
16064	2	0.2071	0.225	2.213	1	0.7	1240.62	0.003759	0.999	K.DFANVYVDAVK.D	2	IPI00121209
16071	2	0.77	0.175	1.905	1	0.6	1240.62	0.00437	0.9968	K.DFANVYVDAVK.D	2	IPI00121209
16074	3	0.035	0.281	2.993	1	0.4	1240.62	0.003868	0.9998	K.DFANVYVDAVK.D	2	IPI00121209
16078	3	0.0015	0.405	3.733	1	0.57	1240.62	0.007164	1	K.DFANVYVDAVK.D	2	IPI00121209
16204	2	0.0034	0.291	2.699	1	0.85	1240.62	0.004126	0.9997	K.DFANVYVDAVK.D	2	IPI00121209
16211	2	0.0035	0.327	2.768	1	0.85	1240.62	0.004126	0.9998	K.DFANVYVDAVK.D	2	IPI00121209
16232	3	0.0189	0.266	2.869	1	0.6	1240.62	0.003685	0.9997	K.DFANVYVDAVK.D	2	IPI00121209
16239	3	0.0034	0.398	3.299	1	0.6	1240.62	0.002678	1	K.DFANVYVDAVK.D	2	IPI00121209
16393	2	0.0001	0.479	3.037	1	0.85	1240.62	0.006811	1	K.DFANVYVDAVK.D	2	IPI00121209
16400	2	0.0001	0.478	3.037	1	0.85	1240.62	0.003637	1	K.DFANVYVDAVK.D	2	IPI00121209
16674	2	0	0.496	2.897	1	0.85	1240.62	0.011924	1	K.DFANVYVDAVK.D	2	IPI00121209
16680	2	0.0007	0.436	2.415	1	0.8	1240.62	0.011924	0.9999	K.DFANVYVDAVK.D	2	IPI00121209
16953	2	0	0.48	3.051	1	0.8	1240.62	0.005224	1	K.DFANVYVDAVK.D	2	IPI00121209
16960	2	0.0011	0.407	2.803	1	0.8	1240.62	0.002295	0.9999	K.DFANVYVDAVK.D	2	IPI00121209
17658	2	0.002	0.348	1.982	1	0.55	1240.62	0.011924	0.9995	K.DFANVYVDAVK.D	2	IPI00121209
17671	2	0.0007	0.368	2.142	1	0.55	1240.62	0.011924	0.9997	K.DFANVYVDAVK.D	2	IPI00121209
14984	1	0.716	0.223	1.21	1	0.57	942.42	0.0097	0.9236	K.DFANVYVD.A	2	IPI00121209
14986	1	0.7833	0.243	1.3	1	0.5	942.42	-0.0003	0.947	K.DFANVYVD.A	2	IPI00121209
6089	2	2.0921	0.058	1.99	1	0.86	820.405	0.002269	0.9936	K.ASETLTAQ.-	2	IPI00121209
6096	2	1.5544	0.07	2.071	1	0.86	820.405	0.002513	0.9953	K.ASETLTAQ.-	2	IPI00121209
6349	1	4.3186	0.041	0.978	3	0.5	820.405	-0.0047	0.8249	K.ASETLTAQ.-	2	IPI00121209
7010	1	6.7405	0.004	1.252	1	0.5	820.405	0.0053	0.9933	K.ASETLTAQ.-	2	IPI00121209
6597	1	2.5176	0.031	1.615	3	0.58	692.346	0.0039	0.8674	K.ASETLTA.Q	2	IPI00121209
21092	5	1.4768	0.124	2.443	2	0.17	2321.25	0.011417	0.9373	K.ARPALEDLRHSLMPMLETLK.T	2	IPI00121209
21108	3	0.0014	0.281	2.676	1	0.26	2321.25	0.012878	0.9972	K.ARPALEDLRHSLMPMLETLK.T	2	IPI00121209
21113	3	0.3974	0.154	1.928	1	0.18	2321.25	0.014343	0.9115	K.ARPALEDLRHSLMPMLETLK.T	2	IPI00121209
21149	5	0.0223	0.191	3.109	1	0.19	2321.25	0.010196	0.9938	K.ARPALEDLRHSLMPMLETLK.T	2	IPI00121209
21192	5	0.1098	0.238	2.718	1	0.19	2321.25	0.014469	0.9965	K.ARPALEDLRHSLMPMLETLK.T	2	IPI00121209
8966	2	32.0308	0.001	1.457	3	0.56	1040.58	0.006412	0.9249	K.ARPALEDLR.H	2	IPI00121209
9548	1	7.9855	0.019	0.998	1	0.44	1040.58	-0.0047	0.9464	K.ARPALEDLR.H	2	IPI00121209
9638	2	6.4833	0.071	1.772	1	0.63	1040.58	6.5e-05	0.989	K.ARPALEDLR.H	2	IPI00121209
9645	2	1.713	0.082	1.892	1	0.69	1040.58	0.002384	0.9928	K.ARPALEDLR.H	2	IPI00121209
9898	1	1.8668	0.167	1.058	1	0.5	1040.58	0.0053	0.9946	K.ARPALEDLR.H	2	IPI00121209
9946	2	0.947	0.158	2.316	1	0.81	1040.58	0.00275	0.9987	K.ARPALEDLR.H	2	IPI00121209
9953	2	0.4535	0.111	2.09	1	0.63	1040.58	0.003116	0.9966	K.ARPALEDLR.H	2	IPI00121209
10247	2	0.3529	0.192	1.679	1	0.69	1040.58	0.005436	0.9961	K.ARPALEDLR.H	2	IPI00121209
5841	1	1	0.16	1.065	1	0.58	771.399	0.0005	0.8157	K.ARPALED.L	2	IPI00121209
7275	2	0.115	0.211	2.627	1	0.88	1047.54	0.004999	0.9842	G.STVSQLQER.L	2	IPI00121209
7283	2	0.0631	0.247	2.72	1	0.88	1047.54	0.002558	0.9901	G.STVSQLQER.L	2	IPI00121209
23718	2	0.0004	0.451	3.123	1	0.73	1590.75	0.005235	0.9902	F.WDNLEKETDWVR.Q	2	IPI00121209
23739	2	0.0001	0.488	3.161	1	0.82	1590.75	0.007799	1	F.WDNLEKETDWVR.Q	2	IPI00121209
16132	2	0.0329	0.205	2.009	1	0.88	978.525	0.004638	0.9492	F.ANVYVDAVK.D	2	IPI00121209
16178	2	0.009	0.309	2.329	1	0.88	978.525	0.00592	0.9895	F.ANVYVDAVK.D	2	IPI00121209
21073	3	0	0.634	4.595	1	0.36	2337.19	0.020032	1	E.PQSQWDKVKDFANVYVDAVK.D	2	IPI00121209
21078	3	0	0.562	4.64	1	0.39	2337.19	0.021497	1	E.PQSQWDKVKDFANVYVDAVK.D	2	IPI00121209
21080	3	0	0.621	4.197	1	0.36	2337.19	0.021497	1	E.PQSQWDKVKDFANVYVDAVK.D	2	IPI00121209
21094	4	0.0005	0.376	3.064	1	0.2	2337.19	0.009765	0.998	E.PQSQWDKVKDFANVYVDAVK.D	2	IPI00121209
21100	3	0	0.566	4.412	1	0.34	2337.19	0.009229	1	E.PQSQWDKVKDFANVYVDAVK.D	2	IPI00121209
7920	1	0.5824	0.15	1.867	1	0.67	888.421	-0.001	0.9591	E.PQSQWDK.V	2	IPI00121209
8497	2	1.3663	0.065	2.165	1	0.88	1105.56	0.002231	0.5086	E.MNKDLEEVK.Q	2	IPI00121209
17870	2	0.8219	0.008	1.924	1	0.92	951.457	0.001078	0.7228	D.FWDNLEK.E	2	IPI00121209
13807	2	0.1394	0.187	1.76	1	0.78	1125.59	0.00356	0.8867	D.FANVYVDAVK.D	2	IPI00121209
13814	2	0.0406	0.367	2.151	1	0.83	1125.59	0.003682	0.9905	D.FANVYVDAVK.D	2	IPI00121209
21539	4	0.0004	0.413	3.169	1	0.18	3445.66	1.01837	0.9958	A.WHVWQQDEPQSQWDKVKDFANVYVDAVK.D	2	IPI00121209
21548	4	0	0.553	4.701	1	0.2	3445.66	1.01446	1	A.WHVWQQDEPQSQWDKVKDFANVYVDAVK.D	2	IPI00121209
21578	4	0	0.535	4.368	1	0.19	3445.66	-0.001829	1	A.WHVWQQDEPQSQWDKVKDFANVYVDAVK.D	2	IPI00121209
15107	4	0.2124	0.138	2.27	1	0.2	2224.06	0.003202	0.5377	A.WHVWQQDEPQSQWDKVK.D	2	IPI00121209
15159	3	0.0032	0.375	2.376	1	0.27	2224.06	0.009197	0.9726	A.WHVWQQDEPQSQWDKVK.D	2	IPI00121209
15164	3	0.0006	0.366	3.339	1	0.46	1996.89	0.000316	0.9982	A.WHVWQQDEPQSQWDK.V	2	IPI00121209
15166	3	0.0087	0.364	3.454	1	0.43	1996.89	0.003978	0.9984	A.WHVWQQDEPQSQWDK.V	2	IPI00121209
15168	3	0.0012	0.441	3.237	1	0.43	1996.89	0.004711	0.9994	A.WHVWQQDEPQSQWDK.V	2	IPI00121209
15185	2	0	0.534	3.779	1	0.71	1996.89	0.00918	1	A.WHVWQQDEPQSQWDK.V	2	IPI00121209
15190	2	0	0.578	3.476	1	0.68	1996.89	0.005884	1	A.WHVWQQDEPQSQWDK.V	2	IPI00121209
15191	2	0	0.601	3.944	1	0.75	1996.89	0.005884	1	A.WHVWQQDEPQSQWDK.V	2	IPI00121209
15197	2	0	0.562	3.852	1	0.79	1996.89	0.006616	1	A.WHVWQQDEPQSQWDK.V	2	IPI00121209
15245	2	0.0226	0.318	2.166	1	0.43	1996.89	0.005518	0.9794	A.WHVWQQDEPQSQWDK.V	2	IPI00121209
15262	2	0.0071	0.38	2.488	1	0.5	1996.89	0.00564	0.9926	A.WHVWQQDEPQSQWDK.V	2	IPI00121209
15380	3	0.001	0.4	3.41	1	0.46	1996.89	-0.998253	0.9882	A.WHVWQQDEPQSQWDK.V	2	IPI00121209
15441	3	0.0311	0.365	2.713	1	0.41	1996.89	0.0135	0.9959	A.WHVWQQDEPQSQWDK.V	2	IPI00121209
15472	2	0	0.55	3.13	1	0.61	1996.89	0.006616	1	A.WHVWQQDEPQSQWDK.V	2	IPI00121209
9271	2	11.6045	0.022	1.705	2	0.71	969.548	0.002008	0.5366	A.RPALEDLR.H	2	IPI00121209
12329	2	0.0007	0.221	2.819	1	0.9	1170.61	0.001907	0.9858	A.PLGAELQESAR.Q	2	IPI00121209
12334	2	0	0.277	3.131	1	0.9	1170.61	0.001541	0.9941	A.PLGAELQESAR.Q	2	IPI00121209
12400	2	0.409	0.122	1.634	1	0.6	1170.61	0.003616	0.7244	A.PLGAELQESAR.Q	2	IPI00121209
12628	2	0	0.284	3.012	1	0.9	1170.61	0.00386	0.9936	A.PLGAELQESAR.Q	2	IPI00121209
12634	2	0.0003	0.21	2.85	1	0.9	1170.61	0.001419	0.9849	A.PLGAELQESAR.Q	2	IPI00121209
12929	2	0	0.345	3.052	1	0.9	1170.61	0.003738	0.9964	A.PLGAELQESAR.Q	2	IPI00121209
12935	2	0.0011	0.261	2.868	1	0.85	1170.61	0.00093	0.9907	A.PLGAELQESAR.Q	2	IPI00121209
6418	2	1.6852	0.011	1.599	1	0.83	884.404	0.000106	0.5079	A.PHSEQMR.E	2	IPI00121209
6719	2	0.3643	0.015	1.638	1	0.75	884.404	0.000228	0.5497	A.PHSEQMR.E	2	IPI00121209
12351	2	1.9456	0	1.698	1	0.83	832.416	0.002422	0.5559	A.ELQESAR.Q	2	IPI00121209
3516	2	0.8464	0.193	1.677	1	0.92	845.448	0.003009	0.9969	K.ADDIQKR.E	3	IPI00121892
3523	2	0.9271	0.109	1.794	2	0.83	845.448	0.002826	0.9935	K.ADDIQKR.E	3	IPI00121892
10679	2	0.8486	0.079	1.657	2	0.41	1314.78	0.000124	0.5748	G.LGVISGLWTLQK.E	4	IPI00121907
15306	2	0	0.551	3.012	1	0.62	1993.92	1.00902	1	R.LLDLDPEPQGDEDPDTPK.S	2	IPI00122475
15320	2	0	0.535	2.873	1	0.5	1993.92	0.029024	1	R.LLDLDPEPQGDEDPDTPK.S	2	IPI00122475
15327	2	0	0.548	2.614	1	0.5	1993.92	0.009024	1	R.LLDLDPEPQGDEDPDTPK.S	2	IPI00122475
16027	2	0	0.594	3.915	1	0.77	1898.89	0.007045	1	R.AVDDFNQQSLDTNLYR.L	2	IPI00122475
16033	2	0	0.488	3.502	1	0.7	1898.89	0.010951	1	R.AVDDFNQQSLDTNLYR.L	2	IPI00122475
8668	2	0.0496	0.257	2.044	1	0.81	1090.53	0.004814	0.9992	K.VTMQNLNDR.L	11	IPI00122621
8677	2	0.0464	0.249	2	1	0.88	1090.53	0.00042	0.999	K.VTMQNLNDR.L	11	IPI00122621
8700	2	0.1511	0.242	2.185	1	0.94	1090.53	0.003838	0.9993	K.VTMQNLNDR.L	11	IPI00122621
8707	2	0.0085	0.282	1.966	1	0.88	1090.53	0.001763	0.9992	K.VTMQNLNDR.L	11	IPI00122621
5279	2	0.0271	0.328	2.175	1	0.88	1106.53	0.003445	0.9997	K.VTM*QNLNDR.L	11	IPI00122621
5286	2	0.0178	0.321	2.473	1	0.88	1106.53	0.006824	0.9998	K.VTM*QNLNDR.L	11	IPI00122621
6842	2	2.0228	0.133	1.376	1	0.44	1094.47	0.011075	0.5913	R.KPM*ADESDVS.G	2	IPI00122676
15561	2	0.1419	0.236	1.853	1	0.45	1488.65	0.009839	0.933	P.PPPEEEEDDLYR.Q	2	IPI00122958
15567	2	0.2661	0.278	1.732	1	0.45	1488.65	0.002515	0.9419	P.PPPEEEEDDLYR.Q	2	IPI00122958
15619	2	1.5822	0.129	1.724	2	0.5	1488.65	0.003614	0.733	P.PPPEEEEDDLYR.Q	2	IPI00122958
15632	2	1.4634	0.081	1.698	2	0.45	1488.65	0.003614	0.6055	P.PPPEEEEDDLYR.Q	2	IPI00122958
15397	2	1.7759	0.095	1.428	1	0.44	1000.61	0.002846	0.9768	R.TQLSAVLLR.G	2	IPI00122973
15123	3	0.7812	0.167	2.355	12	0.17	2053.9	0.015847	0.574	K.NMAMLAQQMQLANAM*M*PGA.P	4	IPI00123259
13656	2	0.0251	0.302	2.189	1	0.83	1123.6	0.004652	0.9995	R.LSISGEYNLK.T	3	IPI00123920
13663	2	0.023	0.396	1.955	1	0.72	1123.6	0.006239	0.9997	R.LSISGEYNLK.T	3	IPI00123920
8199	2	0.1791	0.243	1.883	1	0.72	1214.62	0.004149	0.9985	K.MQHLEQTLSK.E	5	IPI00123920
16962	2	0	0.579	3.733	1	0.47	2003.01	0.004743	1	R.IFNNGADLSGITEENAPLK.L	7	IPI00123920
16968	2	0	0.553	3.631	1	0.53	2003.01	0.005231	1	R.IFNNGADLSGITEENAPLK.L	7	IPI00123920
16971	2	0	0.531	3.308	1	0.56	2003.01	0.005964	1	R.IFNNGADLSGITEENAPLK.L	7	IPI00123920
16975	2	0	0.534	3.128	1	0.44	2003.01	0.00279	1	R.IFNNGADLSGITEENAPLK.L	7	IPI00123920
16984	3	0.0029	0.358	2.749	1	0.36	2003.01	0.012542	0.9998	R.IFNNGADLSGITEENAPLK.L	7	IPI00123920
17005	3	0.0001	0.477	2.964	1	0.29	2003.01	0.0065	1	R.IFNNGADLSGITEENAPLK.L	7	IPI00123920
17733	2	0.007	0.318	2.586	1	0.39	2003.01	0.998518	0.9922	R.IFNNGADLSGITEENAPLK.L	7	IPI00123920
17739	2	0.0369	0.275	2.158	1	0.39	2003.01	0.994123	0.9492	R.IFNNGADLSGITEENAPLK.L	7	IPI00123920
15715	2	0.0209	0.299	1.954	1	0.67	1088.61	0.003181	0.9992	K.TLMSPLGITR.I	7	IPI00123920
15721	2	0.0283	0.342	1.87	1	0.67	1088.61	0.001594	0.9994	K.TLMSPLGITR.I	7	IPI00123920
15415	3	0.0004	0.39	2.96	1	0.25	2327.09	0.013984	0.9999	K.NHYQAEVFSVNFAESEEAKK.V	7	IPI00123920
15421	3	0	0.573	3.884	1	0.3	2327.09	0.007026	1	K.NHYQAEVFSVNFAESEEAKK.V	7	IPI00123920
15425	3	0.0002	0.49	3.19	1	0.25	2327.09	0.007026	1	K.NHYQAEVFSVNFAESEEAKK.V	7	IPI00123920
15430	3	0.0001	0.543	3.37	1	0.29	2327.09	0.025336	1	K.NHYQAEVFSVNFAESEEAKK.V	7	IPI00123920
10503	2	0.5548	0.101	1.542	1	0.64	963.515	-0.001876	0.986	K.VINDFVEK.G	8	IPI00123920
10508	2	0.4978	0.215	1.765	1	0.86	963.515	0.002721	0.9978	K.VINDFVEK.G	8	IPI00123920
4186	2	0.0017	0.437	2.373	1	0.75	1279.56	-0.000177	0.996	A.EDVQETDTSQK.D	9	IPI00123920
4208	2	0.0006	0.465	2.683	1	0.7	1279.56	0.000555	0.9979	A.EDVQETDTSQK.D	9	IPI00123920
6818	3	0.9791	0.238	1.712	1	0.25	1385.62	0.002145	0.9937	R.SCVCKPGFSSEK.E	7	IPI00123957
6840	2	0.0129	0.335	2.377	1	0.64	1385.62	0.001731	0.9997	R.SCVCKPGFSSEK.E	7	IPI00123957
6847	2	0.0004	0.321	2.641	1	0.73	1385.62	0.001365	0.9998	R.SCVCKPGFSSEK.E	7	IPI00123957
6880	2	0.0006	0.341	2.526	1	0.73	1385.62	0.002097	0.9998	R.SCVCKPGFSSEK.E	7	IPI00123957
6888	2	0.0043	0.248	2.492	1	0.77	1385.62	0.002464	0.9994	R.SCVCKPGFSSEK.E	7	IPI00123957
17104	2	0.0053	0.408	2.289	1	0.88	1203.6	0.001025	0.9999	R.HELICAFWK.A	7	IPI00123957
17110	2	0.0149	0.349	2.005	1	0.75	1203.6	0.001513	0.9996	R.HELICAFWK.A	7	IPI00123957
18461	3	0.0003	0.456	3.016	1	0.33	1908.01	0.013731	1	K.LLSNINSVFLTNTNTEK.L	7	IPI00123957
18463	2	0	0.529	3.806	1	0.66	1908.01	0.012889	1	K.LLSNINSVFLTNTNTEK.L	7	IPI00123957
18467	3	0.0001	0.491	3.167	1	0.36	1908.01	0.013181	1	K.LLSNINSVFLTNTNTEK.L	7	IPI00123957
18468	3	0.0056	0.434	2.47	1	0.31	1908.01	0.013181	0.9999	K.LLSNINSVFLTNTNTEK.L	7	IPI00123957
18470	2	0	0.593	3.629	1	0.59	1908.01	0.012523	1	K.LLSNINSVFLTNTNTEK.L	7	IPI00123957
18472	2	0	0.508	3.53	1	0.59	1908.01	0.011791	1	K.LLSNINSVFLTNTNTEK.L	7	IPI00123957
18473	3	0.0034	0.447	2.362	1	0.36	1908.01	0.005674	0.9999	K.LLSNINSVFLTNTNTEK.L	7	IPI00123957
15253	2	0.01	0.34	2.307	1	0.5	1367.76	0.008624	0.9997	K.LLGNTPLNLEQR.R	7	IPI00123957
15259	2	0.0128	0.379	2.332	1	0.45	1367.76	0.008624	0.9998	K.LLGNTPLNLEQR.R	7	IPI00123957
18554	2	0	0.457	2.689	1	0.77	1426.68	0.002892	0.9999	K.FDFTSVESIEPR.H	7	IPI00123957
18560	2	0	0.426	2.865	1	0.73	1426.68	0.004967	0.9999	K.FDFTSVESIEPR.H	7	IPI00123957
7135	3	0.2156	0.195	1.877	1	0.42	1308.65	0.00348	0.9696	K.NKYEDEINKR.T	5	IPI00124499
7141	3	0.0873	0.247	2.062	1	0.5	1308.65	0.001649	0.9921	K.NKYEDEINKR.T	5	IPI00124499
7155	2	0.6298	0.075	1.731	1	0.61	1308.65	0.002974	0.9279	K.NKYEDEINKR.T	5	IPI00124499
7160	2	0.077	0.26	1.991	1	0.72	1308.65	0.003463	0.9939	K.NKYEDEINKR.T	5	IPI00124499
8425	2	0.0488	0.233	1.861	1	0.72	1172.63	0.003541	0.9982	K.LELSQNQNVK.L	2	IPI00124700
4603	2	11.5413	0.063	1.365	1	0.67	873.442	-0.009776	0.8296	K.EALEQQR.Q	3	IPI00125662
4266	1	2.1316	0.147	0.835	2	0.36	925.412	-0.0018	0.7303	R.DMKEAM*GK.F	2	IPI00125858
4629	2	12.9804	0.034	1.486	5	0.75	838.372	-0.995848	0.5441	-.M*QGTTER.N	2	IPI00127183
26546	2	0.0113	0.317	2.462	1	0.77	1485.79	0.005907	0.9997	R.LWELINSLLQQE.-	2	IPI00127277
26554	2	0.0164	0.313	2.568	1	0.77	1485.79	0.010179	0.9997	R.LWELINSLLQQE.-	2	IPI00127277
16552	2	0.0075	0.393	2.185	1	0.86	1039.48	0.002808	0.9998	R.DSTDIFWR.L	2	IPI00127277
16555	2	0.0424	0.319	2.254	1	0.86	1039.48	0.00293	0.9997	R.DSTDIFWR.L	2	IPI00127277
12061	2	1.9117	0.089	1.602	1	0.56	1179.6	0.003774	0.6613	A.YEELLDNRK.L	2	IPI00128454
12067	2	2.9649	0.033	1.778	1	0.63	1179.6	0.002553	0.6363	A.YEELLDNRK.L	2	IPI00128454
12553	3	2.1383	0.183	1.647	2	0.39	1202.62	-0.027865	0.5554	R.VSYTIPETHR.L	5	IPI00128947
11781	2	0.1106	0.258	2.569	2	0.5	1345.67	-0.027226	0.5644	C.AMNSLPDIEEVK.D	8	IPI00129453
5894	2	7.3918	0.03	1.591	8	0.64	916.473	0.012488	0.9543	R.AALEEEVR.S	2	IPI00129472
21178	2	0	0.587	2.889	1	0.45	2415.2	0.019148	1	R.TLEIPGSSDPNIVPDGDFSSLVR.V	2	IPI00131091
21186	3	1.3208	0.136	1.965	2	0.18	2415.2	0.006012	0.9611	R.TLEIPGSSDPNIVPDGDFSSLVR.V	2	IPI00131091
8680	2	0.0274	0.312	2.031	1	0.75	1038.56	0.002673	0.9995	K.DHAVDLIQK.G	2	IPI00131091
8687	2	0.1692	0.3	1.457	1	0.81	1038.56	0.004137	0.9975	K.DHAVDLIQK.G	2	IPI00131091
14573	4	1.7611	0.097	1.878	10	0.17	1772.86	-0.003429	0.9002	K.AASWLTHQGSFHGAFR.S	2	IPI00131091
14580	4	0.1443	0.109	2.018	1	0.22	1772.86	0.000848	0.9906	K.AASWLTHQGSFHGAFR.S	2	IPI00131091
14581	4	0.3779	0.153	1.933	3	0.2	1772.86	0.004388	0.9907	K.AASWLTHQGSFHGAFR.S	2	IPI00131091
14596	4	0.8285	0.154	2.118	15	0.16	1772.86	0.005731	0.9693	K.AASWLTHQGSFHGAFR.S	2	IPI00131091
31660	3	0.0001	0.553	3.09	1	0.32	3000.66	0.00858	1	R.SPTEPVPQAPALWIETTAYALLHLLLR.E	3	IPI00131091
31661	3	0	0.615	3.813	1	0.28	3000.66	0.00858	1	R.SPTEPVPQAPALWIETTAYALLHLLLR.E	3	IPI00131091
31667	3	0	0.597	3.387	1	0.29	3000.66	0.017003	1	R.SPTEPVPQAPALWIETTAYALLHLLLR.E	3	IPI00131091
31668	3	0	0.549	3.336	1	0.29	3000.66	0.01682	1	R.SPTEPVPQAPALWIETTAYALLHLLLR.E	3	IPI00131091
5379	2	6.5211	0.044	1.785	1	0.69	1017.57	-0.000659	0.9211	K.NRVEASITK.A	3	IPI00131091
22586	3	0.0003	0.354	3.191	1	0.24	2085.17	1.02515	0.9962	K.ASAGLLGAHAAAITAYALTLTK.A	3	IPI00131091
22597	3	0	0.479	3.607	1	0.27	2085.17	1.02515	0.9997	K.ASAGLLGAHAAAITAYALTLTK.A	3	IPI00131091
8003	2	0.084	0.185	2.122	1	0.86	864.457	0.001205	0.9987	K.ANSFLGQK.A	3	IPI00131091
8011	2	0.356	0.14	1.792	2	0.64	864.457	-7.7e-05	0.9945	K.ANSFLGQK.A	3	IPI00131091
5552	2	0.479	0.188	1.568	1	0.5	885.479	1.01382	0.524	D.AAPGVDLSR.I	6	IPI00131209
13997	2	0.4181	0.1	1.795	3	0.35	1195.6	0.004357	0.6951	R.LGEHNIDVLEG.G	3	IPI00131673
17359	2	0.0001	0.396	3.664	1	0.75	1327.76	0.004865	0.9983	S.LLGELGSAVNNLK.I	2	IPI00131763
17366	2	0.0003	0.427	3.345	1	0.75	1327.76	0.004499	0.9983	S.LLGELGSAVNNLK.I	2	IPI00131763
17378	3	0.1391	0.099	2.342	1	0.4	1327.76	0.003997	0.5978	S.LLGELGSAVNNLK.I	2	IPI00131763
17399	3	0.0919	0.244	2.684	1	0.44	1327.76	0.004364	0.9723	S.LLGELGSAVNNLK.I	2	IPI00131763
17406	2	0.2192	0.166	2.123	1	0.5	1327.76	0.001325	0.9167	S.LLGELGSAVNNLK.I	2	IPI00131763
17409	2	0.0766	0.312	2.204	1	0.54	1327.76	0.004987	0.9818	S.LLGELGSAVNNLK.I	2	IPI00131763
13646	2	0.0607	0.32	2.852	1	0.82	1214.67	0.004737	0.9937	L.LGELGSAVNNLK.I	2	IPI00131763
13650	2	0.1314	0.287	2.499	1	0.77	1214.67	0.003882	0.9866	L.LGELGSAVNNLK.I	2	IPI00131763
10130	2	6.4183	0.03	1.155	1	0.58	820.456	0.002732	0.8932	K.VLDFQAK.L	2	IPI00131763
13533	2	0.0001	0.452	2.579	1	0.65	1428.77	0.006138	0.9999	K.TNAQTGLPEVTIGK.C	2	IPI00131763
13538	2	0.0007	0.411	2.72	1	0.62	1428.77	0.003087	0.9999	K.TNAQTGLPEVTIGK.C	2	IPI00131763
13611	2	0.0186	0.356	2.482	1	0.5	1428.77	0.00919	0.9998	K.TNAQTGLPEVTIGK.C	2	IPI00131763
13625	2	0.0011	0.414	3.024	1	0.65	1428.77	0.005406	0.9999	K.TNAQTGLPEVTIGK.C	2	IPI00131763
13637	3	0.3101	0.068	2.266	1	0.4	1428.77	0.004202	0.9618	K.TNAQTGLPEVTIGK.C	2	IPI00131763
13647	3	0.1983	0.265	2.113	1	0.37	1428.77	0.003012	0.9983	K.TNAQTGLPEVTIGK.C	2	IPI00131763
13719	3	0.0263	0.221	2.571	1	0.38	1428.77	0.004202	0.9984	K.TNAQTGLPEVTIGK.C	2	IPI00131763
13726	3	0.4599	0.238	1.95	1	0.37	1428.77	0.00347	0.9961	K.TNAQTGLPEVTIGK.C	2	IPI00131763
13826	2	0.0001	0.476	3.65	1	0.77	1428.77	0.003819	1	K.TNAQTGLPEVTIGK.C	2	IPI00131763
13832	2	0	0.522	3.818	1	0.77	1428.77	0.004185	1	K.TNAQTGLPEVTIGK.C	2	IPI00131763
19517	2	0.0158	0.378	2.437	1	0.8	1192.69	0.005178	0.9998	K.SFTSLNGLLLK.I	2	IPI00131763
19522	2	0.0075	0.36	2.425	1	0.85	1192.69	0.006399	0.9998	K.SFTSLNGLLLK.I	2	IPI00131763
27203	3	0	0.495	4.073	1	0.19	3471.94	1.02076	1	K.NSILETLNTADLGNLKSFTSLNGLLLKINNLK.V	2	IPI00131763
27209	3	0	0.538	4.65	1	0.19	3471.94	1.01014	1	K.NSILETLNTADLGNLKSFTSLNGLLLKINNLK.V	2	IPI00131763
20645	2	0	0.562	4.388	1	0.8	1715.92	0.010016	1	K.NSILETLNTADLGNLK.S	2	IPI00131763
20650	2	0	0.582	4.709	1	0.8	1715.92	0.01087	1	K.NSILETLNTADLGNLK.S	2	IPI00131763
20654	3	1.133	0.118	1.79	7	0.18	1715.92	0.008782	0.9145	K.NSILETLNTADLGNLK.S	2	IPI00131763
20665	3	0.0475	0.226	2.272	2	0.25	1715.92	0.008233	0.9965	K.NSILETLNTADLGNLK.S	2	IPI00131763
20679	2	0.0016	0.411	3.156	1	0.7	1715.92	0.011359	0.9999	K.NSILETLNTADLGNLK.S	2	IPI00131763
20684	2	0.004	0.385	3.061	1	0.6	1715.92	0.010504	0.9999	K.NSILETLNTADLGNLK.S	2	IPI00131763
16109	2	0.6328	0.236	2.077	1	0.93	858.541	0.0025	0.9991	K.ISISLLGR.R	2	IPI00131763
16113	2	0.772	0.238	2.138	1	0.93	858.541	0.002744	0.9993	K.ISISLLGR.R	2	IPI00131763
16181	2	6.161	0.003	1.414	1	0.86	858.541	0.003415	0.9414	K.ISISLLGR.R	2	IPI00131763
27255	3	0.0177	0.29	2.392	1	0.14	3298.77	1.00765	0.9984	K.ILNPPSEAVPQNLNLDVELLQQATSWPLAK.N	2	IPI00131763
27262	3	0.0005	0.521	2.862	1	0.18	3298.77	1.02047	0.9998	K.ILNPPSEAVPQNLNLDVELLQQATSWPLAK.N	2	IPI00131763
27265	3	0.0006	0.466	2.688	1	0.13	3298.77	1.00289	0.9999	K.ILNPPSEAVPQNLNLDVELLQQATSWPLAK.N	2	IPI00131763
27271	3	0.0003	0.422	2.813	1	0.15	3298.77	0.01815	0.9999	K.ILNPPSEAVPQNLNLDVELLQQATSWPLAK.N	2	IPI00131763
27294	3	0.0014	0.434	2.794	1	0.13	3298.77	0.004234	0.9999	K.ILNPPSEAVPQNLNLDVELLQQATSWPLAK.N	2	IPI00131763
27300	3	1.0892	0.103	1.746	1	0.11	3298.77	0.025108	0.5331	K.ILNPPSEAVPQNLNLDVELLQQATSWPLAK.N	2	IPI00131763
27586	3	0.0085	0.43	2.5	1	0.16	3298.77	0.010094	0.9999	K.ILNPPSEAVPQNLNLDVELLQQATSWPLAK.N	2	IPI00131763
27596	3	0.0004	0.408	2.818	1	0.15	3298.77	1.02706	0.9958	K.ILNPPSEAVPQNLNLDVELLQQATSWPLAK.N	2	IPI00131763
27601	3	1.1536	0.186	1.604	15	0.08	3298.77	1.0201	0.5437	K.ILNPPSEAVPQNLNLDVELLQQATSWPLAK.N	2	IPI00131763
13115	2	0	0.494	3.035	1	0.67	1512.62	0.004893	1	R.DEECSELSMVADK.T	28	IPI00132542
13118	2	0	0.428	2.773	1	0.75	1512.62	0.001353	0.9999	R.DEECSELSMVADK.T	28	IPI00132542
19960	2	0	0.595	3.655	1	0.62	2009.95	0.00566	0.998	K.AGEYSVTYDGFNTFTIPK.T	29	IPI00132542
19961	2	0	0.577	3.257	1	0.56	2009.95	0.007003	0.9969	K.AGEYSVTYDGFNTFTIPK.T	29	IPI00132542
19974	2	0	0.57	2.947	1	0.56	2009.95	0.002242	0.9954	K.AGEYSVTYDGFNTFTIPK.T	29	IPI00132542
19511	2	0	0.469	2.59	1	0.75	1486.7	0.004649	0.9999	K.DGETFQLMGLYGR.E	31	IPI00132542
19516	2	0	0.479	2.803	1	0.79	1486.7	0.000621	0.9999	K.DGETFQLMGLYGR.E	31	IPI00132542
9799	3	6.3197	0.073	1.598	11	0.2	1825.88	0.005847	0.7448	R.NMMNHSQVGQGIGIPSR.T	7	IPI00132821
9806	3	17.56	0.043	1.53	24	0.16	1825.88	0.005847	0.5806	R.NMMNHSQVGQGIGIPSR.T	7	IPI00132821
14934	2	7.3472	0.001	1.344	1	0.45	1293.6	0.014699	0.9102	K.VGTIEDDPEYR.K	2	IPI00134114
14941	2	0.4451	0.203	1.695	2	0.4	1293.6	0.018117	0.9888	K.VGTIEDDPEYR.K	2	IPI00134114
9111	3	0.0343	0.252	1.95	1	0.36	1418.67	1.01215	0.9945	K.TMQYVPNSHDVK.M	2	IPI00134808
21242	2	0.0014	0.349	2.485	1	0.46	1623.85	0.009992	0.9997	R.SSVDDLVGIDYSLLK.D	2	IPI00135560
21253	2	0.0335	0.265	1.727	1	0.36	1623.85	0.009259	0.9976	R.SSVDDLVGIDYSLLK.D	2	IPI00135560
20930	2	0.0075	0.07	2.143	1	0.58	1538.87	0.003824	0.9927	R.GVQIPLPEGINFVR.E	2	IPI00135560
20936	2	0.0096	0.212	2.72	1	0.65	1538.87	0.009077	0.9993	R.GVQIPLPEGINFVR.E	2	IPI00135560
20990	3	0.0041	0.192	3.67	1	0.54	1538.87	0.007477	0.9995	R.GVQIPLPEGINFVR.E	2	IPI00135560
21007	3	0.0002	0.242	4.21	1	0.56	1538.87	-0.002594	0.9999	R.GVQIPLPEGINFVR.E	2	IPI00135560
16417	3	0	0.387	4.204	1	0.34	2112.09	0.004959	1	R.EVVTNHAGFVTVGADLHFAK.G	2	IPI00135560
16422	3	0	0.534	4.374	1	0.36	2112.09	0.006973	1	R.EVVTNHAGFVTVGADLHFAK.G	2	IPI00135560
16424	3	0	0.471	4.636	1	0.33	2112.09	0.007339	1	R.EVVTNHAGFVTVGADLHFAK.G	2	IPI00135560
16433	3	0	0.462	3.869	1	0.37	2112.09	-0.001853	1	R.EVVTNHAGFVTVGADLHFAK.G	2	IPI00135560
9115	2	0.0965	0.354	1.483	1	0.6	1300.6	0.010997	0.9985	R.AVEPQLEDDER.M	2	IPI00135560
9120	2	0.0414	0.362	1.684	1	0.65	1300.6	0.005748	0.9992	R.AVEPQLEDDER.M	2	IPI00135560
9166	2	0.7151	0.18	1.32	1	0.55	1300.6	0.005748	0.9852	R.AVEPQLEDDER.M	2	IPI00135560
9170	2	4.2769	0.063	1.224	1	0.5	1300.6	0.005137	0.9315	R.AVEPQLEDDER.M	2	IPI00135560
24353	3	0.0463	0.317	2.532	3	0.21	2120.2	0.01004	0.9994	R.ATYFGSIVLLSPTVINSPLK.L	2	IPI00135560
24361	3	0.0455	0.183	2.595	1	0.22	2120.2	1.00525	0.9926	R.ATYFGSIVLLSPTVINSPLK.L	2	IPI00135560
24381	2	0.0001	0.595	3.067	1	0.45	2120.2	0.019086	1	R.ATYFGSIVLLSPTVINSPLK.L	2	IPI00135560
24391	2	0.006	0.366	1.982	1	0.32	2120.2	0.003949	0.9995	R.ATYFGSIVLLSPTVINSPLK.L	2	IPI00135560
24397	3	0.2102	0.192	2.338	1	0.25	2120.2	0.009856	0.9945	R.ATYFGSIVLLSPTVINSPLK.L	2	IPI00135560
24401	2	0.0103	0.417	2.275	1	0.34	2120.2	0.011762	0.9998	R.ATYFGSIVLLSPTVINSPLK.L	2	IPI00135560
24406	2	0.2112	0.215	1.736	1	0.26	2120.2	0.011029	0.9961	R.ATYFGSIVLLSPTVINSPLK.L	2	IPI00135560
15957	2	0.014	0.323	2.429	1	0.67	1131.51	0.003878	0.9997	K.MNMAFGGTFR.R	2	IPI00135560
15961	2	0.0085	0.317	2.215	1	0.67	1131.51	0.003268	0.9996	K.MNMAFGGTFR.R	2	IPI00135560
8869	2	0.1321	0.226	1.907	1	0.61	1111.65	0.005724	0.9897	K.LKLEATSPPR.C	2	IPI00135560
5792	2	1.0516	0.06	1.673	1	0.71	870.468	0.001042	0.9855	K.LEATSPPR.C	2	IPI00135560
5813	2	1.6445	0.065	1.747	1	0.71	870.468	0.000248	0.9888	K.LEATSPPR.C	2	IPI00135560
5887	2	0.1925	0.171	1.672	1	0.79	870.468	0.004724	0.9955	K.LEATSPPR.C	2	IPI00135560
5895	2	0.0924	0.291	1.97	1	0.86	870.468	0.004724	0.9994	K.LEATSPPR.C	2	IPI00135560
12882	2	0.1436	0.24	1.925	1	0.78	1016.6	0.002156	0.9986	R.VTSAALDLVK.Q	3	IPI00135560
12887	2	0.0477	0.246	2.038	1	0.78	1016.6	0.003682	0.9989	R.VTSAALDLVK.Q	3	IPI00135560
8844	2	0.0004	0.456	2.611	1	0.68	1248.62	0.002753	0.9999	R.TGLQLSQDSSGR.I	3	IPI00135560
8848	2	0.0005	0.418	2.377	1	0.64	1248.62	0.001166	0.9999	R.TGLQLSQDSSGR.I	3	IPI00135560
8942	2	0.0985	0.184	2.146	1	0.5	1248.62	0.003364	0.9981	R.TGLQLSQDSSGR.I	3	IPI00135560
8948	2	0.0301	0.301	2.074	1	0.64	1248.62	0.001899	0.9993	R.TGLQLSQDSSGR.I	3	IPI00135560
22604	3	0.1338	0.097	1.907	33	0.1	2066.07	1.01625	0.5497	R.FLEQELETITIPDVYGAK.G	4	IPI00135560
22646	2	0.0014	0.456	2.32	1	0.44	2066.07	0.005555	0.9999	R.FLEQELETITIPDVYGAK.G	4	IPI00135560
22651	2	0.0007	0.434	2.203	1	0.38	2066.07	0.005555	0.9998	R.FLEQELETITIPDVYGAK.G	4	IPI00135560
22652	2	3.1263	0.018	1.222	1	0.24	2066.07	0.005555	0.8867	R.FLEQELETITIPDVYGAK.G	4	IPI00135560
22660	2	1.837	0.085	1.284	4	0.18	2066.07	0.013856	0.9278	R.FLEQELETITIPDVYGAK.G	4	IPI00135560
15439	3	0.1114	0.251	2.279	1	0.28	2087.07	0.005644	0.9978	R.VLFHPNSGAAGEYGALQTVR.L	2	IPI00135805
15444	3	0.0223	0.322	2.746	1	0.24	2087.07	0.015349	0.9997	R.VLFHPNSGAAGEYGALQTVR.L	2	IPI00135805
15451	3	0.0235	0.274	2.247	1	0.2	2087.07	0.015166	0.9985	R.VLFHPNSGAAGEYGALQTVR.L	2	IPI00135805
15460	3	0.1557	0.253	1.98	1	0.24	2087.07	0.007475	0.9963	R.VLFHPNSGAAGEYGALQTVR.L	2	IPI00135805
11090	2	1.748	0.226	1.821	1	0.83	819.392	0.001024	0.9506	Y.PISMDEK.L	2	IPI00136266
11136	1	1.0922	0.19	1.795	1	0.75	819.392	-0.0017	0.9747	Y.PISMDEK.L	2	IPI00136266
11145	1	2.1409	0.13	1.497	1	0.75	819.392	0.0083	0.9497	Y.PISMDEK.L	2	IPI00136266
27791	3	0.001	0.388	2.914	1	0.16	2840.39	0.02115	0.9856	G.NQEDDSGSLALLGTVQGSLLSYWTSAK.E	2	IPI00136266
27796	3	0	0.427	3.482	1	0.2	2840.39	1.02055	0.9869	G.NQEDDSGSLALLGTVQGSLLSYWTSAK.E	2	IPI00136266
27806	3	0.1628	0.299	2.198	5	0.13	2840.39	0.014558	0.9283	G.NQEDDSGSLALLGTVQGSLLSYWTSAK.E	2	IPI00136266
27821	2	0	0.536	3.224	1	0.4	2840.39	1.03782	1	G.NQEDDSGSLALLGTVQGSLLSYWTSAK.E	2	IPI00136266
27828	2	0	0.565	3.394	1	0.35	2840.39	0.015304	1	G.NQEDDSGSLALLGTVQGSLLSYWTSAK.E	2	IPI00136266
27831	2	0	0.575	3.171	1	0.38	2840.39	0.016769	1	G.NQEDDSGSLALLGTVQGSLLSYWTSAK.E	2	IPI00136266
27834	2	0	0.516	2.567	1	0.33	2840.39	0.016769	0.9961	G.NQEDDSGSLALLGTVQGSLLSYWTSAK.E	2	IPI00136266
27840	4	0.001	0.426	3.416	1	0.17	2840.39	0.014423	0.9998	G.NQEDDSGSLALLGTVQGSLLSYWTSAK.E	2	IPI00136266
27845	3	0.2838	0.227	2.356	5	0.11	2840.39	0.01291	0.8266	G.NQEDDSGSLALLGTVQGSLLSYWTSAK.E	2	IPI00136266
27846	4	0	0.505	4.3	1	0.21	2840.39	0.01247	1	G.NQEDDSGSLALLGTVQGSLLSYWTSAK.E	2	IPI00136266
27850	4	0.1792	0.232	2.033	2	0.13	2840.39	0.01247	0.95	G.NQEDDSGSLALLGTVQGSLLSYWTSAK.E	2	IPI00136266
27867	2	0.0062	0.388	2.808	1	0.29	2840.39	0.011398	0.9953	G.NQEDDSGSLALLGTVQGSLLSYWTSAK.E	2	IPI00136266
27873	2	0.0077	0.249	2.601	1	0.33	2840.39	0.016525	0.9661	G.NQEDDSGSLALLGTVQGSLLSYWTSAK.E	2	IPI00136266
28062	3	0	0.502	3.904	1	0.2	2840.39	0.017122	1	G.NQEDDSGSLALLGTVQGSLLSYWTSAK.E	2	IPI00136266
28069	3	0	0.637	4.39	1	0.29	2840.39	0.014009	1	G.NQEDDSGSLALLGTVQGSLLSYWTSAK.E	2	IPI00136266
28070	3	0	0.521	3.71	1	0.19	2840.39	0.014741	1	G.NQEDDSGSLALLGTVQGSLLSYWTSAK.E	2	IPI00136266
28076	3	0	0.593	4.434	1	0.29	2840.39	0.009981	1	G.NQEDDSGSLALLGTVQGSLLSYWTSAK.E	2	IPI00136266
28277	2	0	0.465	3.216	1	0.35	2840.39	0.028732	0.962	G.NQEDDSGSLALLGTVQGSLLSYWTSAK.E	2	IPI00136266
28349	3	0	0.622	4.856	1	0.28	2840.39	0.008333	1	G.NQEDDSGSLALLGTVQGSLLSYWTSAK.E	2	IPI00136266
[truncated: 490 more rows]

## Sheet: 3
Scan	Z	Sp Rank	Sp Score	Delta Cn	XCorr	Ion%	CalcMH+	dMass	PepProphet	Peptide	SeqHits	Protein
[truncated: 1,955 more rows]

[truncated: 33 more sheets: 4, 5, 6, 7, 8, 9, 11, 12, 13, 14, 15, 16, 17, 18, 19, 20, 21, 22, 23, 24 …]
